# Supplementary material for: Ancestral Absence of Electron Transport Chains in Patescibacteria and DPANN
Source: Front Microbiol. 2020 Aug 17;11:1848. doi: 10.3389/fmicb.2020.01848 (PMC7507113; doi:10.3389/fmicb.2020.01848)
Supplement: TABLE S1 — Genome sequencing and environmental data associated with SAGs from this study. Deep-sequenced SAGs have an ID in the column “gold.analysis.id,” whereas SAGs sequenced using LoCoS only do not have this ID. [file Table_1.xlsx]

## Sheet: table 1
genome	GOLD.Analysis.Project.ID	phylum	Patescibacteria.or.DPANN	assembly.completeness.%	estimated.contamination.%	assembly.size.bp	est.genome.size.bp	coding.density.fraction	ec1.count	est.ec1.count	16s.copy.count	cell.diameter.µm	Ssequencing.center	sample.collection.site	sample.type	date.collected	latitude	longitude	depth.m	dissolved.oxygen.µM	pH	salinity.psu	temperature.øC	H2S.mM
JGI_000213CP-H5	Ga0070035	Parcubacteria	Patescibacteria	47.27	0.91	439227	929188	0.854476	9	19.0396	1	ND	JGI	Alinen Mustajarvi	freshwater	2011-09-19	61.2	25.1	0	0-17	NA	NA	4	0
JGI_000213CP-I9	Ga0215187	Parcubacteria	Patescibacteria	21.4	0	432037	2020000	0.869578	13	60.7477	1	ND	JGI	Alinen Mustajarvi	freshwater	2011-09-19	61.2	25.1	0	0-17	NA	NA	4	0
JGI_000213CP-K14	Ga0070037	Parcubacteria	Patescibacteria	36	1.12	636826	1770000	0.862488	15	41.6667	1	ND	JGI	Alinen Mustajarvi	freshwater	2011-09-19	61.2	25.1	0	0-17	NA	NA	4	0
JGI_000213CP-K7	Ga0215188	Parcubacteria	Patescibacteria	23.37	0	354024	1510000	0.869407	8	34.2319	1	ND	JGI	Alinen Mustajarvi	freshwater	2011-09-19	61.2	25.1	0	0-17	NA	NA	4	0
JGI_000213CP-L14	Ga0070039	Parcubacteria	Patescibacteria	15.15	0	165291	1090000	0.849919	3	19.802	0	ND	JGI	Alinen Mustajarvi	freshwater	2011-09-19	61.2	25.1	0	0-17	NA	NA	4	0
JGI_000213CP-L7	Ga0070027	Parcubacteria	Patescibacteria	36.36	0	535396	1470000	0.863826	6	16.5017	1	ND	JGI	Alinen Mustajarvi	freshwater	2011-09-19	61.2	25.1	0	0-17	NA	NA	4	0
JGI_000213CP-M21	Ga0070031	Parcubacteria	Patescibacteria	44.87	0	682862	1520000	0.860401	12	26.7439	1	ND	JGI	Alinen Mustajarvi	freshwater	2011-09-19	61.2	25.1	0	0-17	NA	NA	4	0
JGI_000213CP-N13	Ga0070043	Parcubacteria	Patescibacteria	13.64	0	308763	2260000	0.864323	4	29.3255	1	ND	JGI	Alinen Mustajarvi	freshwater	2011-09-19	61.2	25.1	0	0-17	NA	NA	4	0
JGI_000213CP-N14	Ga0070033	Parcubacteria	Patescibacteria	29.85	0	556161	1860000	0.856441	9	30.1508	1	ND	JGI	Alinen Mustajarvi	freshwater	2011-09-19	61.2	25.1	0	0-17	NA	NA	4	0
JGI_000213CP-N17	Ga0070041	Parcubacteria	Patescibacteria	24.64	0	498314	2020000	0.866664	11	44.6429	1	ND	JGI	Alinen Mustajarvi	freshwater	2011-09-19	61.2	25.1	0	0-17	NA	NA	4	0
JGI_000215CP-B5	Ga0070115	Eremiobacteraeota-1		9.4	0	584232	6220000	0.911458	41	436.17	1	ND	JGI	Paint Pots	continental sediments	2013-09-29	51.18	-115.6	0	NA	4.19	NA	23	NA
JGI_000215CP-C6	Ga0070119	Eremiobacteraeota-1		27.93	0	589047	2110000	0.911336	39	139.635	0	ND	JGI	Paint Pots	continental sediments	2013-09-29	51.18	-115.6	0	NA	4.19	NA	23	NA
JGI_000215CP-D13	Ga0070123	Eremiobacteraeota-1		1.13	0	66855	5920000	0.849136	4	353.982	1	ND	JGI	Paint Pots	continental sediments	2013-09-29	51.18	-115.6	0	NA	4.19	NA	23	NA
JGI_000215CP-F4	Ga0070117	Eremiobacteraeota-1		35.5	0	1133519	3190000	0.901491	66	185.915	1	ND	JGI	Paint Pots	continental sediments	2013-09-29	51.18	-115.6	0	NA	4.19	NA	23	NA
JGI_000215CP-G15	Ga0070121	Eremiobacteraeota-1		32.95	0	1027857	3120000	0.906301	58	176.024	1	ND	JGI	Paint Pots	continental sediments	2013-09-29	51.18	-115.6	0	NA	4.19	NA	23	NA
JGI_000215CP-H10	Ga0070113	GAL15		3.29	0	241469	7340000	0.817111	15	455.927	0	ND	JGI	Paint Pots	continental sediments	2013-09-29	51.18	-115.6	0	NA	4.19	NA	23	NA
JGI_000215CP-H15	Ga0070111	NA		0.1	0	44032	44032000	0.761106	3	3000	5	ND	JGI	Paint Pots	continental sediments	2013-09-29	51.18	-115.6	0	NA	4.19	NA	23	NA
JGI_000215CP-H17	Ga0070125	Eremiobacteraeota-1		58.57	0	1665346	2840000	0.907354	87	148.54	1	ND	JGI	Paint Pots	continental sediments	2013-09-29	51.18	-115.6	0	NA	4.19	NA	23	NA
JGI_000215CP-I16	Ga0070127	Eremiobacteraeota-1		28	0	736385	2630000	0.899505	34	121.429	0	ND	JGI	Paint Pots	continental sediments	2013-09-29	51.18	-115.6	0	NA	4.19	NA	23	NA
JGI_000215CP-L19	Ga0070109	Dormibacteraeota		11.91	0	562340	4720000	0.867015	42	352.645	1	ND	JGI	Paint Pots	continental sediments	2013-09-29	51.18	-115.6	0	NA	4.19	NA	23	NA
JGI_000217CP-E18	Ga0070065	Microgenomates	Patescibacteria	37.09	0	437131	1180000	0.935685	7	18.873	0	ND	JGI	Apeldoorn water treatment plant	freshwater	2014-04-15	52.23	5.92	0	193.7	8	NA	10	NA
JGI_000217CP-F19	Ga0070071	NA		4.17	0	100527	2410000	0.861321	3	71.9424	0	ND	JGI	Apeldoorn water treatment plant	freshwater	2014-04-15	52.23	5.92	0	193.7	8	NA	10	NA
JGI_000217CP-F20	Ga0070061	NA		0.1	0	19262	19262000	na	1	1000	0	ND	JGI	Apeldoorn water treatment plant	freshwater	2014-04-15	52.23	5.92	0	193.7	8	NA	10	NA
JGI_000217CP-G5	Ga0070075	Omnitrophica		32.52	0	665452	2050000	0.938813	38	116.851	1	ND	JGI	Apeldoorn water treatment plant	freshwater	2014-04-15	52.23	5.92	0	193.7	8	NA	10	NA
JGI_000217CP-H20	Ga0070067	Omnitrophica		24.1	0	390657	1620000	0.912087	46	190.871	0	ND	JGI	Apeldoorn water treatment plant	freshwater	2014-04-15	52.23	5.92	0	193.7	8	NA	10	NA
JGI_000217CP-H21	Ga0215189	Microgenomates	Patescibacteria	19.98	0	219294	1100000	0.912186	3	15.015	0	ND	JGI	Apeldoorn water treatment plant	freshwater	2014-04-15	52.23	5.92	0	193.7	8	NA	10	NA
JGI_000217CP-I15	Ga0070079	Omnitrophica		4.23	0	114695	2710000	0.894913	3	70.922	0	ND	JGI	Apeldoorn water treatment plant	freshwater	2014-04-15	52.23	5.92	0	193.7	8	NA	10	NA
JGI_000217CP-K11	Ga0070527	NA		0.1	0	311980	311980000	0.921213	17	17000	1	ND	JGI	Apeldoorn water treatment plant	freshwater	2014-04-15	52.23	5.92	0	193.7	8	NA	10	NA
JGI_000217CP-N10	Ga0070059	Peregrinibacteria	Patescibacteria	19.44	0	248920	1280000	0.926587	5	25.7202	1	ND	JGI	Apeldoorn water treatment plant	freshwater	2014-04-15	52.23	5.92	0	193.7	8	NA	10	NA
JGI_000217CP-N5	Ga0070069	Omnitrophica		13.79	0	270514	1960000	0.929863	9	65.2647	1	ND	JGI	Apeldoorn water treatment plant	freshwater	2014-04-15	52.23	5.92	0	193.7	8	NA	10	NA
JGI_000218CP-C13	Ga0070085	S2R-29		76.96	0	1576121	2050000	0.894508	63	81.8607	1	ND	JGI	Dewar Creek	freshwater	2012-09-28	49.95	-116.52	0	NA	7.08	NA	85.9	1.83
JGI_000218CP-C18	Ga0070097	GAL15		27.5	0	472495	1720000	0.821507	39	141.818	1	ND	JGI	Dewar Creek	freshwater	2012-09-28	49.95	-116.52	0	NA	7.08	NA	85.9	1.83
JGI_000218CP-D13	Ga0070101	GAL15		10.56	0.19	358097	3390000	0.810945	44	416.667	1	ND	JGI	Dewar Creek	freshwater	2012-09-28	49.95	-116.52	0	NA	7.08	NA	85.9	1.83
JGI_000218CP-D6	Ga0070089	Acidobacteria		74.63	2.56	2387925	3200000	0.864458	151	202.332	1	ND	JGI	Dewar Creek	freshwater	2012-09-28	49.95	-116.52	0	NA	7.08	NA	85.9	1.83
JGI_000218CP-E11	Ga0070531	Gemmatimonadetes		10.75	0	593381	5520000	0.867187	47	437.209	1	ND	JGI	Dewar Creek	freshwater	2012-09-28	49.95	-116.52	0	NA	7.08	NA	85.9	1.83
JGI_000218CP-I10	Ga0070533	Gemmatimonadetes		24.37	0	449601	1840000	0.845463	34	139.516	1	ND	JGI	Dewar Creek	freshwater	2012-09-28	49.95	-116.52	0	NA	7.08	NA	85.9	1.83
JGI_000218CP-K4	Ga0070087	S2R-29		84.09	0.86	1683063	2000000	0.899391	75	89.1902	1	ND	JGI	Dewar Creek	freshwater	2012-09-28	49.95	-116.52	0	NA	7.08	NA	85.9	1.83
JGI_000218CP-K7	Ga0070105	GAL15		57.12	0	1266220	2220000	0.845685	101	176.821	1	ND	JGI	Dewar Creek	freshwater	2012-09-28	49.95	-116.52	0	NA	7.08	NA	85.9	1.83
JGI_000218CP-L11	Ga0070529	Gemmatimonadetes		18.15	0	384352	2120000	0.857402	26	143.251	2	ND	JGI	Dewar Creek	freshwater	2012-09-28	49.95	-116.52	0	NA	7.08	NA	85.9	1.83
JGI_000218CP-L14	Ga0070091	Acidobacteria		36.51	0	1232504	3380000	0.867824	77	210.901	1	ND	JGI	Dewar Creek	freshwater	2012-09-28	49.95	-116.52	0	NA	7.08	NA	85.9	1.83
JGI_000218CP-L22	Ga0070103	GAL15		6.9	0	228820	3320000	0.870357	21	304.348	0	ND	JGI	Dewar Creek	freshwater	2012-09-28	49.95	-116.52	0	NA	7.08	NA	85.9	1.83
JGI_000218CP-M17	Ga0070099	GAL15		9.4	0	414289	4410000	0.827864	32	340.426	1	ND	JGI	Dewar Creek	freshwater	2012-09-28	49.95	-116.52	0	NA	7.08	NA	85.9	1.83
JGI_000218CP-N10	Ga0070081	S2R-29		74.93	0	1390957	1860000	0.895065	60	80.0747	1	ND	JGI	Dewar Creek	freshwater	2012-09-28	49.95	-116.52	0	NA	7.08	NA	85.9	1.83
JGI_000218CP-N12	Ga0070083	S2R-29		40.71	2.04	1089396	2680000	0.889699	52	127.733	1	ND	JGI	Dewar Creek	freshwater	2012-09-28	49.95	-116.52	0	NA	7.08	NA	85.9	1.83
JGI_000218CP-N4	Ga0070095	Acidobacteria		46.28	0	1870948	4040000	0.868814	135	291.703	0	ND	JGI	Dewar Creek	freshwater	2012-09-28	49.95	-116.52	0	NA	7.08	NA	85.9	1.83
JGI_000218CP-N6	Ga0070093	Acidobacteria		29.11	1.71	1100331	3780000	0.861319	84	288.561	1	ND	JGI	Dewar Creek	freshwater	2012-09-28	49.95	-116.52	0	NA	7.08	NA	85.9	1.83
JGI_000223CP-C16	Ga0070053	Firmicutes-3		7.92	0	202596	2560000	0.80473	13	164.141	0	ND	JGI	Dewar Creek	freshwater	2012-09-28	49.95	-116.52	0	NA	7.08	NA	85.9	1.83
JGI_000223CP-C5	Ga0070049	Dadabacteria		14.24	0.61	438995	3080000	0.918632	23	161.517	1	ND	JGI	Dewar Creek	freshwater	2012-09-28	49.95	-116.52	0	NA	7.08	NA	85.9	1.83
JGI_000223CP-C7	Ga0070051	S2R-29		33.68	0	760966	2260000	0.902236	29	86.1045	1	ND	JGI	Dewar Creek	freshwater	2012-09-28	49.95	-116.52	0	NA	7.08	NA	85.9	1.83
JGI_000223CP-I11	Ga0070055	Acidobacteria		5.17	0	404231	7820000	0.864018	21	406.19	1	ND	JGI	Dewar Creek	freshwater	2012-09-28	49.95	-116.52	0	NA	7.08	NA	85.9	1.83
JGI_000223CP-K5	Ga0070057	NA		0.1	0	16152	16152000	na	0	0	0	ND	JGI	Dewar Creek	freshwater	2012-09-28	49.95	-116.52	0	NA	7.08	NA	85.9	1.83
JGI_B17_p1.C20	Ga0185710	NA		0.1	0	83480	83480000	0.781948	5	5000	1	ND	JGI	Kula mud volcano	marine sediment	2003-05-22	35.92	30.59	1637	0	NA	NA	12	NA
JGI_B17_p1.D11	Ga0185707	NA		0.1	0	81142	81142000	0.765214	3	3000	1	ND	JGI	Kula mud volcano	marine sediment	2003-05-22	35.92	30.59	1637	0	NA	NA	12	NA
JGI_B17_p1.F9	Ga0185708	NA		0.1	0	45833	45833000	0.826108	0	0	0	ND	JGI	Kula mud volcano	marine sediment	2003-05-22	35.92	30.59	1637	0	NA	NA	12	NA
JGI_B17_p1.H11	Ga0185709	Actinobacteria		0.1	0	139148	139148000	0.810216	4	4000	1	ND	JGI	Kula mud volcano	marine sediment	2003-05-22	35.92	30.59	1637	0	NA	NA	12	NA
JGI_B17_p1.H6	Ga0185711	NA		0.1	0	248268	248268000	0.875598	6	6000	0	ND	JGI	Kula mud volcano	marine sediment	2003-05-22	35.92	30.59	1637	0	NA	NA	12	NA
JGI_B17_p2.D8	Ga0185713	NA		13.71	0	472901	3450000	0.876006	21	153.173	0	ND	JGI	Kula mud volcano	marine sediment	2003-05-22	35.92	30.59	1637	0	NA	NA	12	NA
JGI_B17_p2.H4	Ga0185714	Oligoflexia		30.46	0	539751	1770000	0.903089	26	85.3578	0	ND	JGI	Kula mud volcano	marine sediment	2003-05-22	35.92	30.59	1637	0	NA	NA	12	NA
JGI_B17_p2.N14	Ga0185712	Actinobacteria		10.47	0	402790	3850000	0.835731	21	200.573	0	ND	JGI	Kula mud volcano	marine sediment	2003-05-22	35.92	30.59	1637	0	NA	NA	12	NA
JGI_B17_p2.N15	Ga0185715	NA		22.43	0	748429	3340000	0.885158	25	111.458	0	ND	JGI	Kula mud volcano	marine sediment	2003-05-22	35.92	30.59	1637	0	NA	NA	12	NA
JGI_B17-1-K9	Ga0215191	Aerophobetes		41.24	1.12	1341809	3250000	0.866392	106	257.032	1	ND	JGI	Kula mud volcano	marine sediment	2003-05-22	35.92	30.59	1637	0	NA	NA	12	NA
JGI_B17-2-H5	Ga0070330	Aerophobetes		30.74	0	1194717	3890000	0.87399	72	234.223	1	ND	JGI	Kula mud volcano	marine sediment	2003-05-22	35.92	30.59	1637	0	NA	NA	12	NA
JGI_B17-2-N11	Ga0070332	Aerophobetes		48.93	0	1774760	3630000	0.872325	124	253.423	1	ND	JGI	Kula mud volcano	marine sediment	2003-05-22	35.92	30.59	1637	0	NA	NA	12	NA
JGI_B17-2-N21	Ga0070334	Aerophobetes		3.45	0	198456	5750000	0.859883	10	289.855	0	ND	JGI	Kula mud volcano	marine sediment	2003-05-22	35.92	30.59	1637	0	NA	NA	12	NA
JGI_B25_p1.E16	Ga0185716	Actinobacteria		13.35	0	253281	1900000	0.904675	18	134.831	0	ND	JGI	Amsterdam mud volcano Anaximander Seamounts	marine sediment	2003-05-19	35.92	30.59	2030	NA	NA	NA	NA	NA
JGI_B25_p1.J8	Ga0185718	Proteobacteria		6.65	0	433461	6520000	0.866154	29	436.09	1	ND	JGI	Amsterdam mud volcano Anaximander Seamounts	marine sediment	2003-05-19	35.92	30.59	2030	NA	NA	NA	NA	NA
JGI_B25_p1.L7	Ga0185719	BRC1-1		37.38	0	809443	2170000	0.905512	36	96.3082	1	ND	JGI	Amsterdam mud volcano Anaximander Seamounts	marine sediment	2003-05-19	35.92	30.59	2030	NA	NA	NA	NA	NA
JGI_B25_p1.M14	Ga0185717	Chloroflexi		16.54	0	1183572	7160000	0.879908	65	392.987	1	ND	JGI	Amsterdam mud volcano Anaximander Seamounts	marine sediment	2003-05-19	35.92	30.59	2030	NA	NA	NA	NA	NA
JGI_B25_p1.M5	Ga0185720	Verrucomicrobia		21.47	0	734813	3420000	0.896428	35	163.018	0	ND	JGI	Amsterdam mud volcano Anaximander Seamounts	marine sediment	2003-05-19	35.92	30.59	2030	NA	NA	NA	NA	NA
JGI_B25_p2.C4	Ga0185725	NA		15.23	0	246737	1620000	0.878308	16	105.056	0	ND	JGI	Amsterdam mud volcano Anaximander Seamounts	marine sediment	2003-05-19	35.92	30.59	2030	NA	NA	NA	NA	NA
JGI_B25_p2.J14	Ga0185726	Actinobacteria		35.88	0.18	1288916	3590000	0.891486	74	206.243	0	ND	JGI	Amsterdam mud volcano Anaximander Seamounts	marine sediment	2003-05-19	35.92	30.59	2030	NA	NA	NA	NA	NA
JGI_B25_p2.K8	Ga0185721	Actinobacteria		23.61	0.54	685758	2900000	0.895589	61	258.365	0	ND	JGI	Amsterdam mud volcano Anaximander Seamounts	marine sediment	2003-05-19	35.92	30.59	2030	NA	NA	NA	NA	NA
JGI_B25_p2.L17	Ga0185723	Proteobacteria		18.1	0	610316	3370000	0.884222	43	237.569	0	ND	JGI	Amsterdam mud volcano Anaximander Seamounts	marine sediment	2003-05-19	35.92	30.59	2030	NA	NA	NA	NA	NA
JGI_B25_p2.L9	Ga0185722	NA		4.17	0	256123	6140000	0.895843	5	119.904	0	ND	JGI	Amsterdam mud volcano Anaximander Seamounts	marine sediment	2003-05-19	35.92	30.59	2030	NA	NA	NA	NA	NA
JGI_B25_p2.M17	Ga0185727	Verrucomicrobia		43.44	0.03	1152623	2650000	0.898498	47	108.195	0	ND	JGI	Amsterdam mud volcano Anaximander Seamounts	marine sediment	2003-05-19	35.92	30.59	2030	NA	NA	NA	NA	NA
JGI_B25_p2.N6	Ga0185724	Verrucomicrobia		13.82	0	510444	3690000	0.889226	18	130.246	0	ND	JGI	Amsterdam mud volcano Anaximander Seamounts	marine sediment	2003-05-19	35.92	30.59	2030	NA	NA	NA	NA	NA
JGI_BlankSpring-1-C11	Ga0196921	Micrarchaeota	DPANN	38.79	0.93	438111	1130000	0.950773	6	15.4679	1	ND	JGI	Blank Spring Wilbur Springs	deep-sourced aquifer	2014-09-02	39.04	-122.42	0	NA	7.31	NA	34	NA
JGI_BlankSpring-1-C13	Ga0196922	Microgenomates	Patescibacteria	31.17	0	516060	1660000	0.937746	10	32.0821	0	ND	JGI	Blank Spring Wilbur Springs	deep-sourced aquifer	2014-09-02	39.04	-122.42	0	NA	7.31	NA	34	NA
JGI_BlankSpring-1-C14	Ga0196923	Parcubacteria	Patescibacteria	28.47	0	436948	1530000	0.881295	5	17.5623	1	ND	JGI	Blank Spring Wilbur Springs	deep-sourced aquifer	2014-09-02	39.04	-122.42	0	NA	7.31	NA	34	NA
JGI_BlankSpring-1-C15	Ga0196924	Dojkabacteria	Patescibacteria	32.99	0	433285	1310000	0.895974	4	12.1249	0	ND	JGI	Blank Spring Wilbur Springs	deep-sourced aquifer	2014-09-02	39.04	-122.42	0	NA	7.31	NA	34	NA
JGI_BlankSpring-1-C16	Ga0196925	Parcubacteria	Patescibacteria	28.11	1.12	259214	922142	0.883239	4	14.2298	0	ND	JGI	Blank Spring Wilbur Springs	deep-sourced aquifer	2014-09-02	39.04	-122.42	0	NA	7.31	NA	34	NA
JGI_BlankSpring-1-C17	Ga0196926	NA		38.32	0	405046	1060000	0.902972	11	28.7056	1	ND	JGI	Blank Spring Wilbur Springs	deep-sourced aquifer	2014-09-02	39.04	-122.42	0	NA	7.31	NA	34	NA
JGI_BlankSpring-1-C19	Ga0196927	NA		9.15	0	138071	1510000	0.898907	3	32.7869	0	ND	JGI	Blank Spring Wilbur Springs	deep-sourced aquifer	2014-09-02	39.04	-122.42	0	NA	7.31	NA	34	NA
JGI_BlankSpring-1-C20	Ga0196928	Microgenomates	Patescibacteria	34.14	0	410377	1200000	0.925074	11	32.2203	1	ND	JGI	Blank Spring Wilbur Springs	deep-sourced aquifer	2014-09-02	39.04	-122.42	0	NA	7.31	NA	34	NA
JGI_BlankSpring-1-C21	Ga0196929	NA		16.65	0	135680	814895	0.896484	2	12.012	0	ND	JGI	Blank Spring Wilbur Springs	deep-sourced aquifer	2014-09-02	39.04	-122.42	0	NA	7.31	NA	34	NA
JGI_BlankSpring-1-C5	Ga0196930	Deltaproteobacteria-2		15.52	0	674370	4350000	0.893082	40	257.732	0	ND	JGI	Blank Spring Wilbur Springs	deep-sourced aquifer	2014-09-02	39.04	-122.42	0	NA	7.31	NA	34	NA
JGI_BlankSpring-1-C8	Ga0196931	NA		0.1	0	64535	64535000	0.887937	1	1000	0	ND	JGI	Blank Spring Wilbur Springs	deep-sourced aquifer	2014-09-02	39.04	-122.42	0	NA	7.31	NA	34	NA
JGI_BlankSpring-1-C9	Ga0196932	Berkelbacteria	Patescibacteria	20.91	0	191836	917437	0.888947	5	23.912	0	ND	JGI	Blank Spring Wilbur Springs	deep-sourced aquifer	2014-09-02	39.04	-122.42	0	NA	7.31	NA	34	NA
JGI_BlankSpring-1-D10	Ga0196933	NA		5.8	0	52446	904241	0.883423	0	0	0	ND	JGI	Blank Spring Wilbur Springs	deep-sourced aquifer	2014-09-02	39.04	-122.42	0	NA	7.31	NA	34	NA
JGI_BlankSpring-1-D11	Ga0196934	Microgenomates	Patescibacteria	51.38	1.72	551216	1070000	0.914473	10	19.4628	1	ND	JGI	Blank Spring Wilbur Springs	deep-sourced aquifer	2014-09-02	39.04	-122.42	0	NA	7.31	NA	34	NA
JGI_BlankSpring-1-D12	Ga0196935	Parcubacteria	Patescibacteria	8.33	0	343967	4130000	0.906602	10	120.048	0	ND	JGI	Blank Spring Wilbur Springs	deep-sourced aquifer	2014-09-02	39.04	-122.42	0	NA	7.31	NA	34	NA
JGI_BlankSpring-1-D15	Ga0196936	Microgenomates	Patescibacteria	7.26	0	117615	1620000	0.888101	1	13.7741	0	ND	JGI	Blank Spring Wilbur Springs	deep-sourced aquifer	2014-09-02	39.04	-122.42	0	NA	7.31	NA	34	NA
JGI_BlankSpring-1-D17	Ga0196938	Thermotogae		7.89	0	46234	585982	0.881754	0	0	0	ND	JGI	Blank Spring Wilbur Springs	deep-sourced aquifer	2014-09-02	39.04	-122.42	0	NA	7.31	NA	34	NA
JGI_BlankSpring-1-D19	Ga0196939	BNL-15		30.91	0	1037559	3360000	0.901525	61	197.347	0	ND	JGI	Blank Spring Wilbur Springs	deep-sourced aquifer	2014-09-02	39.04	-122.42	0	NA	7.31	NA	34	NA
JGI_BlankSpring-1-D20	Ga0196940	Dojkabacteria	Patescibacteria	19.83	0	358207	1810000	0.901867	6	30.2572	0	ND	JGI	Blank Spring Wilbur Springs	deep-sourced aquifer	2014-09-02	39.04	-122.42	0	NA	7.31	NA	34	NA
JGI_BlankSpring-1-D21	Ga0196941	NA		0.1	0	340385	340385000	0.86958	20	20000	0	ND	JGI	Blank Spring Wilbur Springs	deep-sourced aquifer	2014-09-02	39.04	-122.42	0	NA	7.31	NA	34	NA
JGI_BlankSpring-1-D4	Ga0196942	Firmicutes-1		37.93	0	716974	1890000	0.887183	45	118.64	1	ND	JGI	Blank Spring Wilbur Springs	deep-sourced aquifer	2014-09-02	39.04	-122.42	0	NA	7.31	NA	34	NA
JGI_BlankSpring-1-D5	Ga0196943	Actinobacteria		23.8	0	999967	4200000	0.875462	54	226.891	0	ND	JGI	Blank Spring Wilbur Springs	deep-sourced aquifer	2014-09-02	39.04	-122.42	0	NA	7.31	NA	34	NA
JGI_BlankSpring-1-D6	Ga0196944	NA		29.08	0	697180	2400000	0.847184	7	24.0715	0	ND	JGI	Blank Spring Wilbur Springs	deep-sourced aquifer	2014-09-02	39.04	-122.42	0	NA	7.31	NA	34	NA
JGI_BlankSpring-1-E12	Ga0196947	NA		0.1	0	22563	22563000	0.868502	2	2000	0	ND	JGI	Blank Spring Wilbur Springs	deep-sourced aquifer	2014-09-02	39.04	-122.42	0	NA	7.31	NA	34	NA
JGI_BlankSpring-1-E15	Ga0196949	Woesearchaeota	DPANN	60.53	0	610784	1010000	0.922028	3	4.95622	1	ND	JGI	Blank Spring Wilbur Springs	deep-sourced aquifer	2014-09-02	39.04	-122.42	0	NA	7.31	NA	34	NA
JGI_BlankSpring-1-E16	Ga0196950	Bacteroidetes		38.1	0	1118952	2940000	0.901433	37	97.1129	0	ND	JGI	Blank Spring Wilbur Springs	deep-sourced aquifer	2014-09-02	39.04	-122.42	0	NA	7.31	NA	34	NA
JGI_BlankSpring-1-E17	Ga0196951	NA		57.17	0.93	611832	1070000	0.94677	14	24.4884	0	ND	JGI	Blank Spring Wilbur Springs	deep-sourced aquifer	2014-09-02	39.04	-122.42	0	NA	7.31	NA	34	NA
JGI_BlankSpring-1-E19	Ga0196952	Aminicenantes		28.3	0	809484	2860000	0.909557	32	113.074	1	ND	JGI	Blank Spring Wilbur Springs	deep-sourced aquifer	2014-09-02	39.04	-122.42	0	NA	7.31	NA	34	NA
JGI_BlankSpring-1-E20	Ga0196953	Microgenomates	Patescibacteria	28.5	0	349521	1230000	0.919876	4	14.0351	0	ND	JGI	Blank Spring Wilbur Springs	deep-sourced aquifer	2014-09-02	39.04	-122.42	0	NA	7.31	NA	34	NA
JGI_BlankSpring-1-E21	Ga0196954	Dojkabacteria	Patescibacteria	12.85	0	166708	1300000	0.896502	2	15.5642	0	ND	JGI	Blank Spring Wilbur Springs	deep-sourced aquifer	2014-09-02	39.04	-122.42	0	NA	7.31	NA	34	NA
JGI_BlankSpring-1-E6	Ga0196982	Firmicutes-1		12.76	0	409728	3210000	0.90737	19	148.903	0	ND	JGI	Blank Spring Wilbur Springs	deep-sourced aquifer	2014-09-02	39.04	-122.42	0	NA	7.31	NA	34	NA
JGI_BlankSpring-1-F19	Ga0196986	Hydrogenedentes		31.03	0	1674504	5400000	0.878073	81	261.038	0	ND	JGI	Blank Spring Wilbur Springs	deep-sourced aquifer	2014-09-02	39.04	-122.42	0	NA	7.31	NA	34	NA
JGI_BlankSpring-1-F20	Ga0196987	Dojkabacteria	Patescibacteria	31.74	0	344182	1080000	0.885325	7	22.0542	0	ND	JGI	Blank Spring Wilbur Springs	deep-sourced aquifer	2014-09-02	39.04	-122.42	0	NA	7.31	NA	34	NA
JGI_BlankSpring-1-F21	Ga0196988	Micrarchaeota	DPANN	23.33	0	220038	943155	0.952308	3	12.859	0	ND	JGI	Blank Spring Wilbur Springs	deep-sourced aquifer	2014-09-02	39.04	-122.42	0	NA	7.31	NA	34	NA
JGI_BlankSpring-1-F22	Ga0196989	NA		11.48	0	63232	550801	0.926256	2	17.4216	0	ND	JGI	Blank Spring Wilbur Springs	deep-sourced aquifer	2014-09-02	39.04	-122.42	0	NA	7.31	NA	34	NA
JGI_BlankSpring-1-F4	Ga0196990	Firmicutes-1		11.74	0	464955	3960000	0.886937	31	264.055	0	ND	JGI	Blank Spring Wilbur Springs	deep-sourced aquifer	2014-09-02	39.04	-122.42	0	NA	7.31	NA	34	NA
JGI_BlankSpring-1-F6	Ga0196991	Cloacimonetes		55.68	0	1149071	2060000	0.929188	34	61.0632	1	ND	JGI	Blank Spring Wilbur Springs	deep-sourced aquifer	2014-09-02	39.04	-122.42	0	NA	7.31	NA	34	NA
JGI_BlankSpring-1-F8	Ga0196992	Zixibacteria		19.9	0	803146	4040000	0.898372	42	211.055	0	ND	JGI	Blank Spring Wilbur Springs	deep-sourced aquifer	2014-09-02	39.04	-122.42	0	NA	7.31	NA	34	NA
JGI_BlankSpring-1-F9	Ga0196993	NA		0.1	0	144268	144268000	0.902591	10	10000	0	ND	JGI	Blank Spring Wilbur Springs	deep-sourced aquifer	2014-09-02	39.04	-122.42	0	NA	7.31	NA	34	NA
JGI_BlankSpring-1-G10	Ga0196994	Parcubacteria	Patescibacteria	71.29	0	914701	1280000	0.893485	15	21.0408	1	ND	JGI	Blank Spring Wilbur Springs	deep-sourced aquifer	2014-09-02	39.04	-122.42	0	NA	7.31	NA	34	NA
JGI_BlankSpring-1-G11	Ga0196995	Dojkabacteria	Patescibacteria	25.89	0.93	410365	1590000	0.935146	7	27.0375	0	ND	JGI	Blank Spring Wilbur Springs	deep-sourced aquifer	2014-09-02	39.04	-122.42	0	NA	7.31	NA	34	NA
JGI_BlankSpring-1-G13	Ga0196996	NA		0.1	0	156201	156201000	0.897248	11	11000	1	ND	JGI	Blank Spring Wilbur Springs	deep-sourced aquifer	2014-09-02	39.04	-122.42	0	NA	7.31	NA	34	NA
JGI_BlankSpring-1-G16	Ga0196997	Aminicenantes		20.92	0	713426	3410000	0.916905	17	81.262	0	ND	JGI	Blank Spring Wilbur Springs	deep-sourced aquifer	2014-09-02	39.04	-122.42	0	NA	7.31	NA	34	NA
JGI_BlankSpring-1-G19	Ga0196998	Firmicutes-1		15.79	0	380775	2410000	0.891755	20	126.662	0	ND	JGI	Blank Spring Wilbur Springs	deep-sourced aquifer	2014-09-02	39.04	-122.42	0	NA	7.31	NA	34	NA
JGI_BlankSpring-1-G20	Ga0196999	NA		5.26	0	58363	1110000	0.893323	1	19.0114	0	ND	JGI	Blank Spring Wilbur Springs	deep-sourced aquifer	2014-09-02	39.04	-122.42	0	NA	7.31	NA	34	NA
JGI_BlankSpring-1-G21	Ga0197000	Microgenomates	Patescibacteria	28.88	0	474737	1640000	0.895923	9	31.1634	1	ND	JGI	Blank Spring Wilbur Springs	deep-sourced aquifer	2014-09-02	39.04	-122.42	0	NA	7.31	NA	34	NA
JGI_BlankSpring-1-G22	Ga0197001	NA		0.1	0	26559	26559000	0.927934	0	0	0	ND	JGI	Blank Spring Wilbur Springs	deep-sourced aquifer	2014-09-02	39.04	-122.42	0	NA	7.31	NA	34	NA
JGI_BlankSpring-1-G4	Ga0197002	Dojkabacteria	Patescibacteria	39.42	0	528730	1340000	0.91667	4	10.1471	0	ND	JGI	Blank Spring Wilbur Springs	deep-sourced aquifer	2014-09-02	39.04	-122.42	0	NA	7.31	NA	34	NA
JGI_BlankSpring-1-G5	Ga0197003	Peregrinibacteria	Patescibacteria	18.97	0	342538	1810000	0.929774	10	52.7148	0	ND	JGI	Blank Spring Wilbur Springs	deep-sourced aquifer	2014-09-02	39.04	-122.42	0	NA	7.31	NA	34	NA
JGI_BlankSpring-1-G6	Ga0197004	NA		0.1	0	58725	58725000	0.901405	5	5000	0	ND	JGI	Blank Spring Wilbur Springs	deep-sourced aquifer	2014-09-02	39.04	-122.42	0	NA	7.31	NA	34	NA
JGI_BlankSpring-1-G9	Ga0197005	Dojkabacteria	Patescibacteria	23.82	3.45	428963	1800000	0.89807	6	25.1889	1	ND	JGI	Blank Spring Wilbur Springs	deep-sourced aquifer	2014-09-02	39.04	-122.42	0	NA	7.31	NA	34	NA
JGI_BlankSpring-1-H13	Ga0197007	NA		4.17	0	194413	4660000	0.867025	11	263.789	0	ND	JGI	Blank Spring Wilbur Springs	deep-sourced aquifer	2014-09-02	39.04	-122.42	0	NA	7.31	NA	34	NA
JGI_BlankSpring-1-H15	Ga0197008	Microgenomates	Patescibacteria	29.7	0	336108	1130000	0.865918	4	13.468	0	ND	JGI	Blank Spring Wilbur Springs	deep-sourced aquifer	2014-09-02	39.04	-122.42	0	NA	7.31	NA	34	NA
JGI_BlankSpring-1-H21	Ga0197013	Saccharibacteria	Patescibacteria	48.46	0	533086	1100000	0.90524	12	24.7627	1	ND	JGI	Blank Spring Wilbur Springs	deep-sourced aquifer	2014-09-02	39.04	-122.42	0	NA	7.31	NA	34	NA
JGI_BlankSpring-1-H4	Ga0197014	NA		2.59	0	222243	8580000	0.858479	9	347.49	0	ND	JGI	Blank Spring Wilbur Springs	deep-sourced aquifer	2014-09-02	39.04	-122.42	0	NA	7.31	NA	34	NA
JGI_BlankSpring-1-H5	Ga0197015	NA		38.9	0.5	981035	2520000	0.91305	35	89.9743	1	ND	JGI	Blank Spring Wilbur Springs	deep-sourced aquifer	2014-09-02	39.04	-122.42	0	NA	7.31	NA	34	NA
JGI_BlankSpring-1-I15	Ga0197020	NA		3.45	0	64445	1870000	0.885779	1	28.9855	0	ND	JGI	Blank Spring Wilbur Springs	deep-sourced aquifer	2014-09-02	39.04	-122.42	0	NA	7.31	NA	34	NA
JGI_BlankSpring-1-I17	Ga0197021	NA		0.1	0	63363	63363000	0.879314	11	11000	0	ND	JGI	Blank Spring Wilbur Springs	deep-sourced aquifer	2014-09-02	39.04	-122.42	0	NA	7.31	NA	34	NA
JGI_BlankSpring-1-I19	Ga0197022	Dojkabacteria	Patescibacteria	25.96	0.45	527768	2030000	0.889715	7	26.9646	1	ND	JGI	Blank Spring Wilbur Springs	deep-sourced aquifer	2014-09-02	39.04	-122.42	0	NA	7.31	NA	34	NA
JGI_BlankSpring-1-I20	Ga0197023	Parcubacteria	Patescibacteria	70.04	0	676114	965326	0.884247	9	12.8498	1	ND	JGI	Blank Spring Wilbur Springs	deep-sourced aquifer	2014-09-02	39.04	-122.42	0	NA	7.31	NA	34	NA
JGI_BlankSpring-1-I21	Ga0197024	NA		16.48	0	239676	1450000	0.897249	2	12.1359	0	ND	JGI	Blank Spring Wilbur Springs	deep-sourced aquifer	2014-09-02	39.04	-122.42	0	NA	7.31	NA	34	NA
JGI_BlankSpring-1-I22	Ga0197025	Firmicutes-3		24.14	1.72	586976	2430000	0.876526	33	136.703	0	ND	JGI	Blank Spring Wilbur Springs	deep-sourced aquifer	2014-09-02	39.04	-122.42	0	NA	7.31	NA	34	NA
JGI_BlankSpring-1-I5	Ga0197026	Dojkabacteria	Patescibacteria	28.37	0	391331	1380000	0.930708	5	17.6243	1	ND	JGI	Blank Spring Wilbur Springs	deep-sourced aquifer	2014-09-02	39.04	-122.42	0	NA	7.31	NA	34	NA
JGI_BlankSpring-1-I6	Ga0197027	Microgenomates	Patescibacteria	26.9	0	179215	666227	0.91181	4	14.8699	0	ND	JGI	Blank Spring Wilbur Springs	deep-sourced aquifer	2014-09-02	39.04	-122.42	0	NA	7.31	NA	34	NA
JGI_BlankSpring-1-I8	Ga0197028	Dojkabacteria	Patescibacteria	26.74	1.71	451039	1690000	0.919344	10	37.3972	0	ND	JGI	Blank Spring Wilbur Springs	deep-sourced aquifer	2014-09-02	39.04	-122.42	0	NA	7.31	NA	34	NA
JGI_BlankSpring-1-J10	Ga0197029	Firmicutes-1		12.95	0	444912	3440000	0.892437	27	208.494	0	ND	JGI	Blank Spring Wilbur Springs	deep-sourced aquifer	2014-09-02	39.04	-122.42	0	NA	7.31	NA	34	NA
JGI_BlankSpring-1-J13	Ga0197030	Peregrinibacteria	Patescibacteria	44.8	0	576200	1290000	0.923393	8	17.8571	1	ND	JGI	Blank Spring Wilbur Springs	deep-sourced aquifer	2014-09-02	39.04	-122.42	0	NA	7.31	NA	34	NA
JGI_BlankSpring-1-J14	Ga0197031	Dojkabacteria	Patescibacteria	36.2	0	639888	1770000	0.91614	6	16.5746	1	ND	JGI	Blank Spring Wilbur Springs	deep-sourced aquifer	2014-09-02	39.04	-122.42	0	NA	7.31	NA	34	NA
JGI_BlankSpring-1-J15	Ga0197032	NA		7.48	0	316361	4230000	0.891444	27	360.963	0	ND	JGI	Blank Spring Wilbur Springs	deep-sourced aquifer	2014-09-02	39.04	-122.42	0	NA	7.31	NA	34	NA
JGI_BlankSpring-1-J16	Ga0197033	Marinimicrobia		52	0	1653142	3180000	0.916433	78	150	0	ND	JGI	Blank Spring Wilbur Springs	deep-sourced aquifer	2014-09-02	39.04	-122.42	0	NA	7.31	NA	34	NA
JGI_BlankSpring-1-J17	Ga0197034	Micrarchaeota	DPANN	18.64	0.99	292884	1570000	0.934015	7	37.5536	1	ND	JGI	Blank Spring Wilbur Springs	deep-sourced aquifer	2014-09-02	39.04	-122.42	0	NA	7.31	NA	34	NA
JGI_BlankSpring-1-J21	Ga0197036	NA		30.34	0	323419	1070000	0.926541	5	16.4799	1	ND	JGI	Blank Spring Wilbur Springs	deep-sourced aquifer	2014-09-02	39.04	-122.42	0	NA	7.31	NA	34	NA
JGI_BlankSpring-1-J4	Ga0197037	NA		4	0	61858	1546450	0.764525	1	25	1	ND	JGI	Blank Spring Wilbur Springs	deep-sourced aquifer	2014-09-02	39.04	-122.42	0	NA	7.31	NA	34	NA
JGI_BlankSpring-1-J5	Ga0197038	Microgenomates	Patescibacteria	37.24	0	393502	1060000	0.906407	4	10.7411	0	ND	JGI	Blank Spring Wilbur Springs	deep-sourced aquifer	2014-09-02	39.04	-122.42	0	NA	7.31	NA	34	NA
JGI_BlankSpring-1-J6	Ga0197039	NA		4.17	0	105552	2530000	0.922976	9	215.827	0	ND	JGI	Blank Spring Wilbur Springs	deep-sourced aquifer	2014-09-02	39.04	-122.42	0	NA	7.31	NA	34	NA
JGI_BlankSpring-1-J8	Ga0197040	NA		0.1	0	25907	25907000	0.888872	0	0	0	ND	JGI	Blank Spring Wilbur Springs	deep-sourced aquifer	2014-09-02	39.04	-122.42	0	NA	7.31	NA	34	NA
JGI_BlankSpring-1-J9	Ga0197041	Ignavibacteria-1		28.36	0.56	1593255	5620000	0.903051	76	267.983	0	ND	JGI	Blank Spring Wilbur Springs	deep-sourced aquifer	2014-09-02	39.04	-122.42	0	NA	7.31	NA	34	NA
JGI_BlankSpring-1-K11	Ga0197042	NA		20.61	0	267394	1300000	0.937011	6	29.1121	1	ND	JGI	Blank Spring Wilbur Springs	deep-sourced aquifer	2014-09-02	39.04	-122.42	0	NA	7.31	NA	34	NA
JGI_BlankSpring-1-K12	Ga0197043	NA		10.34	0	128075	1240000	0.859746	4	38.6847	0	ND	JGI	Blank Spring Wilbur Springs	deep-sourced aquifer	2014-09-02	39.04	-122.42	0	NA	7.31	NA	34	NA
JGI_BlankSpring-1-K13	Ga0197044	Dojkabacteria	Patescibacteria	8.33	0	273679	3290000	0.888044	5	60.024	0	ND	JGI	Blank Spring Wilbur Springs	deep-sourced aquifer	2014-09-02	39.04	-122.42	0	NA	7.31	NA	34	NA
JGI_BlankSpring-1-K15	Ga0197045	Cloacimonetes		14.66	0	327167	2230000	0.916459	11	75.0341	0	ND	JGI	Blank Spring Wilbur Springs	deep-sourced aquifer	2014-09-02	39.04	-122.42	0	NA	7.31	NA	34	NA
JGI_BlankSpring-1-K16	Ga0197046	Dojkabacteria	Patescibacteria	15.92	2.4	397792	2500000	0.926572	3	18.8442	0	ND	JGI	Blank Spring Wilbur Springs	deep-sourced aquifer	2014-09-02	39.04	-122.42	0	NA	7.31	NA	34	NA
JGI_BlankSpring-1-K17	Ga0197047	NA		19.19	0	251290	1310000	0.937009	7	36.4773	0	ND	JGI	Blank Spring Wilbur Springs	deep-sourced aquifer	2014-09-02	39.04	-122.42	0	NA	7.31	NA	34	NA
JGI_BlankSpring-1-K22	Ga0197050	Deltaproteobacteria-2		38.64	0.32	1440027	3730000	0.889506	74	191.511	0	ND	JGI	Blank Spring Wilbur Springs	deep-sourced aquifer	2014-09-02	39.04	-122.42	0	NA	7.31	NA	34	NA
JGI_BlankSpring-1-K8	Ga0197054	Cloacimonetes		35.44	0	886375	2500000	0.928642	36	101.58	1	ND	JGI	Blank Spring Wilbur Springs	deep-sourced aquifer	2014-09-02	39.04	-122.42	0	NA	7.31	NA	34	NA
JGI_BlankSpring-1-K9	Ga0197055	Firmicutes-3		19.66	0.71	459510	2340000	0.904818	27	137.335	0	ND	JGI	Blank Spring Wilbur Springs	deep-sourced aquifer	2014-09-02	39.04	-122.42	0	NA	7.31	NA	34	NA
JGI_BlankSpring-1-L10	Ga0197056	Firmicutes-3		0.1	0	152332	152332000	0.835688	1	1000	0	ND	JGI	Blank Spring Wilbur Springs	deep-sourced aquifer	2014-09-02	39.04	-122.42	0	NA	7.31	NA	34	NA
JGI_BlankSpring-1-L11	Ga0197057	Berkelbacteria	Patescibacteria	26.54	0	256402	966096	0.874872	4	15.0716	0	ND	JGI	Blank Spring Wilbur Springs	deep-sourced aquifer	2014-09-02	39.04	-122.42	0	NA	7.31	NA	34	NA
JGI_BlankSpring-1-L12	Ga0197058	NA		0.1	0	114002	114002000	0.830091	3	3000	0	ND	JGI	Blank Spring Wilbur Springs	deep-sourced aquifer	2014-09-02	39.04	-122.42	0	NA	7.31	NA	34	NA
JGI_BlankSpring-1-L13	Ga0197059	Firmicutes-3		26.18	0.86	825901	3150000	0.860039	57	217.723	2	ND	JGI	Blank Spring Wilbur Springs	deep-sourced aquifer	2014-09-02	39.04	-122.42	0	NA	7.31	NA	34	NA
JGI_BlankSpring-1-L14	Ga0197060	Thermotogae		38.09	0.16	1097010	2880000	0.887281	55	144.395	0	ND	JGI	Blank Spring Wilbur Springs	deep-sourced aquifer	2014-09-02	39.04	-122.42	0	NA	7.31	NA	34	NA
JGI_BlankSpring-1-L4	Ga0197062	Chloroflexi		18.13	0	905665	5000000	0.897779	56	308.88	0	ND	JGI	Blank Spring Wilbur Springs	deep-sourced aquifer	2014-09-02	39.04	-122.42	0	NA	7.31	NA	34	NA
JGI_BlankSpring-1-L5	Ga0197063	Dojkabacteria	Patescibacteria	22.41	0	328778	1470000	0.878927	8	35.6983	1	ND	JGI	Blank Spring Wilbur Springs	deep-sourced aquifer	2014-09-02	39.04	-122.42	0	NA	7.31	NA	34	NA
JGI_BlankSpring-1-L6	Ga0197064	Parcubacteria	Patescibacteria	20.39	0	358376	1760000	0.881292	4	19.6175	1	ND	JGI	Blank Spring Wilbur Springs	deep-sourced aquifer	2014-09-02	39.04	-122.42	0	NA	7.31	NA	34	NA
JGI_BlankSpring-1-L8	Ga0197065	NA		0.1	0	83771	83771000	0.888923	2	2000	0	ND	JGI	Blank Spring Wilbur Springs	deep-sourced aquifer	2014-09-02	39.04	-122.42	0	NA	7.31	NA	34	NA
JGI_BlankSpring-1-M10	Ga0197066	Microgenomates	Patescibacteria	59.84	0	504163	842518	0.920113	14	23.3957	1	ND	JGI	Blank Spring Wilbur Springs	deep-sourced aquifer	2014-09-02	39.04	-122.42	0	NA	7.31	NA	34	NA
JGI_BlankSpring-1-M11	Ga0197067	Euryarchaeota		45.64	1.6	769081	1690000	0.901497	25	54.7765	1	ND	JGI	Blank Spring Wilbur Springs	deep-sourced aquifer	2014-09-02	39.04	-122.42	0	NA	7.31	NA	34	NA
JGI_BlankSpring-1-M12	Ga0197068	NA		4.17	0	82319	1970000	0.871257	4	95.9233	0	ND	JGI	Blank Spring Wilbur Springs	deep-sourced aquifer	2014-09-02	39.04	-122.42	0	NA	7.31	NA	34	NA
JGI_BlankSpring-1-M13	Ga0197069	NA		0.1	0	31884	31884000	0.789518	2	2000	1	ND	JGI	Blank Spring Wilbur Springs	deep-sourced aquifer	2014-09-02	39.04	-122.42	0	NA	7.31	NA	34	NA
JGI_BlankSpring-1-M14	Ga0197070	Chloroflexi		14.99	0	341286	2280000	0.89871	36	240.16	0	ND	JGI	Blank Spring Wilbur Springs	deep-sourced aquifer	2014-09-02	39.04	-122.42	0	NA	7.31	NA	34	NA
JGI_BlankSpring-1-M16	Ga0197071	Euryarchaeota		40.73	2.8	1113557	2730000	0.909712	42	103.118	2	ND	JGI	Blank Spring Wilbur Springs	deep-sourced aquifer	2014-09-02	39.04	-122.42	0	NA	7.31	NA	34	NA
JGI_BlankSpring-1-M19	Ga0197072	Dojkabacteria	Patescibacteria	8.62	0	64262	745499	0.908142	3	34.8028	0	ND	JGI	Blank Spring Wilbur Springs	deep-sourced aquifer	2014-09-02	39.04	-122.42	0	NA	7.31	NA	34	NA
JGI_BlankSpring-1-M20	Ga0197073	Parcubacteria	Patescibacteria	49.27	0	515341	1050000	0.890143	11	22.326	0	ND	JGI	Blank Spring Wilbur Springs	deep-sourced aquifer	2014-09-02	39.04	-122.42	0	NA	7.31	NA	34	NA
JGI_BlankSpring-1-M4	Ga0197074	Microgenomates	Patescibacteria	52.15	0	645594	1240000	0.894269	19	36.4334	1	ND	JGI	Blank Spring Wilbur Springs	deep-sourced aquifer	2014-09-02	39.04	-122.42	0	NA	7.31	NA	34	NA
JGI_BlankSpring-1-M5	Ga0197075	Micrarchaeota	DPANN	41.24	0	423848	1030000	0.952127	10	24.2483	0	ND	JGI	Blank Spring Wilbur Springs	deep-sourced aquifer	2014-09-02	39.04	-122.42	0	NA	7.31	NA	34	NA
JGI_BlankSpring-1-M6	Ga0197076	PAUC34f		13.16	0	982046	7460000	0.904109	54	410.334	2	ND	JGI	Blank Spring Wilbur Springs	deep-sourced aquifer	2014-09-02	39.04	-122.42	0	NA	7.31	NA	34	NA
JGI_BlankSpring-1-M8	Ga0197077	Firmicutes-1		0.1	0	456987	456987000	0.885905	22	22000	1	ND	JGI	Blank Spring Wilbur Springs	deep-sourced aquifer	2014-09-02	39.04	-122.42	0	NA	7.31	NA	34	NA
JGI_BlankSpring-1-M9	Ga0197078	NA		43.92	0	1011142	2300000	0.924535	33	75.1366	0	ND	JGI	Blank Spring Wilbur Springs	deep-sourced aquifer	2014-09-02	39.04	-122.42	0	NA	7.31	NA	34	NA
JGI_BlankSpring-1-N11	Ga0197080	Firmicutes-1		19.45	0	498248	2560000	0.880128	36	185.09	1	ND	JGI	Blank Spring Wilbur Springs	deep-sourced aquifer	2014-09-02	39.04	-122.42	0	NA	7.31	NA	34	NA
JGI_BlankSpring-1-N12	Ga0197081	Microgenomates	Patescibacteria	25.45	0	162210	637367	0.932754	4	15.7171	0	ND	JGI	Blank Spring Wilbur Springs	deep-sourced aquifer	2014-09-02	39.04	-122.42	0	NA	7.31	NA	34	NA
JGI_BlankSpring-1-N14	Ga0197083	Dojkabacteria	Patescibacteria	35.89	0	368635	1030000	0.933289	7	19.504	1	ND	JGI	Blank Spring Wilbur Springs	deep-sourced aquifer	2014-09-02	39.04	-122.42	0	NA	7.31	NA	34	NA
JGI_BlankSpring-1-N16	Ga0197085	Firmicutes-1		18.66	0.42	492129	2640000	0.898972	31	166.131	1	ND	JGI	Blank Spring Wilbur Springs	deep-sourced aquifer	2014-09-02	39.04	-122.42	0	NA	7.31	NA	34	NA
JGI_BlankSpring-1-N20	Ga0197086	NA		5.17	0	213414	4130000	0.915502	10	193.424	1	ND	JGI	Blank Spring Wilbur Springs	deep-sourced aquifer	2014-09-02	39.04	-122.42	0	NA	7.31	NA	34	NA
JGI_BlankSpring-1-N21	Ga0197087	Firmicutes-1		11.95	0	293655	2460000	0.901813	15	125.523	1	ND	JGI	Blank Spring Wilbur Springs	deep-sourced aquifer	2014-09-02	39.04	-122.42	0	NA	7.31	NA	34	NA
JGI_BlankSpring-1-N22	Ga0197088	NA		10.34	0	104273	1010000	0.820567	6	58.0271	0	ND	JGI	Blank Spring Wilbur Springs	deep-sourced aquifer	2014-09-02	39.04	-122.42	0	NA	7.31	NA	34	NA
JGI_BlankSpring-1-N4	Ga0197089	NA		22.43	0	369234	1650000	0.889745	3	13.3749	0	ND	JGI	Blank Spring Wilbur Springs	deep-sourced aquifer	2014-09-02	39.04	-122.42	0	NA	7.31	NA	34	NA
JGI_BlankSpring-1-N5	Ga0197090	Parcubacteria	Patescibacteria	9.73	1.75	179065	1840000	0.877676	3	30.8325	0	ND	JGI	Blank Spring Wilbur Springs	deep-sourced aquifer	2014-09-02	39.04	-122.42	0	NA	7.31	NA	34	NA
JGI_BlankSpring-1-N6	Ga0197091	Microgenomates	Patescibacteria	35.37	0	409827	1160000	0.922443	6	16.9635	1	ND	JGI	Blank Spring Wilbur Springs	deep-sourced aquifer	2014-09-02	39.04	-122.42	0	NA	7.31	NA	34	NA
JGI_BlankSpring-1-N8	Ga0197092	NA		17.51	0	305568	1750000	0.923912	3	17.1331	1	ND	JGI	Blank Spring Wilbur Springs	deep-sourced aquifer	2014-09-02	39.04	-122.42	0	NA	7.31	NA	34	NA
JGI_BlankSpring-1-N9	Ga0197093	Actinobacteria		21.81	0.83	499356	2290000	0.857184	17	77.9459	1	ND	JGI	Blank Spring Wilbur Springs	deep-sourced aquifer	2014-09-02	39.04	-122.42	0	NA	7.31	NA	34	NA
JGI_DC4-2-L7	Ga0256631	Pyropristinus		64.76	0	1220535	1880000	0.935435	74	114.268	0	ND	JGI	Dewar Creek	freshwater	2012-09-28	49.95	-116.52	0	NA	7.08	NA	85.9	1.83
JGI_DC4-2-M13	Ga0256633	Fervidibacteria		36.9	0.93	1064453	2880000	0.903092	69	186.992	1	ND	JGI	Dewar Creek	freshwater	2012-09-28	49.95	-116.52	0	NA	7.08	NA	85.9	1.83
JGI_DC4-2-M4	Ga0256632	Acidobacteria		4.17	0	379235	9090000	0.858267	25	599.52	1	ND	JGI	Dewar Creek	freshwater	2012-09-28	49.95	-116.52	0	NA	7.08	NA	85.9	1.83
JGI_DC4-2-M5	Ga0256634	GAL15		13.79	0	570911	4140000	0.838539	56	406.091	1	ND	JGI	Dewar Creek	freshwater	2012-09-28	49.95	-116.52	0	NA	7.08	NA	85.9	1.83
JGI_DC4-2-N8	Ga0256635	GAL15		17.87	0	200878	1120000	0.818825	8	44.7678	1	ND	JGI	Dewar Creek	freshwater	2012-09-28	49.95	-116.52	0	NA	7.08	NA	85.9	1.83
JGI_DC4-3-B19	Ga0256637	Acidobacteria		26.3	0	703275	2670000	0.878938	41	155.894	1	ND	JGI	Dewar Creek	freshwater	2012-09-28	49.95	-116.52	0	NA	7.08	NA	85.9	1.83
JGI_DC4-3-B4	Ga0256636	S2R-29		19.51	0	458585	2350000	0.906879	22	112.763	0	ND	JGI	Dewar Creek	freshwater	2012-09-28	49.95	-116.52	0	NA	7.08	NA	85.9	1.83
JGI_DC4-3-C18	Ga0256638	GAL15		24.14	0	1081660	4480000	0.844416	82	339.685	1	ND	JGI	Dewar Creek	freshwater	2012-09-28	49.95	-116.52	0	NA	7.08	NA	85.9	1.83
JGI_DC4-3-C19	Ga0256639	S2R-29		37.05	0	923569	2490000	0.908229	44	118.758	0	ND	JGI	Dewar Creek	freshwater	2012-09-28	49.95	-116.52	0	NA	7.08	NA	85.9	1.83
JGI_DC4-3-D8	Ga0256640	S2R-29		84.33	0	1660413	1970000	0.897398	64	75.8923	1	ND	JGI	Dewar Creek	freshwater	2012-09-28	49.95	-116.52	0	NA	7.08	NA	85.9	1.83
JGI_DC4-3-E15	Ga0256641	Fervidibacteria		32.13	0	958604	2980000	0.900826	66	205.415	2	ND	JGI	Dewar Creek	freshwater	2012-09-28	49.95	-116.52	0	NA	7.08	NA	85.9	1.83
JGI_DC4-3-E16	Ga0256642	Pyropristinus		50.69	0	795609	1570000	0.935547	47	92.7205	1	ND	JGI	Dewar Creek	freshwater	2012-09-28	49.95	-116.52	0	NA	7.08	NA	85.9	1.83
JGI_DC4-3-E18	Ga0256643	Fervidibacteria		26.87	0.19	980194	3650000	0.894151	59	219.576	1	ND	JGI	Dewar Creek	freshwater	2012-09-28	49.95	-116.52	0	NA	7.08	NA	85.9	1.83
JGI_DC4-3-F11	Ga0256644	Fervidibacteria		17.9	0	619021	3460000	0.896606	25	139.665	0	ND	JGI	Dewar Creek	freshwater	2012-09-28	49.95	-116.52	0	NA	7.08	NA	85.9	1.83
JGI_DC4-3-J14	Ga0256646	GAL15		30.75	0.93	903438	2940000	0.836657	75	243.902	0	ND	JGI	Dewar Creek	freshwater	2012-09-28	49.95	-116.52	0	NA	7.08	NA	85.9	1.83
JGI_DC4-3-J22	Ga0256647	S2R-29		82.45	0	1705132	2070000	0.901294	76	92.1771	1	ND	JGI	Dewar Creek	freshwater	2012-09-28	49.95	-116.52	0	NA	7.08	NA	85.9	1.83
JGI_DC4-3-J6	Ga0256645	S2R-29		86.05	0	1765439	2050000	0.900235	73	84.8344	1	ND	JGI	Dewar Creek	freshwater	2012-09-28	49.95	-116.52	0	NA	7.08	NA	85.9	1.83
JGI_DC4-3-K12	Ga0070308	Acidobacteria		85.29	2.56	2645465	3100000	0.86251	176	206.355	1	ND	JGI	Dewar Creek	freshwater	2012-09-28	49.95	-116.52	0	NA	7.08	NA	85.9	1.83
JGI_DC4-3-K22	Ga0256649	Fervidibacteria		70.06	0.19	2414539	3450000	0.898514	143	204.111	1	ND	JGI	Dewar Creek	freshwater	2012-09-28	49.95	-116.52	0	NA	7.08	NA	85.9	1.83
JGI_DC4-3-K4	Ga0256648	Acidobacteria		44.02	0	1396773	3170000	0.865165	71	161.29	1	ND	JGI	Dewar Creek	freshwater	2012-09-28	49.95	-116.52	0	NA	7.08	NA	85.9	1.83
JGI_DC4-3-L18	Ga0256651	Pyropristinus		59.35	1.22	1135256	1910000	0.935186	72	121.314	1	ND	JGI	Dewar Creek	freshwater	2012-09-28	49.95	-116.52	0	NA	7.08	NA	85.9	1.83
JGI_DC4-3-L20	Ga0256652	Pyropristinus		57.06	0.61	1134981	1990000	0.930708	70	122.678	0	ND	JGI	Dewar Creek	freshwater	2012-09-28	49.95	-116.52	0	NA	7.08	NA	85.9	1.83
JGI_DC4-3-L4	Ga0256650	Pyropristinus		6.74	0.16	318366	4720000	0.930175	20	296.736	1	ND	JGI	Dewar Creek	freshwater	2012-09-28	49.95	-116.52	0	NA	7.08	NA	85.9	1.83
JGI_DC4-3-M14	Ga0070318	Acidobacteria		63.59	0.85	2228895	3510000	0.879429	174	273.628	0	ND	JGI	Dewar Creek	freshwater	2012-09-28	49.95	-116.52	0	NA	7.08	NA	85.9	1.83
JGI_DC4-3-M21	Ga0256653	Fervidibacteria		21.29	0	608449	2860000	0.897487	43	201.973	0	ND	JGI	Dewar Creek	freshwater	2012-09-28	49.95	-116.52	0	NA	7.08	NA	85.9	1.83
JGI_DC4-3-N14	Ga0256654	S2R-29		81.43	0	1615585	1980000	0.901449	71	87.1915	1	ND	JGI	Dewar Creek	freshwater	2012-09-28	49.95	-116.52	0	NA	7.08	NA	85.9	1.83
JGI_DC4-3-N17	Ga0256655	S2R-29		69.01	0	1179456	1710000	0.89805	48	69.5551	1	ND	JGI	Dewar Creek	freshwater	2012-09-28	49.95	-116.52	0	NA	7.08	NA	85.9	1.83
JGI_DC4-3-N22	Ga0256656	S2R-29		86.05	0	1683035	1960000	0.902714	71	82.5102	0	ND	JGI	Dewar Creek	freshwater	2012-09-28	49.95	-116.52	0	NA	7.08	NA	85.9	1.83
JGI_DC4.3.2014_1216_MDM_DC4_p3.B9	Ga0170843	Aquificae		15.1	0.2	229655	1520000	0.960293	12	79.4702	0	ND	JGI	Dewar Creek	freshwater	2012-09-28	49.95	-116.52	0	NA	7.08	NA	85.9	1.83
JGI_DC4.3.2014_1216_MDM_DC4_p3.E12	Ga0170844	Aquificae		15.58	0	395688	2540000	0.941765	21	134.788	0	ND	JGI	Dewar Creek	freshwater	2012-09-28	49.95	-116.52	0	NA	7.08	NA	85.9	1.83
JGI_DC4.3.2014_1216_MDM_DC4_p3.F15	Ga0170845	Ignavibacteria-1		38.32	0.82	991050	2590000	0.945788	64	167.015	0	ND	JGI	Dewar Creek	freshwater	2012-09-28	49.95	-116.52	0	NA	7.08	NA	85.9	1.83
JGI_DC4.3.2014_1216_MDM_DC4_p3.F16	Ga0170841	GAL15		3.45	0	227249	6590000	0.853205	32	927.536	0	ND	JGI	Dewar Creek	freshwater	2012-09-28	49.95	-116.52	0	NA	7.08	NA	85.9	1.83
JGI_DC4.3.2014_1216_MDM_DC4_p3.I12	Ga0170842	Deinococcus-Thermus		5.64	0	68057	1210000	0.890783	4	70.922	0	ND	JGI	Dewar Creek	freshwater	2012-09-28	49.95	-116.52	0	NA	7.08	NA	85.9	1.83
JGI_DC4.3.2014_1216_MDM_DC4_p3.I22	Ga0170846	Aquificae		39.61	0	764312	1930000	0.948108	62	156.526	0	ND	JGI	Dewar Creek	freshwater	2012-09-28	49.95	-116.52	0	NA	7.08	NA	85.9	1.83
JGI_DC4.3.2014_1216_MDM_DC4_p3.L13	Ga0185740	Chloroflexi		0.1	0	220902	220902000	0.805063	15	15000	0	ND	JGI	Dewar Creek	freshwater	2012-09-28	49.95	-116.52	0	NA	7.08	NA	85.9	1.83
JGI_DC4.3.2014_1216_MDM_DC4_p3.N8	Ga0170847	Fervidibacteria		27.04	0	897366	3320000	0.897704	40	147.929	0	ND	JGI	Dewar Creek	freshwater	2012-09-28	49.95	-116.52	0	NA	7.08	NA	85.9	1.83
JGI_DC4.4.2015_0309_DC4_P4.I8	Ga0185741	Geoarchaeota		57.35	0	890281	1550000	0.927422	70	122.058	0	ND	JGI	Dewar Creek	freshwater	2012-09-28	49.95	-116.52	0	NA	7.08	NA	85.9	1.83
JGI_DC4.4.2015_0309_DC4_P4.L19	Ga0185742	Aquificae		61.86	1.02	977182	1580000	0.946384	82	132.557	0	ND	JGI	Dewar Creek	freshwater	2012-09-28	49.95	-116.52	0	NA	7.08	NA	85.9	1.83
JGI_DC4.4.2015_0309_DC4_P4.L9	Ga0185743	Aquificae		52.13	0	867692	1660000	0.939302	76	145.789	0	ND	JGI	Dewar Creek	freshwater	2012-09-28	49.95	-116.52	0	NA	7.08	NA	85.9	1.83
JGI_DC4.4.2015_0309_DC4_P4.M21	Ga0185744	Aquificae		42.99	0.41	761819	1770000	0.949726	74	172.133	0	ND	JGI	Dewar Creek	freshwater	2012-09-28	49.95	-116.52	0	NA	7.08	NA	85.9	1.83
JGI_DC4.4.2015_0309_DC4_P4.N6	Ga0185745	Deinococcus-Thermus		14.73	0	253691	1720000	0.880414	20	135.777	0	ND	JGI	Dewar Creek	freshwater	2012-09-28	49.95	-116.52	0	NA	7.08	NA	85.9	1.83
JGI_DC4.5.2015_0309_DC4_p5.C20	Ga0170848	Deinococcus-Thermus		7.02	0	144495	2060000	0.856618	6	85.4701	0	ND	JGI	Dewar Creek	freshwater	2012-09-28	49.95	-116.52	0	NA	7.08	NA	85.9	1.83
JGI_DC4.5.2015_0309_DC4_p5.D17	Ga0170849	Fervidibacteria		18.15	0	575206	3170000	0.901957	25	137.741	0	ND	JGI	Dewar Creek	freshwater	2012-09-28	49.95	-116.52	0	NA	7.08	NA	85.9	1.83
JGI_DC4.5.2015_0309_DC4_p5.H13	Ga0185746	Aquificae		27.69	1.22	566126	2040000	0.940784	49	176.959	0	ND	JGI	Dewar Creek	freshwater	2012-09-28	49.95	-116.52	0	NA	7.08	NA	85.9	1.83
JGI_DC4.5.2015_0309_DC4_p5.J12	Ga0170850	Deinococcus-Thermus		12.19	0	511601	4200000	0.886382	25	205.086	0	ND	JGI	Dewar Creek	freshwater	2012-09-28	49.95	-116.52	0	NA	7.08	NA	85.9	1.83
JGI_DC4.5.2015_0309_DC4_p5.J20	Ga0170851	Aquificae		76.5	0.14	1289198	1690000	0.942346	112	146.405	0	ND	JGI	Dewar Creek	freshwater	2012-09-28	49.95	-116.52	0	NA	7.08	NA	85.9	1.83
JGI_DC4.5.2015_0309_DC4_p5.M11	Ga0185747	Chloroflexi		23.64	0	720015	3050000	0.828924	49	207.276	1	ND	JGI	Dewar Creek	freshwater	2012-09-28	49.95	-116.52	0	NA	7.08	NA	85.9	1.83
JGI_DC4.SYBR.03.B11	Ga0170483	Aquificae		81.84	0	1345098	1640000	0.944748	110	134.409	1	ND	JGI	Dewar Creek	freshwater	2012-09-28	49.95	-116.52	0	NA	7.08	NA	85.9	1.83
JGI_DC4.SYBR.03.B12	Ga0170484	Deinococcus-Thermus		48.71	0.42	1229224	2520000	0.885127	104	213.509	1	ND	JGI	Dewar Creek	freshwater	2012-09-28	49.95	-116.52	0	NA	7.08	NA	85.9	1.83
JGI_DC4.SYBR.03.B13	Ga0170485	Aquificae		80.03	0	1319197	1650000	0.945709	105	131.201	1	ND	JGI	Dewar Creek	freshwater	2012-09-28	49.95	-116.52	0	NA	7.08	NA	85.9	1.83
JGI_DC4.SYBR.03.C06	Ga0170486	Ignavibacteria-1		51.98	1.09	1425237	2740000	0.952715	82	157.753	0	ND	JGI	Dewar Creek	freshwater	2012-09-28	49.95	-116.52	0	NA	7.08	NA	85.9	1.83
JGI_DC4.SYBR.03.C11	Ga0170487	Aquificae		57.15	0	1008302	1760000	0.947142	100	174.978	0	ND	JGI	Dewar Creek	freshwater	2012-09-28	49.95	-116.52	0	NA	7.08	NA	85.9	1.83
JGI_DC4.SYBR.03.C12	Ga0170488	Chloroflexi		27.64	0	864695	3130000	0.82756	48	173.661	0	ND	JGI	Dewar Creek	freshwater	2012-09-28	49.95	-116.52	0	NA	7.08	NA	85.9	1.83
JGI_DC4.SYBR.03.D06	Ga0170489	Ignavibacteria-1		17.59	0	870616	4950000	0.949931	53	301.308	0	ND	JGI	Dewar Creek	freshwater	2012-09-28	49.95	-116.52	0	NA	7.08	NA	85.9	1.83
JGI_DC4.SYBR.03.D07	Ga0170490	Deinococcus-Thermus		28.52	1.27	623441	2190000	0.836066	39	136.746	1	ND	JGI	Dewar Creek	freshwater	2012-09-28	49.95	-116.52	0	NA	7.08	NA	85.9	1.83
JGI_DC4.SYBR.03.D14	Ga0170491	Aquificae		34.82	0	534562	1540000	0.958648	52	149.339	0	ND	JGI	Dewar Creek	freshwater	2012-09-28	49.95	-116.52	0	NA	7.08	NA	85.9	1.83
JGI_DC4.SYBR.03.D15	Ga0170492	Pyropristinus		48.9	0	758387	1550000	0.935957	58	118.609	1	ND	JGI	Dewar Creek	freshwater	2012-09-28	49.95	-116.52	0	NA	7.08	NA	85.9	1.83
JGI_DC4.SYBR.03.D16	Ga0170493	Chloroflexi		27.95	0	815531	2920000	0.846608	62	221.825	1	ND	JGI	Dewar Creek	freshwater	2012-09-28	49.95	-116.52	0	NA	7.08	NA	85.9	1.83
JGI_DC4.SYBR.03.E11	Ga0170494	Deinococcus-Thermus		33.65	0	768558	2280000	0.874767	63	187.221	0	ND	JGI	Dewar Creek	freshwater	2012-09-28	49.95	-116.52	0	NA	7.08	NA	85.9	1.83
JGI_DC4.SYBR.03.E19	Ga0170495	NA		57.96	0	1085607	1870000	0.849669	88	151.829	1	ND	JGI	Dewar Creek	freshwater	2012-09-28	49.95	-116.52	0	NA	7.08	NA	85.9	1.83
JGI_DC4.SYBR.03.E20	Ga0170496	Deinococcus-Thermus		5.17	0	193517	3740000	0.879194	22	425.532	0	ND	JGI	Dewar Creek	freshwater	2012-09-28	49.95	-116.52	0	NA	7.08	NA	85.9	1.83
JGI_DC4.SYBR.03.E21	Ga0170337	Deinococcus-Thermus		48.02	0.85	1046009	2180000	0.8796	101	210.329	1	ND	JGI	Dewar Creek	freshwater	2012-09-28	49.95	-116.52	0	NA	7.08	NA	85.9	1.83
JGI_DC4.SYBR.03.F04	Ga0170497	Deinococcus-Thermus		51.51	0.42	1088378	2110000	0.887339	88	170.841	0	ND	JGI	Dewar Creek	freshwater	2012-09-28	49.95	-116.52	0	NA	7.08	NA	85.9	1.83
JGI_DC4.SYBR.03.F05	Ga0170498	Aquificae		83.65	0	1384128	1650000	0.947849	119	142.259	0	ND	JGI	Dewar Creek	freshwater	2012-09-28	49.95	-116.52	0	NA	7.08	NA	85.9	1.83
JGI_DC4.SYBR.03.F09	Ga0170499	Aquificae		94.97	0	1577591	1660000	0.945897	140	147.415	1	ND	JGI	Dewar Creek	freshwater	2012-09-28	49.95	-116.52	0	NA	7.08	NA	85.9	1.83
JGI_DC4.SYBR.03.F18	Ga0170500	Aquificae		76.42	0.41	1298458	1700000	0.945424	110	143.941	1	ND	JGI	Dewar Creek	freshwater	2012-09-28	49.95	-116.52	0	NA	7.08	NA	85.9	1.83
JGI_DC4.SYBR.03.F21	Ga0170501	Aquificae		76.93	0.41	1172617	1520000	0.946127	95	123.489	0	ND	JGI	Dewar Creek	freshwater	2012-09-28	49.95	-116.52	0	NA	7.08	NA	85.9	1.83
JGI_DC4.SYBR.03.G04	Ga0170502	Deinococcus-Thermus		49.93	0	1016961	2040000	0.88596	83	166.233	1	ND	JGI	Dewar Creek	freshwater	2012-09-28	49.95	-116.52	0	NA	7.08	NA	85.9	1.83
JGI_DC4.SYBR.03.G10	Ga0170503	Aquificae		64.46	0.61	1070089	1660000	0.946427	102	158.238	0	ND	JGI	Dewar Creek	freshwater	2012-09-28	49.95	-116.52	0	NA	7.08	NA	85.9	1.83
JGI_DC4.SYBR.03.G14	Ga0170504	Deinococcus-Thermus		44.92	0	1002588	2230000	0.883532	86	191.451	1	ND	JGI	Dewar Creek	freshwater	2012-09-28	49.95	-116.52	0	NA	7.08	NA	85.9	1.83
JGI_DC4.SYBR.03.G19	Ga0170505	Deinococcus-Thermus		62.78	0	1288892	2050000	0.887395	117	186.365	1	ND	JGI	Dewar Creek	freshwater	2012-09-28	49.95	-116.52	0	NA	7.08	NA	85.9	1.83
JGI_DC4.SYBR.03.G21	Ga0170506	Aquificae		61.63	0	998868	1620000	0.940334	92	149.278	1	ND	JGI	Dewar Creek	freshwater	2012-09-28	49.95	-116.52	0	NA	7.08	NA	85.9	1.83
JGI_DC4.SYBR.03.H08	Ga0170507	Deinococcus-Thermus		17.5	0.42	343311	1960000	0.854138	26	148.571	1	ND	JGI	Dewar Creek	freshwater	2012-09-28	49.95	-116.52	0	NA	7.08	NA	85.9	1.83
JGI_DC4.SYBR.03.H10	Ga0173342	Aquificae		93.77	0.81	1542136	1640000	0.942421	132	140.77	1	ND	JGI	Dewar Creek	freshwater	2012-09-28	49.95	-116.52	0	NA	7.08	NA	85.9	1.83
JGI_DC4.SYBR.03.H11	Ga0170508	Aquificae		72.02	0.41	1151136	1600000	0.941975	113	156.901	1	ND	JGI	Dewar Creek	freshwater	2012-09-28	49.95	-116.52	0	NA	7.08	NA	85.9	1.83
JGI_DC4.SYBR.03.H15	Ga0170509	Aquificae		32.68	0.41	565420	1730000	0.946627	46	140.759	0	ND	JGI	Dewar Creek	freshwater	2012-09-28	49.95	-116.52	0	NA	7.08	NA	85.9	1.83
JGI_DC4.SYBR.03.I04	Ga0170510	Chloroflexi		16.65	0	587610	3530000	0.821045	28	168.168	0	ND	JGI	Dewar Creek	freshwater	2012-09-28	49.95	-116.52	0	NA	7.08	NA	85.9	1.83
JGI_DC4.SYBR.03.I06	Ga0170511	Aquificae		78.86	0.41	1284657	1630000	0.946128	110	139.488	2	ND	JGI	Dewar Creek	freshwater	2012-09-28	49.95	-116.52	0	NA	7.08	NA	85.9	1.83
JGI_DC4.SYBR.03.I07	Ga0170512	Aquificae		97.15	0.54	1666944	1720000	0.946299	150	154.4	1	ND	JGI	Dewar Creek	freshwater	2012-09-28	49.95	-116.52	0	NA	7.08	NA	85.9	1.83
JGI_DC4.SYBR.03.I13	Ga0170513	Aquificae		81.96	0.41	1367368	1670000	0.944491	118	143.973	1	ND	JGI	Dewar Creek	freshwater	2012-09-28	49.95	-116.52	0	NA	7.08	NA	85.9	1.83
JGI_DC4.SYBR.03.I15	Ga0170514	NA		1.72	0	236223	13700000	0.854358	25	1453.49	1	ND	JGI	Dewar Creek	freshwater	2012-09-28	49.95	-116.52	0	NA	7.08	NA	85.9	1.83
JGI_DC4.SYBR.03.I19	Ga0170515	Crenarchaeota		75.62	0	1157569	1530000	0.87474	67	88.6009	1	ND	JGI	Dewar Creek	freshwater	2012-09-28	49.95	-116.52	0	NA	7.08	NA	85.9	1.83
JGI_DC4.SYBR.03.I20	Ga0170516	Aquificae		65.21	0.27	1120470	1720000	0.936893	96	147.217	1	ND	JGI	Dewar Creek	freshwater	2012-09-28	49.95	-116.52	0	NA	7.08	NA	85.9	1.83
JGI_DC4.SYBR.03.J07	Ga0170339	Deinococcus-Thermus		0.1	0	105058	105058000	0.806355	6	6000	0	ND	JGI	Dewar Creek	freshwater	2012-09-28	49.95	-116.52	0	NA	7.08	NA	85.9	1.83
JGI_DC4.SYBR.03.J10	Ga0170517	Deinococcus-Thermus		72.25	0	1493889	2070000	0.889901	119	164.706	2	ND	JGI	Dewar Creek	freshwater	2012-09-28	49.95	-116.52	0	NA	7.08	NA	85.9	1.83
JGI_DC4.SYBR.03.J15	Ga0170518	Deinococcus-Thermus		5.5	0	136969	2490000	0.840562	8	145.455	0	ND	JGI	Dewar Creek	freshwater	2012-09-28	49.95	-116.52	0	NA	7.08	NA	85.9	1.83
JGI_DC4.SYBR.03.J19	Ga0170519	Chloroflexi		40.91	0	1422426	3480000	0.828847	83	202.884	1	ND	JGI	Dewar Creek	freshwater	2012-09-28	49.95	-116.52	0	NA	7.08	NA	85.9	1.83
JGI_DC4.SYBR.03.J21	Ga0170520	Deinococcus-Thermus		40.06	0.42	794945	1980000	0.880423	62	154.768	0	ND	JGI	Dewar Creek	freshwater	2012-09-28	49.95	-116.52	0	NA	7.08	NA	85.9	1.83
JGI_DC4.SYBR.03.K07	Ga0170521	Aquificae		90.83	0	1519237	1670000	0.945463	131	144.225	1	ND	JGI	Dewar Creek	freshwater	2012-09-28	49.95	-116.52	0	NA	7.08	NA	85.9	1.83
JGI_DC4.SYBR.03.K11	Ga0170522	Aquificae		95.1	0	1559786	1640000	0.947513	134	140.904	0	ND	JGI	Dewar Creek	freshwater	2012-09-28	49.95	-116.52	0	NA	7.08	NA	85.9	1.83
JGI_DC4.SYBR.03.K15	Ga0170336	Deinococcus-Thermus		26.19	0	701303	2680000	0.886487	56	213.822	1	ND	JGI	Dewar Creek	freshwater	2012-09-28	49.95	-116.52	0	NA	7.08	NA	85.9	1.83
JGI_DC4.SYBR.03.L06	Ga0170523	Chloroflexi		26.02	0	890669	3420000	0.833973	50	192.16	0	ND	JGI	Dewar Creek	freshwater	2012-09-28	49.95	-116.52	0	NA	7.08	NA	85.9	1.83
JGI_DC4.SYBR.03.L14	Ga0170524	Aquificae		91.67	0	1518885	1660000	0.950132	130	141.813	1	ND	JGI	Dewar Creek	freshwater	2012-09-28	49.95	-116.52	0	NA	7.08	NA	85.9	1.83
JGI_DC4.SYBR.03.L16	Ga0170525	Aquificae		68.63	2.44	1112557	1620000	0.942464	96	139.881	1	ND	JGI	Dewar Creek	freshwater	2012-09-28	49.95	-116.52	0	NA	7.08	NA	85.9	1.83
JGI_DC4.SYBR.03.L17	Ga0170526	Deinococcus-Thermus		29.24	0.92	629346	2150000	0.84052	62	212.038	1	ND	JGI	Dewar Creek	freshwater	2012-09-28	49.95	-116.52	0	NA	7.08	NA	85.9	1.83
JGI_DC4.SYBR.03.M05	Ga0170527	Deinococcus-Thermus		19.15	0	352843	1840000	0.836301	23	120.104	0	ND	JGI	Dewar Creek	freshwater	2012-09-28	49.95	-116.52	0	NA	7.08	NA	85.9	1.83
JGI_DC4.SYBR.03.M07	Ga0170528	Aquificae		59.53	0.68	1072021	1800000	0.943011	86	144.465	1	ND	JGI	Dewar Creek	freshwater	2012-09-28	49.95	-116.52	0	NA	7.08	NA	85.9	1.83
JGI_DC4.SYBR.03.M08	Ga0170529	Aquificae		27.82	1.79	395013	1420000	0.943647	34	122.214	0	ND	JGI	Dewar Creek	freshwater	2012-09-28	49.95	-116.52	0	NA	7.08	NA	85.9	1.83
JGI_DC4.SYBR.03.M11	Ga0170530	Aquificae		57.05	0	1004029	1760000	0.947641	86	150.745	1	ND	JGI	Dewar Creek	freshwater	2012-09-28	49.95	-116.52	0	NA	7.08	NA	85.9	1.83
JGI_DC4.SYBR.03.M15	Ga0170531	Aquificae		27.68	0	683390	2470000	0.947213	53	191.474	0	ND	JGI	Dewar Creek	freshwater	2012-09-28	49.95	-116.52	0	NA	7.08	NA	85.9	1.83
JGI_DC4.SYBR.03.M18	Ga0170532	Deinococcus-Thermus		50.49	0	1056134	2090000	0.883774	96	190.137	0	ND	JGI	Dewar Creek	freshwater	2012-09-28	49.95	-116.52	0	NA	7.08	NA	85.9	1.83
JGI_DC4.SYBR.03.M20	Ga0170533	Aquificae		48.6	0	772162	1590000	0.948617	89	183.128	0	ND	JGI	Dewar Creek	freshwater	2012-09-28	49.95	-116.52	0	NA	7.08	NA	85.9	1.83
JGI_DC4.SYBR.03.N04	Ga0170338	NA		1.72	0	51824	3010000	0.868845	5	290.698	0	ND	JGI	Dewar Creek	freshwater	2012-09-28	49.95	-116.52	0	NA	7.08	NA	85.9	1.83
JGI_DC4.SYBR.03.N15	Ga0170534	Aquificae		81.78	0	1328805	1620000	0.938228	113	138.176	1	ND	JGI	Dewar Creek	freshwater	2012-09-28	49.95	-116.52	0	NA	7.08	NA	85.9	1.83
JGI_DC4.SYBR.04.B06	Ga0170535	GAL15		22.04	0	929572	4220000	0.82568	88	399.274	1	ND	JGI	Dewar Creek	freshwater	2012-09-28	49.95	-116.52	0	NA	7.08	NA	85.9	1.83
JGI_DC4.SYBR.04.B10	Ga0170352	Acidobacteria		14.29	0	638010	4460000	0.88918	39	272.918	0	ND	JGI	Dewar Creek	freshwater	2012-09-28	49.95	-116.52	0	NA	7.08	NA	85.9	1.83
JGI_DC4.SYBR.04.B13	Ga0170536	Ignavibacteria-1		76.76	1.64	2238882	2920000	0.949862	129	168.056	1	ND	JGI	Dewar Creek	freshwater	2012-09-28	49.95	-116.52	0	NA	7.08	NA	85.9	1.83
JGI_DC4.SYBR.04.B15	Ga0170342	Fervidibacteria		32.92	0	1265876	3850000	0.900562	75	227.825	1	ND	JGI	Dewar Creek	freshwater	2012-09-28	49.95	-116.52	0	NA	7.08	NA	85.9	1.83
JGI_DC4.SYBR.04.B16	Ga0170365	NA		46.93	0	984007	2100000	0.852982	113	240.784	0	ND	JGI	Dewar Creek	freshwater	2012-09-28	49.95	-116.52	0	NA	7.08	NA	85.9	1.83
JGI_DC4.SYBR.04.B22	Ga0170537	Aquificae		23.21	0	578050	2490000	0.938633	49	211.116	0	ND	JGI	Dewar Creek	freshwater	2012-09-28	49.95	-116.52	0	NA	7.08	NA	85.9	1.83
JGI_DC4.SYBR.04.C05	Ga0170538	Acidobacteria		56.92	0.85	1968573	3460000	0.868793	122	214.336	0	ND	JGI	Dewar Creek	freshwater	2012-09-28	49.95	-116.52	0	NA	7.08	NA	85.9	1.83
JGI_DC4.SYBR.04.C07	Ga0170539	Aquificae		77.69	0.41	1291743	1660000	0.943335	112	144.163	1	ND	JGI	Dewar Creek	freshwater	2012-09-28	49.95	-116.52	0	NA	7.08	NA	85.9	1.83
JGI_DC4.SYBR.04.C09	Ga0170356	Chloroflexi		4.17	0	75854	1820000	0.854273	5	119.904	0	ND	JGI	Dewar Creek	freshwater	2012-09-28	49.95	-116.52	0	NA	7.08	NA	85.9	1.83
JGI_DC4.SYBR.04.C13	Ga0170367	Chloroflexi		13.01	0	519500	3990000	0.848864	21	161.414	0	ND	JGI	Dewar Creek	freshwater	2012-09-28	49.95	-116.52	0	NA	7.08	NA	85.9	1.83
JGI_DC4.SYBR.04.C17	Ga0170361	Acidobacteria		10.66	0	395770	3710000	0.883377	38	356.473	0	ND	JGI	Dewar Creek	freshwater	2012-09-28	49.95	-116.52	0	NA	7.08	NA	85.9	1.83
JGI_DC4.SYBR.04.C19	Ga0170540	Deinococcus-Thermus		43.29	0	956066	2210000	0.876865	89	205.59	1	ND	JGI	Dewar Creek	freshwater	2012-09-28	49.95	-116.52	0	NA	7.08	NA	85.9	1.83
JGI_DC4.SYBR.04.D11	Ga0170541	Aquificae		70.2	1.22	1152372	1640000	0.941537	106	150.997	1	ND	JGI	Dewar Creek	freshwater	2012-09-28	49.95	-116.52	0	NA	7.08	NA	85.9	1.83
JGI_DC4.SYBR.04.D15	Ga0170542	Chloroflexi		33.59	0	832295	2480000	0.851424	54	160.762	1	ND	JGI	Dewar Creek	freshwater	2012-09-28	49.95	-116.52	0	NA	7.08	NA	85.9	1.83
JGI_DC4.SYBR.04.D17	Ga0170543	Deinococcus-Thermus		29.45	0	623138	2120000	0.872489	63	213.922	1	ND	JGI	Dewar Creek	freshwater	2012-09-28	49.95	-116.52	0	NA	7.08	NA	85.9	1.83
JGI_DC4.SYBR.04.D19	Ga0170544	Deinococcus-Thermus		19.3	0	651499	3380000	0.893002	56	290.155	1	ND	JGI	Dewar Creek	freshwater	2012-09-28	49.95	-116.52	0	NA	7.08	NA	85.9	1.83
JGI_DC4.SYBR.04.D21	Ga0170545	Acidobacteria		12.1	0	388897	3210000	0.861992	36	297.521	1	ND	JGI	Dewar Creek	freshwater	2012-09-28	49.95	-116.52	0	NA	7.08	NA	85.9	1.83
JGI_DC4.SYBR.04.D22	Ga0170546	Deinococcus-Thermus		46.24	0	904422	1960000	0.882418	76	164.36	1	ND	JGI	Dewar Creek	freshwater	2012-09-28	49.95	-116.52	0	NA	7.08	NA	85.9	1.83
JGI_DC4.SYBR.04.E10	Ga0170547	Aquificae		79.75	0	1330607	1670000	0.944966	118	147.962	1	ND	JGI	Dewar Creek	freshwater	2012-09-28	49.95	-116.52	0	NA	7.08	NA	85.9	1.83
JGI_DC4.SYBR.04.E12	Ga0170548	S2R-29		87.77	0	1661399	1890000	0.901153	70	79.7539	1	ND	JGI	Dewar Creek	freshwater	2012-09-28	49.95	-116.52	0	NA	7.08	NA	85.9	1.83
JGI_DC4.SYBR.04.E18	Ga0170549	Geoarchaeota		60.13	2.21	975300	1620000	0.921378	78	129.719	1	ND	JGI	Dewar Creek	freshwater	2012-09-28	49.95	-116.52	0	NA	7.08	NA	85.9	1.83
JGI_DC4.SYBR.04.E20	Ga0170550	Aquificae		81.45	0	1352592	1660000	0.941084	104	127.686	1	ND	JGI	Dewar Creek	freshwater	2012-09-28	49.95	-116.52	0	NA	7.08	NA	85.9	1.83
JGI_DC4.SYBR.04.F07	Ga0170551	Acidobacteria		89.32	1.71	2768470	3100000	0.861334	171	191.446	1	ND	JGI	Dewar Creek	freshwater	2012-09-28	49.95	-116.52	0	NA	7.08	NA	85.9	1.83
JGI_DC4.SYBR.04.F08	Ga0170552	Acidobacteria		20.01	0.85	683894	3420000	0.857321	49	244.878	1	ND	JGI	Dewar Creek	freshwater	2012-09-28	49.95	-116.52	0	NA	7.08	NA	85.9	1.83
JGI_DC4.SYBR.04.F09	Ga0170553	Deinococcus-Thermus		38.71	0	986368	2550000	0.884883	76	196.332	1	ND	JGI	Dewar Creek	freshwater	2012-09-28	49.95	-116.52	0	NA	7.08	NA	85.9	1.83
JGI_DC4.SYBR.04.F11	Ga0170554	S2R-29		87.46	0	1715572	1960000	0.900835	77	88.0402	1	ND	JGI	Dewar Creek	freshwater	2012-09-28	49.95	-116.52	0	NA	7.08	NA	85.9	1.83
JGI_DC4.SYBR.04.F12	Ga0170555	Aquificae		75.94	0	1271769	1670000	0.944386	111	146.168	0	ND	JGI	Dewar Creek	freshwater	2012-09-28	49.95	-116.52	0	NA	7.08	NA	85.9	1.83
JGI_DC4.SYBR.04.F14	Ga0170359	Chloroflexi		23.6	0	884769	3750000	0.835035	46	194.915	0	ND	JGI	Dewar Creek	freshwater	2012-09-28	49.95	-116.52	0	NA	7.08	NA	85.9	1.83
JGI_DC4.SYBR.04.F15	Ga0170344	Acidobacteria		70.61	2.56	2271911	3220000	0.863729	135	191.191	0	ND	JGI	Dewar Creek	freshwater	2012-09-28	49.95	-116.52	0	NA	7.08	NA	85.9	1.83
JGI_DC4.SYBR.04.F19	Ga0170347	Deinococcus-Thermus		14.03	0.85	457175	3260000	0.865323	38	270.848	0	ND	JGI	Dewar Creek	freshwater	2012-09-28	49.95	-116.52	0	NA	7.08	NA	85.9	1.83
JGI_DC4.SYBR.04.F21	Ga0170556	Deinococcus-Thermus		7.49	0	338585	4520000	0.872856	22	293.725	0	ND	JGI	Dewar Creek	freshwater	2012-09-28	49.95	-116.52	0	NA	7.08	NA	85.9	1.83
JGI_DC4.SYBR.04.F22	Ga0170557	Acidobacteria		75.85	2.75	2566563	3380000	0.866518	169	222.808	1	ND	JGI	Dewar Creek	freshwater	2012-09-28	49.95	-116.52	0	NA	7.08	NA	85.9	1.83
JGI_DC4.SYBR.04.G04	Ga0170372	Chloroflexi		17.24	0	610009	3540000	0.858661	37	214.617	0	ND	JGI	Dewar Creek	freshwater	2012-09-28	49.95	-116.52	0	NA	7.08	NA	85.9	1.83
JGI_DC4.SYBR.04.G05	Ga0170360	Firmicutes-1		8.04	0	273811	3410000	0.811184	23	286.07	1	ND	JGI	Dewar Creek	freshwater	2012-09-28	49.95	-116.52	0	NA	7.08	NA	85.9	1.83
JGI_DC4.SYBR.04.G07	Ga0170558	Ignavibacteria-1		61.37	2.19	1641663	2680000	0.948279	103	167.834	1	ND	JGI	Dewar Creek	freshwater	2012-09-28	49.95	-116.52	0	NA	7.08	NA	85.9	1.83
JGI_DC4.SYBR.04.G09	Ga0170369	Chloroflexi		20.6	0	604771	2940000	0.846072	30	145.631	0	ND	JGI	Dewar Creek	freshwater	2012-09-28	49.95	-116.52	0	NA	7.08	NA	85.9	1.83
JGI_DC4.SYBR.04.G10	Ga0170559	Acidobacteria		66.1	0.85	1973796	2990000	0.863098	130	196.672	1	ND	JGI	Dewar Creek	freshwater	2012-09-28	49.95	-116.52	0	NA	7.08	NA	85.9	1.83
JGI_DC4.SYBR.04.G11	Ga0170560	Deinococcus-Thermus		45.37	0	947363	2090000	0.876928	84	185.144	1	ND	JGI	Dewar Creek	freshwater	2012-09-28	49.95	-116.52	0	NA	7.08	NA	85.9	1.83
JGI_DC4.SYBR.04.G12	Ga0170561	Aquificae		86.06	0	1453955	1690000	0.943917	122	141.762	1	ND	JGI	Dewar Creek	freshwater	2012-09-28	49.95	-116.52	0	NA	7.08	NA	85.9	1.83
JGI_DC4.SYBR.04.G13	Ga0170562	Deinococcus-Thermus		17.48	0	379296	2170000	0.871876	33	188.787	1	ND	JGI	Dewar Creek	freshwater	2012-09-28	49.95	-116.52	0	NA	7.08	NA	85.9	1.83
JGI_DC4.SYBR.04.G14	Ga0170353	Acidobacteria		30.19	0.85	982573	3250000	0.866302	61	202.054	1	ND	JGI	Dewar Creek	freshwater	2012-09-28	49.95	-116.52	0	NA	7.08	NA	85.9	1.83
JGI_DC4.SYBR.04.G15	Ga0170362	Chloroflexi		10.34	0	632240	6110000	0.839738	34	328.82	0	ND	JGI	Dewar Creek	freshwater	2012-09-28	49.95	-116.52	0	NA	7.08	NA	85.9	1.83
JGI_DC4.SYBR.04.G18	Ga0170563	Deinococcus-Thermus		45.49	0.42	1003004	2200000	0.88561	83	182.458	1	ND	JGI	Dewar Creek	freshwater	2012-09-28	49.95	-116.52	0	NA	7.08	NA	85.9	1.83
JGI_DC4.SYBR.04.H05	Ga0170351	Deinococcus-Thermus		12.07	1.72	222487	1840000	0.88104	11	91.135	0	ND	JGI	Dewar Creek	freshwater	2012-09-28	49.95	-116.52	0	NA	7.08	NA	85.9	1.83
JGI_DC4.SYBR.04.H07	Ga0170564	Deinococcus-Thermus		49.05	0	1087984	2220000	0.875657	86	175.331	1	ND	JGI	Dewar Creek	freshwater	2012-09-28	49.95	-116.52	0	NA	7.08	NA	85.9	1.83
JGI_DC4.SYBR.04.H11	Ga0170565	Deinococcus-Thermus		0.1	0	226011	226011000	0.871112	20	20000	1	ND	JGI	Dewar Creek	freshwater	2012-09-28	49.95	-116.52	0	NA	7.08	NA	85.9	1.83
JGI_DC4.SYBR.04.H12	Ga0170566	Acidobacteria		92.74	2.56	3048451	3290000	0.862806	180	194.091	1	ND	JGI	Dewar Creek	freshwater	2012-09-28	49.95	-116.52	0	NA	7.08	NA	85.9	1.83
JGI_DC4.SYBR.04.H13	Ga0170363	Chloroflexi		12.5	0	389617	3116936	0.840595	35	280	0	ND	JGI	Dewar Creek	freshwater	2012-09-28	49.95	-116.52	0	NA	7.08	NA	85.9	1.83
JGI_DC4.SYBR.04.H15	Ga0170364	Chloroflexi		26.03	0	751916	2890000	0.831604	50	192.086	0	ND	JGI	Dewar Creek	freshwater	2012-09-28	49.95	-116.52	0	NA	7.08	NA	85.9	1.83
JGI_DC4.SYBR.04.H18	Ga0170567	Pyropristinus		62.53	0	1143916	1830000	0.9294	67	107.149	1	ND	JGI	Dewar Creek	freshwater	2012-09-28	49.95	-116.52	0	NA	7.08	NA	85.9	1.83
JGI_DC4.SYBR.04.H19	Ga0170371	Chloroflexi		19.36	0	466284	2410000	0.825366	23	118.802	1	ND	JGI	Dewar Creek	freshwater	2012-09-28	49.95	-116.52	0	NA	7.08	NA	85.9	1.83
JGI_DC4.SYBR.04.H20	Ga0170568	Deinococcus-Thermus		23.86	0	658031	2760000	0.888264	65	272.422	1	ND	JGI	Dewar Creek	freshwater	2012-09-28	49.95	-116.52	0	NA	7.08	NA	85.9	1.83
JGI_DC4.SYBR.04.H21	Ga0170569	Aquificae		85.37	0	1382064	1620000	0.940693	113	132.365	1	ND	JGI	Dewar Creek	freshwater	2012-09-28	49.95	-116.52	0	NA	7.08	NA	85.9	1.83
JGI_DC4.SYBR.04.H22	Ga0170349	Chloroflexi		25.89	6.9	373196	1440000	0.914302	4	15.45	0	ND	JGI	Dewar Creek	freshwater	2012-09-28	49.95	-116.52	0	NA	7.08	NA	85.9	1.83
JGI_DC4.SYBR.04.I04	Ga0170570	Acidobacteria		8.93	0	566734	6350000	0.846958	34	380.739	1	ND	JGI	Dewar Creek	freshwater	2012-09-28	49.95	-116.52	0	NA	7.08	NA	85.9	1.83
JGI_DC4.SYBR.04.I05	Ga0170571	Aquificae		56.19	0	1013547	1800000	0.940867	92	163.73	1	ND	JGI	Dewar Creek	freshwater	2012-09-28	49.95	-116.52	0	NA	7.08	NA	85.9	1.83
JGI_DC4.SYBR.04.I10	Ga0170572	Deinococcus-Thermus		28.07	0	962249	3430000	0.886143	94	334.877	1	ND	JGI	Dewar Creek	freshwater	2012-09-28	49.95	-116.52	0	NA	7.08	NA	85.9	1.83
JGI_DC4.SYBR.04.I11	Ga0170312	Pyropristinus		33.16	0.41	630204	1900000	0.935973	43	129.674	1	ND	JGI	Dewar Creek	freshwater	2012-09-28	49.95	-116.52	0	NA	7.08	NA	85.9	1.83
JGI_DC4.SYBR.04.I16	Ga0170313	Aquificae		50.94	0	821457	1610000	0.935742	66	129.564	2	ND	JGI	Dewar Creek	freshwater	2012-09-28	49.95	-116.52	0	NA	7.08	NA	85.9	1.83
JGI_DC4.SYBR.04.I17	Ga0170314	Aquificae		99.59	0.81	1740470	1750000	0.945045	151	151.622	1	ND	JGI	Dewar Creek	freshwater	2012-09-28	49.95	-116.52	0	NA	7.08	NA	85.9	1.83
JGI_DC4.SYBR.04.I20	Ga0170341	Aquificae		4.17	0	282658	6780000	0.96079	33	791.367	0	ND	JGI	Dewar Creek	freshwater	2012-09-28	49.95	-116.52	0	NA	7.08	NA	85.9	1.83
JGI_DC4.SYBR.04.J06	Ga0170315	Deinococcus-Thermus		12.38	0	308359	2490000	0.862478	34	274.637	0	ND	JGI	Dewar Creek	freshwater	2012-09-28	49.95	-116.52	0	NA	7.08	NA	85.9	1.83
JGI_DC4.SYBR.04.J07	Ga0170370	GAL15		9.4	0	186567	1980000	0.853109	21	223.404	1	ND	JGI	Dewar Creek	freshwater	2012-09-28	49.95	-116.52	0	NA	7.08	NA	85.9	1.83
JGI_DC4.SYBR.04.J10	Ga0170316	Aquificae		84.17	0	1461829	1740000	0.944462	131	155.637	1	ND	JGI	Dewar Creek	freshwater	2012-09-28	49.95	-116.52	0	NA	7.08	NA	85.9	1.83
JGI_DC4.SYBR.04.J11	Ga0170340	Deinococcus-Thermus		2.82	0	161190	5720000	0.807314	17	602.837	0	ND	JGI	Dewar Creek	freshwater	2012-09-28	49.95	-116.52	0	NA	7.08	NA	85.9	1.83
JGI_DC4.SYBR.04.J12	Ga0170317	Acidobacteria		23.36	0.85	910449	3900000	0.877212	74	316.781	1	ND	JGI	Dewar Creek	freshwater	2012-09-28	49.95	-116.52	0	NA	7.08	NA	85.9	1.83
JGI_DC4.SYBR.04.J14	Ga0170357	Deinococcus-Thermus		7.26	0	211644	2920000	0.887679	8	110.193	0	ND	JGI	Dewar Creek	freshwater	2012-09-28	49.95	-116.52	0	NA	7.08	NA	85.9	1.83
JGI_DC4.SYBR.04.J17	Ga0170318	Deinococcus-Thermus		40.7	0	1001196	2460000	0.87881	82	201.474	1	ND	JGI	Dewar Creek	freshwater	2012-09-28	49.95	-116.52	0	NA	7.08	NA	85.9	1.83
JGI_DC4.SYBR.04.J19	Ga0170358	Chloroflexi		20.36	1.53	770784	3790000	0.847537	44	216.11	0	ND	JGI	Dewar Creek	freshwater	2012-09-28	49.95	-116.52	0	NA	7.08	NA	85.9	1.83
JGI_DC4.SYBR.04.J20	Ga0170860	NA		5.17	0	35044	677834	0.930373	3	58.0271	0	ND	JGI	Dewar Creek	freshwater	2012-09-28	49.95	-116.52	0	NA	7.08	NA	85.9	1.83
JGI_DC4.SYBR.04.K06	Ga0170319	Acidobacteria		47.58	0	1544515	3250000	0.872625	118	248.003	1	ND	JGI	Dewar Creek	freshwater	2012-09-28	49.95	-116.52	0	NA	7.08	NA	85.9	1.83
JGI_DC4.SYBR.04.K15	Ga0170320	S2R-29		72.52	0	1554358	2140000	0.895587	67	92.3883	1	ND	JGI	Dewar Creek	freshwater	2012-09-28	49.95	-116.52	0	NA	7.08	NA	85.9	1.83
JGI_DC4.SYBR.04.K18	Ga0170321	Aquificae		66.89	0	1138735	1700000	0.944214	94	140.529	1	ND	JGI	Dewar Creek	freshwater	2012-09-28	49.95	-116.52	0	NA	7.08	NA	85.9	1.83
JGI_DC4.SYBR.04.K19	Ga0170322	S2R-29		86.05	0	1632095	1900000	0.894935	70	81.3481	1	ND	JGI	Dewar Creek	freshwater	2012-09-28	49.95	-116.52	0	NA	7.08	NA	85.9	1.83
JGI_DC4.SYBR.04.K21	Ga0170343	Fervidibacteria		36.75	0	1231606	3350000	0.894656	63	171.429	0	ND	JGI	Dewar Creek	freshwater	2012-09-28	49.95	-116.52	0	NA	7.08	NA	85.9	1.83
JGI_DC4.SYBR.04.L04	Ga0170348	Fervidibacteria		16.82	0	590689	3510000	0.90858	34	202.14	0	ND	JGI	Dewar Creek	freshwater	2012-09-28	49.95	-116.52	0	NA	7.08	NA	85.9	1.83
JGI_DC4.SYBR.04.L05	Ga0170323	NA		53.59	0	800833	1490000	0.848731	61	113.827	1	ND	JGI	Dewar Creek	freshwater	2012-09-28	49.95	-116.52	0	NA	7.08	NA	85.9	1.83
JGI_DC4.SYBR.04.L07	Ga0170345	Deinococcus-Thermus		2.51	0	156079	6220000	0.900352	10	398.406	0	ND	JGI	Dewar Creek	freshwater	2012-09-28	49.95	-116.52	0	NA	7.08	NA	85.9	1.83
JGI_DC4.SYBR.04.L08	Ga0170324	Aquificae		83.86	0	1338274	1600000	0.947445	109	129.979	1	ND	JGI	Dewar Creek	freshwater	2012-09-28	49.95	-116.52	0	NA	7.08	NA	85.9	1.83
JGI_DC4.SYBR.04.L11	Ga0170325	Acidobacteria		12.93	0	773123	5980000	0.878608	54	417.633	1	ND	JGI	Dewar Creek	freshwater	2012-09-28	49.95	-116.52	0	NA	7.08	NA	85.9	1.83
JGI_DC4.SYBR.04.L17	Ga0170354	Deinococcus-Thermus		7.68	0	360394	4690000	0.882751	34	442.708	0	ND	JGI	Dewar Creek	freshwater	2012-09-28	49.95	-116.52	0	NA	7.08	NA	85.9	1.83
JGI_DC4.SYBR.04.L21	Ga0170326	Aquificae		25.54	0.17	371627	1460000	0.954433	34	133.125	0	ND	JGI	Dewar Creek	freshwater	2012-09-28	49.95	-116.52	0	NA	7.08	NA	85.9	1.83
JGI_DC4.SYBR.04.M04	Ga0170327	Deinococcus-Thermus		50.83	0.85	1159209	2280000	0.881065	100	196.734	1	ND	JGI	Dewar Creek	freshwater	2012-09-28	49.95	-116.52	0	NA	7.08	NA	85.9	1.83
JGI_DC4.SYBR.04.M05	Ga0170366	Acidobacteria		12.5	8.33	507518	4060144	0.885427	32	256	0	ND	JGI	Dewar Creek	freshwater	2012-09-28	49.95	-116.52	0	NA	7.08	NA	85.9	1.83
JGI_DC4.SYBR.04.M07	Ga0170328	Acidobacteria		21.8	0.09	592713	2720000	0.860794	37	169.725	1	ND	JGI	Dewar Creek	freshwater	2012-09-28	49.95	-116.52	0	NA	7.08	NA	85.9	1.83
JGI_DC4.SYBR.04.M13	Ga0170329	Deinococcus-Thermus		20.69	0	552887	2670000	0.880368	47	227.163	0	ND	JGI	Dewar Creek	freshwater	2012-09-28	49.95	-116.52	0	NA	7.08	NA	85.9	1.83
JGI_DC4.SYBR.04.N04	Ga0170330	Deinococcus-Thermus		32.98	0	641380	1940000	0.874433	46	139.478	1	ND	JGI	Dewar Creek	freshwater	2012-09-28	49.95	-116.52	0	NA	7.08	NA	85.9	1.83
JGI_DC4.SYBR.04.N08	Ga0170346	Fervidibacteria		33.16	0	889514	2680000	0.903655	61	183.957	0	ND	JGI	Dewar Creek	freshwater	2012-09-28	49.95	-116.52	0	NA	7.08	NA	85.9	1.83
JGI_DC4.SYBR.04.N09	Ga0170331	Aquificae		35.53	1.22	664070	1870000	0.936425	56	157.613	1	ND	JGI	Dewar Creek	freshwater	2012-09-28	49.95	-116.52	0	NA	7.08	NA	85.9	1.83
JGI_DC4.SYBR.04.N11	Ga0170332	S2R-29		81.5	0	1587790	1950000	0.895361	68	83.4356	1	ND	JGI	Dewar Creek	freshwater	2012-09-28	49.95	-116.52	0	NA	7.08	NA	85.9	1.83
JGI_DC4.SYBR.04.N15	Ga0170350	Chloroflexi		31.23	0	1005652	3220000	0.851782	56	179.315	0	ND	JGI	Dewar Creek	freshwater	2012-09-28	49.95	-116.52	0	NA	7.08	NA	85.9	1.83
JGI_DC4.SYBR.04.N16	Ga0170355	Deinococcus-Thermus		11.48	0	320071	2790000	0.867773	23	200.348	0	ND	JGI	Dewar Creek	freshwater	2012-09-28	49.95	-116.52	0	NA	7.08	NA	85.9	1.83
JGI_DC4.SYBR.04.N17	Ga0170333	Aquificae		69.74	0.41	1201950	1720000	0.944056	118	169.2	1	ND	JGI	Dewar Creek	freshwater	2012-09-28	49.95	-116.52	0	NA	7.08	NA	85.9	1.83
JGI_DC4.SYBR.04.N18	Ga0170334	Pyropristinus		42.84	0	693190	1620000	0.921726	33	77.0308	1	ND	JGI	Dewar Creek	freshwater	2012-09-28	49.95	-116.52	0	NA	7.08	NA	85.9	1.83
JGI_DC4.SYBR.04.N21	Ga0170335	Deinococcus-Thermus		19.53	0	467737	2390000	0.89914	37	189.452	0	ND	JGI	Dewar Creek	freshwater	2012-09-28	49.95	-116.52	0	NA	7.08	NA	85.9	1.83
JGI_DC4.SYBR.3.B10.16S	Ga0137048	Ignavibacteria-1		88.72	1.64	2370366	2670000	0.951201	148	166.817	0	ND	JGI	Dewar Creek	freshwater	2012-09-28	49.95	-116.52	0	NA	7.08	NA	85.9	1.83
JGI_DC4.SYBR.3.B17.16S	Ga0137081	Fervidibacteria		4.17	0	338011	8110000	0.895684	24	575.54	0	ND	JGI	Dewar Creek	freshwater	2012-09-28	49.95	-116.52	0	NA	7.08	NA	85.9	1.83
JGI_DC4.SYBR.3.B18.16S	Ga0137091	Ignavibacteria-1		19.67	0	569729	2900000	0.947529	55	279.614	1	ND	JGI	Dewar Creek	freshwater	2012-09-28	49.95	-116.52	0	NA	7.08	NA	85.9	1.83
JGI_DC4.SYBR.3.B20.16S	Ga0137099	NA		0.1	0	34522	34522000	0.876745	0	0	0	ND	JGI	Dewar Creek	freshwater	2012-09-28	49.95	-116.52	0	NA	7.08	NA	85.9	1.83
JGI_DC4.SYBR.3.B22.16S	Ga0137105	Ignavibacteria-1		20.85	3.45	726814	3490000	0.945824	42	201.439	0	ND	JGI	Dewar Creek	freshwater	2012-09-28	49.95	-116.52	0	NA	7.08	NA	85.9	1.83
JGI_DC4.SYBR.3.B6.16S	Ga0137024	Fervidibacteria		0.1	0	131010	131010000	0.884726	5	5000	0	ND	JGI	Dewar Creek	freshwater	2012-09-28	49.95	-116.52	0	NA	7.08	NA	85.9	1.83
JGI_DC4.SYBR.3.C10.16S	Ga0137049	Fervidibacteria		6.58	0	359958	5470000	0.908273	17	258.359	1	ND	JGI	Dewar Creek	freshwater	2012-09-28	49.95	-116.52	0	NA	7.08	NA	85.9	1.83
JGI_DC4.SYBR.3.C13.16S	Ga0137064	Aquificae		39.74	1.02	686964	1730000	0.9417	59	148.465	0	ND	JGI	Dewar Creek	freshwater	2012-09-28	49.95	-116.52	0	NA	7.08	NA	85.9	1.83
JGI_DC4.SYBR.3.C15.16S	Ga0137074	Pyropristinus		4.17	0	97066	2330000	0.940185	13	311.751	0	ND	JGI	Dewar Creek	freshwater	2012-09-28	49.95	-116.52	0	NA	7.08	NA	85.9	1.83
JGI_DC4.SYBR.3.C16.16S	Ga0137077	Geoarchaeota		27.52	1.1	542593	1970000	0.927463	43	156.25	0	ND	JGI	Dewar Creek	freshwater	2012-09-28	49.95	-116.52	0	NA	7.08	NA	85.9	1.83
JGI_DC4.SYBR.3.C17.16S	Ga0137082	Aquificae		64.95	4.88	1151943	1770000	0.949753	94	144.727	0	ND	JGI	Dewar Creek	freshwater	2012-09-28	49.95	-116.52	0	NA	7.08	NA	85.9	1.83
JGI_DC4.SYBR.3.C22.16S	Ga0137106	Aquificae		30.41	18.34	631530	2080000	0.956088	62	203.88	0	ND	JGI	Dewar Creek	freshwater	2012-09-28	49.95	-116.52	0	NA	7.08	NA	85.9	1.83
JGI_DC4.SYBR.3.C5.16S	Ga0137022	Aquificae		35.66	0.41	647815	1820000	0.955379	55	154.234	0	ND	JGI	Dewar Creek	freshwater	2012-09-28	49.95	-116.52	0	NA	7.08	NA	85.9	1.83
JGI_DC4.SYBR.3.C7.16S	Ga0137030	Aquificae		55.36	1.42	937765	1690000	0.949428	70	126.445	1	ND	JGI	Dewar Creek	freshwater	2012-09-28	49.95	-116.52	0	NA	7.08	NA	85.9	1.83
JGI_DC4.SYBR.3.C8.16S	Ga0137036	NA		0.1	0	36593	36593000	0.856065	1	1000	0	ND	JGI	Dewar Creek	freshwater	2012-09-28	49.95	-116.52	0	NA	7.08	NA	85.9	1.83
JGI_DC4.SYBR.3.C9.16S	Ga0137041	Ignavibacteria-1		40.99	1.72	1001153	2440000	0.948026	69	168.334	0	ND	JGI	Dewar Creek	freshwater	2012-09-28	49.95	-116.52	0	NA	7.08	NA	85.9	1.83
JGI_DC4.SYBR.3.D12.16S	Ga0137057	Ignavibacteria-1		33.64	3.55	869130	2580000	0.951983	50	148.633	0	ND	JGI	Dewar Creek	freshwater	2012-09-28	49.95	-116.52	0	NA	7.08	NA	85.9	1.83
JGI_DC4.SYBR.3.D17.16S	Ga0137083	Aquificae		7.22	0	302249	4190000	0.952896	25	346.26	0	ND	JGI	Dewar Creek	freshwater	2012-09-28	49.95	-116.52	0	NA	7.08	NA	85.9	1.83
JGI_DC4.SYBR.3.D18.16S	Ga0137092	NA		12.07	0	116213	962825	0.857202	13	107.705	0	ND	JGI	Dewar Creek	freshwater	2012-09-28	49.95	-116.52	0	NA	7.08	NA	85.9	1.83
JGI_DC4.SYBR.3.D19.16S	Ga0137095	Aquificae		42.54	2.44	697575	1640000	0.949408	60	141.044	0	ND	JGI	Dewar Creek	freshwater	2012-09-28	49.95	-116.52	0	NA	7.08	NA	85.9	1.83
JGI_DC4.SYBR.3.D20.16S	Ga0137100	Ignavibacteria-1		38.93	0	1155835	2970000	0.949174	64	164.398	0	ND	JGI	Dewar Creek	freshwater	2012-09-28	49.95	-116.52	0	NA	7.08	NA	85.9	1.83
JGI_DC4.SYBR.3.D22.16S	Ga0137107	Aquificae		11.2	0	193881	1730000	0.948768	10	89.2857	0	ND	JGI	Dewar Creek	freshwater	2012-09-28	49.95	-116.52	0	NA	7.08	NA	85.9	1.83
JGI_DC4.SYBR.3.D5.16S	Ga0137023	NA		7.78	0	55841	717751	0.821869	5	64.2674	0	ND	JGI	Dewar Creek	freshwater	2012-09-28	49.95	-116.52	0	NA	7.08	NA	85.9	1.83
JGI_DC4.SYBR.3.E10.16S	Ga0137050	Aquificae		45.9	0.41	644610	1400000	0.943999	42	91.5033	0	ND	JGI	Dewar Creek	freshwater	2012-09-28	49.95	-116.52	0	NA	7.08	NA	85.9	1.83
JGI_DC4.SYBR.3.E14.16S	Ga0137071	Aquificae		16.07	7.14	373783	2330000	0.96498	39	242.688	0	ND	JGI	Dewar Creek	freshwater	2012-09-28	49.95	-116.52	0	NA	7.08	NA	85.9	1.83
JGI_DC4.SYBR.3.E17.16S	Ga0137084	Aquificae		40.75	8.04	575598	1410000	0.963818	71	174.233	0	ND	JGI	Dewar Creek	freshwater	2012-09-28	49.95	-116.52	0	NA	7.08	NA	85.9	1.83
JGI_DC4.SYBR.3.E6.16S	Ga0137025	Aquificae		16.4	0	262846	1600000	0.96442	22	134.146	0	ND	JGI	Dewar Creek	freshwater	2012-09-28	49.95	-116.52	0	NA	7.08	NA	85.9	1.83
JGI_DC4.SYBR.3.E8.16S	Ga0137037	Fervidibacteria		0.1	0	275824	275824000	0.889643	19	19000	0	ND	JGI	Dewar Creek	freshwater	2012-09-28	49.95	-116.52	0	NA	7.08	NA	85.9	1.83
JGI_DC4.SYBR.3.F10.16S	Ga0137051	Aquificae		24.99	1.79	555807	2220000	0.95099	46	184.074	0	ND	JGI	Dewar Creek	freshwater	2012-09-28	49.95	-116.52	0	NA	7.08	NA	85.9	1.83
JGI_DC4.SYBR.3.F12.16S	Ga0137058	Fervidibacteria		10.19	6.11	601654	5900000	0.898463	34	333.66	0	ND	JGI	Dewar Creek	freshwater	2012-09-28	49.95	-116.52	0	NA	7.08	NA	85.9	1.83
JGI_DC4.SYBR.3.F13.16S	Ga0137065	Ignavibacteria-1		34.4	0	1113885	3240000	0.947963	81	235.465	0	ND	JGI	Dewar Creek	freshwater	2012-09-28	49.95	-116.52	0	NA	7.08	NA	85.9	1.83
JGI_DC4.SYBR.3.F19.16S	Ga0137096	Ignavibacteria-1		27.21	0.55	818436	3010000	0.951729	47	172.731	0	ND	JGI	Dewar Creek	freshwater	2012-09-28	49.95	-116.52	0	NA	7.08	NA	85.9	1.83
JGI_DC4.SYBR.3.F22.16S	Ga0137108	Aquificae		38.2	0	894057	2340000	0.950345	63	164.921	0	ND	JGI	Dewar Creek	freshwater	2012-09-28	49.95	-116.52	0	NA	7.08	NA	85.9	1.83
JGI_DC4.SYBR.3.F6.16S	Ga0137026	Aquificae		5.36	0	229349	4280000	0.941613	32	597.015	0	ND	JGI	Dewar Creek	freshwater	2012-09-28	49.95	-116.52	0	NA	7.08	NA	85.9	1.83
JGI_DC4.SYBR.3.F7.16S	Ga0137031	Chloroflexi		0.1	0	73530	73530000	0.8408	2	2000	0	ND	JGI	Dewar Creek	freshwater	2012-09-28	49.95	-116.52	0	NA	7.08	NA	85.9	1.83
JGI_DC4.SYBR.3.G11.16S	Ga0137053	Aquificae		51.35	1.36	889693	1730000	0.94768	68	132.425	0	ND	JGI	Dewar Creek	freshwater	2012-09-28	49.95	-116.52	0	NA	7.08	NA	85.9	1.83
JGI_DC4.SYBR.3.G12.16S	Ga0137059	Aquificae		76.9	4.07	1330816	1730000	0.949806	124	161.248	0	ND	JGI	Dewar Creek	freshwater	2012-09-28	49.95	-116.52	0	NA	7.08	NA	85.9	1.83
JGI_DC4.SYBR.3.G15.16S	Ga0137075	Aquificae		13.39	0	529960	3960000	0.955516	58	433.159	0	ND	JGI	Dewar Creek	freshwater	2012-09-28	49.95	-116.52	0	NA	7.08	NA	85.9	1.83
JGI_DC4.SYBR.3.G17.16S	Ga0137085	Acidobacteria		6.81	4.27	342991	5040000	0.866822	8	117.474	1	ND	JGI	Dewar Creek	freshwater	2012-09-28	49.95	-116.52	0	NA	7.08	NA	85.9	1.83
JGI_DC4.SYBR.3.G18.16S	Ga0137093	Chloroflexi		5.96	0	335150	5620000	0.850553	35	587.248	0	ND	JGI	Dewar Creek	freshwater	2012-09-28	49.95	-116.52	0	NA	7.08	NA	85.9	1.83
JGI_DC4.SYBR.3.G20.16S	Ga0137101	Fervidibacteria		10.19	11.11	801402	7860000	0.908615	67	657.507	0	ND	JGI	Dewar Creek	freshwater	2012-09-28	49.95	-116.52	0	NA	7.08	NA	85.9	1.83
JGI_DC4.SYBR.3.G6.16S	Ga0137027	GAL15		13.01	0	263390	2020000	0.858142	29	222.905	0	ND	JGI	Dewar Creek	freshwater	2012-09-28	49.95	-116.52	0	NA	7.08	NA	85.9	1.83
JGI_DC4.SYBR.3.G7.16S	Ga0137032	Acidobacteria		5.84	0	300577	5150000	0.866483	13	222.603	0	ND	JGI	Dewar Creek	freshwater	2012-09-28	49.95	-116.52	0	NA	7.08	NA	85.9	1.83
JGI_DC4.SYBR.3.G8.16S	Ga0137038	NA		0.1	0	77380	77380000	0.872978	6	6000	0	ND	JGI	Dewar Creek	freshwater	2012-09-28	49.95	-116.52	0	NA	7.08	NA	85.9	1.83
JGI_DC4.SYBR.3.H12.16S	Ga0137060	Aquificae		35.34	0.41	603387	1710000	0.957609	59	166.95	0	ND	JGI	Dewar Creek	freshwater	2012-09-28	49.95	-116.52	0	NA	7.08	NA	85.9	1.83
JGI_DC4.SYBR.3.H13.16S	Ga0137066	Ignavibacteria-1		41.22	1.64	1422721	3450000	0.947338	86	208.637	0	ND	JGI	Dewar Creek	freshwater	2012-09-28	49.95	-116.52	0	NA	7.08	NA	85.9	1.83
JGI_DC4.SYBR.3.H14.16S	Ga0137072	Deinococcus-Thermus		5.17	1.72	141330	2730000	0.87699	10	193.424	0	ND	JGI	Dewar Creek	freshwater	2012-09-28	49.95	-116.52	0	NA	7.08	NA	85.9	1.83
JGI_DC4.SYBR.3.H16.16S	Ga0137078	Aquificae		48.87	1.83	847343	1730000	0.954775	77	157.561	0	ND	JGI	Dewar Creek	freshwater	2012-09-28	49.95	-116.52	0	NA	7.08	NA	85.9	1.83
JGI_DC4.SYBR.3.H17.16S	Ga0137086	Ignavibacteria-1		6.9	0	166713	2420000	0.962732	10	144.928	0	ND	JGI	Dewar Creek	freshwater	2012-09-28	49.95	-116.52	0	NA	7.08	NA	85.9	1.83
JGI_DC4.SYBR.3.H18.16S	Ga0137094	Ignavibacteria-1		13.12	8.74	469314	3580000	0.935943	54	411.585	0	ND	JGI	Dewar Creek	freshwater	2012-09-28	49.95	-116.52	0	NA	7.08	NA	85.9	1.83
JGI_DC4.SYBR.3.H20.16S	Ga0137102	Fervidibacteria		0.1	0	103138	103138000	0.883845	4	4000	0	ND	JGI	Dewar Creek	freshwater	2012-09-28	49.95	-116.52	0	NA	7.08	NA	85.9	1.83
JGI_DC4.SYBR.3.H22.16S	Ga0137109	Aquificae		2.21	0	69191	3130000	0.945426	6	271.493	0	ND	JGI	Dewar Creek	freshwater	2012-09-28	49.95	-116.52	0	NA	7.08	NA	85.9	1.83
JGI_DC4.SYBR.3.H7.16S	Ga0137033	Aquificae		7.14	0.16	394340	5520000	0.943729	35	490.196	0	ND	JGI	Dewar Creek	freshwater	2012-09-28	49.95	-116.52	0	NA	7.08	NA	85.9	1.83
JGI_DC4.SYBR.3.H9.16S	Ga0137042	Aquificae		47.22	0.2	771077	1630000	0.951808	64	135.536	0	ND	JGI	Dewar Creek	freshwater	2012-09-28	49.95	-116.52	0	NA	7.08	NA	85.9	1.83
JGI_DC4.SYBR.3.I11.16S	Ga0137054	Aquificae		37.05	1.63	676106	1820000	0.947732	60	161.943	0	ND	JGI	Dewar Creek	freshwater	2012-09-28	49.95	-116.52	0	NA	7.08	NA	85.9	1.83
JGI_DC4.SYBR.3.I14.16S	Ga0137073	Fervidibacteria		12.03	0	703660	5850000	0.900622	54	448.878	0	ND	JGI	Dewar Creek	freshwater	2012-09-28	49.95	-116.52	0	NA	7.08	NA	85.9	1.83
JGI_DC4.SYBR.3.I17.16S	Ga0137087	Aquificae		50.84	0	761310	1500000	0.941798	62	121.951	1	ND	JGI	Dewar Creek	freshwater	2012-09-28	49.95	-116.52	0	NA	7.08	NA	85.9	1.83
JGI_DC4.SYBR.3.I8.16S	Ga0137039	Ignavibacteria-1		48.56	0.27	1417667	2920000	0.955583	90	185.338	0	ND	JGI	Dewar Creek	freshwater	2012-09-28	49.95	-116.52	0	NA	7.08	NA	85.9	1.83
JGI_DC4.SYBR.3.I9.16S	Ga0137043	Aquificae		60.69	0.61	996606	1640000	0.945133	83	136.761	0	ND	JGI	Dewar Creek	freshwater	2012-09-28	49.95	-116.52	0	NA	7.08	NA	85.9	1.83
JGI_DC4.SYBR.3.J12.16S	Ga0137061	Aquificae		49.98	0.81	983450	1970000	0.951758	75	150.06	0	ND	JGI	Dewar Creek	freshwater	2012-09-28	49.95	-116.52	0	NA	7.08	NA	85.9	1.83
JGI_DC4.SYBR.3.J13.16S	Ga0137067	Aquificae		16.88	1.63	323462	1920000	0.94839	23	136.256	0	ND	JGI	Dewar Creek	freshwater	2012-09-28	49.95	-116.52	0	NA	7.08	NA	85.9	1.83
JGI_DC4.SYBR.3.J17.16S	Ga0137088	Aquificae		19.4	0.89	341241	1760000	0.944878	19	97.9381	0	ND	JGI	Dewar Creek	freshwater	2012-09-28	49.95	-116.52	0	NA	7.08	NA	85.9	1.83
JGI_DC4.SYBR.3.K10.16S	Ga0137052	Aquificae		28.05	0	526196	1880000	0.947744	51	181.818	0	ND	JGI	Dewar Creek	freshwater	2012-09-28	49.95	-116.52	0	NA	7.08	NA	85.9	1.83
JGI_DC4.SYBR.3.K16.16S	Ga0137079	Ignavibacteria-1		67.29	1.91	1858627	2760000	0.949301	118	175.36	0	ND	JGI	Dewar Creek	freshwater	2012-09-28	49.95	-116.52	0	NA	7.08	NA	85.9	1.83
JGI_DC4.SYBR.3.K17.16S	Ga0137089	Aquificae		18.02	0	326563	1810000	0.94507	24	133.185	0	ND	JGI	Dewar Creek	freshwater	2012-09-28	49.95	-116.52	0	NA	7.08	NA	85.9	1.83
JGI_DC4.SYBR.3.K19.16S	Ga0137097	Aquificae		52.01	4.17	899944	1730000	0.949676	65	124.976	0	ND	JGI	Dewar Creek	freshwater	2012-09-28	49.95	-116.52	0	NA	7.08	NA	85.9	1.83
JGI_DC4.SYBR.3.K20.16S	Ga0137103	Ignavibacteria-1		31.66	0	1053954	3330000	0.94869	67	211.623	0	ND	JGI	Dewar Creek	freshwater	2012-09-28	49.95	-116.52	0	NA	7.08	NA	85.9	1.83
JGI_DC4.SYBR.3.K21.16S	Ga0137104	Fervidibacteria		4.17	0	91395	2190000	0.827474	5	119.904	0	ND	JGI	Dewar Creek	freshwater	2012-09-28	49.95	-116.52	0	NA	7.08	NA	85.9	1.83
JGI_DC4.SYBR.3.K6.16S	Ga0137028	Aquificae		18.67	0	216968	1160000	0.937839	16	85.699	0	ND	JGI	Dewar Creek	freshwater	2012-09-28	49.95	-116.52	0	NA	7.08	NA	85.9	1.83
JGI_DC4.SYBR.3.K8.16S	Ga0137040	Ignavibacteria-1		23.33	0	581056	2490000	0.951084	35	150.021	0	ND	JGI	Dewar Creek	freshwater	2012-09-28	49.95	-116.52	0	NA	7.08	NA	85.9	1.83
JGI_DC4.SYBR.3.K9.16S	Ga0137044	Fervidibacteria		0.1	0	127825	127825000	0.878889	7	7000	0	ND	JGI	Dewar Creek	freshwater	2012-09-28	49.95	-116.52	0	NA	7.08	NA	85.9	1.83
JGI_DC4.SYBR.3.L11.16S	Ga0137055	Geoarchaeota		13.91	0	217558	1560000	0.933972	23	165.349	0	ND	JGI	Dewar Creek	freshwater	2012-09-28	49.95	-116.52	0	NA	7.08	NA	85.9	1.83
JGI_DC4.SYBR.3.L12.16S	Ga0137062	Aquificae		0.1	0	179584	179584000	0.969691	12	12000	0	ND	JGI	Dewar Creek	freshwater	2012-09-28	49.95	-116.52	0	NA	7.08	NA	85.9	1.83
JGI_DC4.SYBR.3.L13.16S	Ga0137068	NA		0.1	0	83296	83296000	0.850089	8	8000	0	ND	JGI	Dewar Creek	freshwater	2012-09-28	49.95	-116.52	0	NA	7.08	NA	85.9	1.83
JGI_DC4.SYBR.3.L15.16S	Ga0137076	NA		0.1	0	39186	39186000	0.90614	3	3000	0	ND	JGI	Dewar Creek	freshwater	2012-09-28	49.95	-116.52	0	NA	7.08	NA	85.9	1.83
JGI_DC4.SYBR.3.L7.16S	Ga0137034	NA		4.23	0	70232	1660000	0.837951	5	118.203	0	ND	JGI	Dewar Creek	freshwater	2012-09-28	49.95	-116.52	0	NA	7.08	NA	85.9	1.83
JGI_DC4.SYBR.3.L9.16S	Ga0137045	Ignavibacteria-1		15.63	0	459742	2940000	0.944969	22	140.755	0	ND	JGI	Dewar Creek	freshwater	2012-09-28	49.95	-116.52	0	NA	7.08	NA	85.9	1.83
JGI_DC4.SYBR.3.M12.16S	Ga0137063	Aquificae		47.49	2.03	791821	1670000	0.948184	76	160.034	0	ND	JGI	Dewar Creek	freshwater	2012-09-28	49.95	-116.52	0	NA	7.08	NA	85.9	1.83
JGI_DC4.SYBR.3.M13.16S	Ga0137069	Chloroflexi		19.6	2.05	406453	2070000	0.849486	22	112.245	0	ND	JGI	Dewar Creek	freshwater	2012-09-28	49.95	-116.52	0	NA	7.08	NA	85.9	1.83
JGI_DC4.SYBR.3.M16.16S	Ga0137080	Ignavibacteria-1		38.46	1.09	1127542	2930000	0.94491	71	184.607	0	ND	JGI	Dewar Creek	freshwater	2012-09-28	49.95	-116.52	0	NA	7.08	NA	85.9	1.83
JGI_DC4.SYBR.3.M17.16S	Ga0137090	Aquificae		37.82	0.41	503770	1330000	0.953221	29	76.679	0	ND	JGI	Dewar Creek	freshwater	2012-09-28	49.95	-116.52	0	NA	7.08	NA	85.9	1.83
JGI_DC4.SYBR.3.M6.16S	Ga0137029	Ignavibacteria-1		53.73	1.09	1662156	3090000	0.953997	114	212.172	0	ND	JGI	Dewar Creek	freshwater	2012-09-28	49.95	-116.52	0	NA	7.08	NA	85.9	1.83
JGI_DC4.SYBR.3.M9.16S	Ga0137046	NA		0.1	0	39846	39846000	0.786854	1	1000	0	ND	JGI	Dewar Creek	freshwater	2012-09-28	49.95	-116.52	0	NA	7.08	NA	85.9	1.83
JGI_DC4.SYBR.3.N11.16S	Ga0137056	Deinococcus-Thermus		13.79	0	282810	2050000	0.874488	22	159.536	0	ND	JGI	Dewar Creek	freshwater	2012-09-28	49.95	-116.52	0	NA	7.08	NA	85.9	1.83
JGI_DC4.SYBR.3.N13.16S	Ga0137070	Ignavibacteria-1		2.82	0	277676	9850000	0.944806	30	1063.83	0	ND	JGI	Dewar Creek	freshwater	2012-09-28	49.95	-116.52	0	NA	7.08	NA	85.9	1.83
JGI_DC4.SYBR.3.N19.16S	Ga0137098	Aquificae		42.38	1.63	767815	1810000	0.948932	70	165.172	0	ND	JGI	Dewar Creek	freshwater	2012-09-28	49.95	-116.52	0	NA	7.08	NA	85.9	1.83
JGI_DC4.SYBR.3.N7.16S	Ga0137035	Fervidibacteria		2.51	0	217546	8670000	0.8977	17	677.291	0	ND	JGI	Dewar Creek	freshwater	2012-09-28	49.95	-116.52	0	NA	7.08	NA	85.9	1.83
JGI_DC4.SYBR.3.N9.16S	Ga0137047	Pyropristinus		25.83	1.72	304921	1180000	0.923993	19	73.5579	0	ND	JGI	Dewar Creek	freshwater	2012-09-28	49.95	-116.52	0	NA	7.08	NA	85.9	1.83
JGI_DC4.SYBR.4.B11.GAL08	Ga0137147	Acidobacteria		33.7	0	1071255	3180000	0.879914	55	163.205	1	ND	JGI	Dewar Creek	freshwater	2012-09-28	49.95	-116.52	0	NA	7.08	NA	85.9	1.83
JGI_DC4.SYBR.4.B12.16S	Ga0137150	Ignavibacteria-1		9.87	0	366276	3710000	0.947138	39	395.137	0	ND	JGI	Dewar Creek	freshwater	2012-09-28	49.95	-116.52	0	NA	7.08	NA	85.9	1.83
JGI_DC4.SYBR.4.B14.Aquificae	Ga0137162	Aquificae		35.29	0	848752	2410000	0.940798	73	206.857	0	ND	JGI	Dewar Creek	freshwater	2012-09-28	49.95	-116.52	0	NA	7.08	NA	85.9	1.83
JGI_DC4.SYBR.4.B17.16S	Ga0137179	Ignavibacteria-1		16.99	0	419451	2470000	0.947853	34	200.118	0	ND	JGI	Dewar Creek	freshwater	2012-09-28	49.95	-116.52	0	NA	7.08	NA	85.9	1.83
JGI_DC4.SYBR.4.B18.16S	Ga0137183	Ignavibacteria-1		22.41	0	572524	2550000	0.951943	32	142.793	0	ND	JGI	Dewar Creek	freshwater	2012-09-28	49.95	-116.52	0	NA	7.08	NA	85.9	1.83
JGI_DC4.SYBR.4.B19.16S	Ga0137189	Aquificae		29.82	0	768672	2580000	0.936716	69	231.388	0	ND	JGI	Dewar Creek	freshwater	2012-09-28	49.95	-116.52	0	NA	7.08	NA	85.9	1.83
JGI_DC4.SYBR.4.B20.Thermi	Ga0137193	Deinococcus-Thermus		24.03	0.56	520293	2170000	0.894292	45	187.266	0	ND	JGI	Dewar Creek	freshwater	2012-09-28	49.95	-116.52	0	NA	7.08	NA	85.9	1.83
JGI_DC4.SYBR.4.B21.Aquificae	Ga0137201	Aquificae		11.61	0	225104	1940000	0.947669	12	103.359	0	ND	JGI	Dewar Creek	freshwater	2012-09-28	49.95	-116.52	0	NA	7.08	NA	85.9	1.83
JGI_DC4.SYBR.4.B5.16S	Ga0137115	Aquificae		30.16	0	461092	1530000	0.947772	47	155.836	0	ND	JGI	Dewar Creek	freshwater	2012-09-28	49.95	-116.52	0	NA	7.08	NA	85.9	1.83
JGI_DC4.SYBR.4.B8.Aquificae	Ga0137129	Aquificae		66.3	0.81	1044550	1580000	0.945419	102	153.846	0	ND	JGI	Dewar Creek	freshwater	2012-09-28	49.95	-116.52	0	NA	7.08	NA	85.9	1.83
JGI_DC4.SYBR.4.B9.16S	Ga0137135	Aquificae		21.02	0.36	409568	1950000	0.944612	33	156.993	0	ND	JGI	Dewar Creek	freshwater	2012-09-28	49.95	-116.52	0	NA	7.08	NA	85.9	1.83
JGI_DC4.SYBR.4.C10.16S	Ga0137142	Aquificae		66.36	2.24	1136159	1710000	0.942576	90	135.624	0	ND	JGI	Dewar Creek	freshwater	2012-09-28	49.95	-116.52	0	NA	7.08	NA	85.9	1.83
JGI_DC4.SYBR.4.C11.16S	Ga0137148	Ignavibacteria-1		69.37	0.82	1923298	2770000	0.951018	116	167.219	0	ND	JGI	Dewar Creek	freshwater	2012-09-28	49.95	-116.52	0	NA	7.08	NA	85.9	1.83
JGI_DC4.SYBR.4.C12.16S	Ga0137151	Aquificae		28.22	0.41	515027	1830000	0.943745	48	170.092	0	ND	JGI	Dewar Creek	freshwater	2012-09-28	49.95	-116.52	0	NA	7.08	NA	85.9	1.83
JGI_DC4.SYBR.4.C15.S2R-29	Ga0137168	S2R-29		37.29	0.16	640154	1720000	0.902427	38	101.904	1	ND	JGI	Dewar Creek	freshwater	2012-09-28	49.95	-116.52	0	NA	7.08	NA	85.9	1.83
JGI_DC4.SYBR.4.C16.Thermi	Ga0137174	Deinococcus-Thermus		10.63	1.72	204471	1920000	0.896929	15	141.11	0	ND	JGI	Dewar Creek	freshwater	2012-09-28	49.95	-116.52	0	NA	7.08	NA	85.9	1.83
JGI_DC4.SYBR.4.C20.S2R-29	Ga0137194	S2R-29		46.43	0	769254	1660000	0.889333	37	79.6899	1	ND	JGI	Dewar Creek	freshwater	2012-09-28	49.95	-116.52	0	NA	7.08	NA	85.9	1.83
JGI_DC4.SYBR.4.C4.Thermi	Ga0137114	Deinococcus-Thermus		9.48	0	284703	3000000	0.907525	29	305.907	1	ND	JGI	Dewar Creek	freshwater	2012-09-28	49.95	-116.52	0	NA	7.08	NA	85.9	1.83
JGI_DC4.SYBR.4.C6.16S	Ga0137119	Ignavibacteria-1		52.17	1.37	1390838	2670000	0.956656	86	164.846	0	ND	JGI	Dewar Creek	freshwater	2012-09-28	49.95	-116.52	0	NA	7.08	NA	85.9	1.83
JGI_DC4.SYBR.4.C8.16S	Ga0137130	Ignavibacteria-1		41.89	0	1110856	2650000	0.946503	64	152.781	2	ND	JGI	Dewar Creek	freshwater	2012-09-28	49.95	-116.52	0	NA	7.08	NA	85.9	1.83
JGI_DC4.SYBR.4.D10.16S	Ga0137143	S2R-29		41.58	0	758409	1820000	0.908166	38	91.3901	0	ND	JGI	Dewar Creek	freshwater	2012-09-28	49.95	-116.52	0	NA	7.08	NA	85.9	1.83
JGI_DC4.SYBR.4.D12.16S	Ga0137152	Ignavibacteria-1		33.02	0.55	762679	2310000	0.950795	44	133.253	0	ND	JGI	Dewar Creek	freshwater	2012-09-28	49.95	-116.52	0	NA	7.08	NA	85.9	1.83
JGI_DC4.SYBR.4.D13.16S	Ga0137156	Fervidibacteria		65.8	0	610562	927906	0.909077	9	13.6778	1	ND	JGI	Dewar Creek	freshwater	2012-09-28	49.95	-116.52	0	NA	7.08	NA	85.9	1.83
JGI_DC4.SYBR.4.D14.16S	Ga0137163	Aquificae		66.25	0.2	1081642	1630000	0.949861	91	137.358	0	ND	JGI	Dewar Creek	freshwater	2012-09-28	49.95	-116.52	0	NA	7.08	NA	85.9	1.83
JGI_DC4.SYBR.4.D16.16S	Ga0137175	Aquificae		82.21	0.81	1414883	1720000	0.946709	125	152.05	0	ND	JGI	Dewar Creek	freshwater	2012-09-28	49.95	-116.52	0	NA	7.08	NA	85.9	1.83
JGI_DC4.SYBR.4.D18.GAL08	Ga0137184	Acidobacteria		22.6	1.76	911506	4030000	0.878578	53	234.513	0	ND	JGI	Dewar Creek	freshwater	2012-09-28	49.95	-116.52	0	NA	7.08	NA	85.9	1.83
JGI_DC4.SYBR.4.D20.16S	Ga0137195	Ignavibacteria-1		49.25	0.82	1253004	2540000	0.946053	82	166.497	1	ND	JGI	Dewar Creek	freshwater	2012-09-28	49.95	-116.52	0	NA	7.08	NA	85.9	1.83
JGI_DC4.SYBR.4.D5.16S	Ga0137116	Geoarchaeota		35.32	4.41	589558	1670000	0.923772	57	161.382	0	ND	JGI	Dewar Creek	freshwater	2012-09-28	49.95	-116.52	0	NA	7.08	NA	85.9	1.83
JGI_DC4.SYBR.4.D6.16S	Ga0137120	Ignavibacteria-1		53.51	0.55	1299035	2430000	0.952388	76	142.03	0	ND	JGI	Dewar Creek	freshwater	2012-09-28	49.95	-116.52	0	NA	7.08	NA	85.9	1.83
JGI_DC4.SYBR.4.D7.16S	Ga0137126	Fervidibacteria		44.96	2.04	1522148	3390000	0.899469	86	191.281	1	ND	JGI	Dewar Creek	freshwater	2012-09-28	49.95	-116.52	0	NA	7.08	NA	85.9	1.83
JGI_DC4.SYBR.4.D8.16S	Ga0137112	Fervidibacteria		24.75	6.48	620053	2510000	0.911158	32	129.293	0	ND	JGI	Dewar Creek	freshwater	2012-09-28	49.95	-116.52	0	NA	7.08	NA	85.9	1.83
JGI_DC4.SYBR.4.D9.16S	Ga0137136	Aquificae		1.79	0	266039	14900000	0.950849	20	1117.32	0	ND	JGI	Dewar Creek	freshwater	2012-09-28	49.95	-116.52	0	NA	7.08	NA	85.9	1.83
JGI_DC4.SYBR.4.E11.16S	Ga0137149	Aquificae		70.43	4.88	1167763	1660000	0.94455	103	146.244	0	ND	JGI	Dewar Creek	freshwater	2012-09-28	49.95	-116.52	0	NA	7.08	NA	85.9	1.83
JGI_DC4.SYBR.4.E13.16S	Ga0137157	Fervidibacteria		22.04	0	740297	3360000	0.89399	47	213.249	2	ND	JGI	Dewar Creek	freshwater	2012-09-28	49.95	-116.52	0	NA	7.08	NA	85.9	1.83
JGI_DC4.SYBR.4.E14.16S	Ga0137164	Aquificae		25.83	1.79	434442	1680000	0.955612	47	181.959	0	ND	JGI	Dewar Creek	freshwater	2012-09-28	49.95	-116.52	0	NA	7.08	NA	85.9	1.83
JGI_DC4.SYBR.4.E15.EM3	Ga0137169	Pyropristinus		32.43	2.62	476481	1470000	0.937309	30	92.5069	1	ND	JGI	Dewar Creek	freshwater	2012-09-28	49.95	-116.52	0	NA	7.08	NA	85.9	1.83
JGI_DC4.SYBR.4.E21.16S	Ga0137202	Chloroflexi		15.6	0	257829	1652750	0.869041	6	38.4615	0	ND	JGI	Dewar Creek	freshwater	2012-09-28	49.95	-116.52	0	NA	7.08	NA	85.9	1.83
JGI_DC4.SYBR.4.E5.16S	Ga0137110	Deinococcus-Thermus		5.26	0	124438	2370000	0.863563	10	190.114	0	ND	JGI	Dewar Creek	freshwater	2012-09-28	49.95	-116.52	0	NA	7.08	NA	85.9	1.83
JGI_DC4.SYBR.4.E6.16S	Ga0137121	Ignavibacteria-1		46.52	0.55	1353208	2910000	0.948109	98	210.662	0	ND	JGI	Dewar Creek	freshwater	2012-09-28	49.95	-116.52	0	NA	7.08	NA	85.9	1.83
JGI_DC4.SYBR.4.E7.16S	Ga0137127	Aquificae		51.56	3.66	864947	1680000	0.951891	65	126.067	0	ND	JGI	Dewar Creek	freshwater	2012-09-28	49.95	-116.52	0	NA	7.08	NA	85.9	1.83
JGI_DC4.SYBR.4.E8.16S	Ga0137131	Aquificae		25.45	5.36	454747	1790000	0.94856	41	161.1	0	ND	JGI	Dewar Creek	freshwater	2012-09-28	49.95	-116.52	0	NA	7.08	NA	85.9	1.83
JGI_DC4.SYBR.4.E9.16S	Ga0137137	Aquificae		82.72	1.49	1384019	1670000	0.948167	127	153.53	0	ND	JGI	Dewar Creek	freshwater	2012-09-28	49.95	-116.52	0	NA	7.08	NA	85.9	1.83
JGI_DC4.SYBR.4.F10.16S	Ga0137113	Fervidibacteria		6.9	0	690806	10000000	0.893769	38	550.725	0	ND	JGI	Dewar Creek	freshwater	2012-09-28	49.95	-116.52	0	NA	7.08	NA	85.9	1.83
JGI_DC4.SYBR.4.F13.16S	Ga0137158	Ignavibacteria-1		46.71	0	1320113	2830000	0.951534	78	166.988	0	ND	JGI	Dewar Creek	freshwater	2012-09-28	49.95	-116.52	0	NA	7.08	NA	85.9	1.83
JGI_DC4.SYBR.4.F17.16S	Ga0137180	Ignavibacteria-1		53.45	3.45	1470434	2750000	0.951136	94	175.865	0	ND	JGI	Dewar Creek	freshwater	2012-09-28	49.95	-116.52	0	NA	7.08	NA	85.9	1.83
JGI_DC4.SYBR.4.F18.16S	Ga0137185	Crenarchaeota		4.55	1.79	317644	6980000	0.850197	22	483.516	0	ND	JGI	Dewar Creek	freshwater	2012-09-28	49.95	-116.52	0	NA	7.08	NA	85.9	1.83
JGI_DC4.SYBR.4.F20.16S	Ga0137196	Aquificae		17.28	0	426974	2470000	0.948479	27	156.25	0	ND	JGI	Dewar Creek	freshwater	2012-09-28	49.95	-116.52	0	NA	7.08	NA	85.9	1.83
JGI_DC4.SYBR.4.F5.16S	Ga0137117	Acidobacteria		3.45	0	67825	1970000	0.856808	3	86.9565	0	ND	JGI	Dewar Creek	freshwater	2012-09-28	49.95	-116.52	0	NA	7.08	NA	85.9	1.83
JGI_DC4.SYBR.4.F6.16S	Ga0137122	Ignavibacteria-1		51.2	0.55	1167521	2280000	0.948433	88	171.875	0	ND	JGI	Dewar Creek	freshwater	2012-09-28	49.95	-116.52	0	NA	7.08	NA	85.9	1.83
JGI_DC4.SYBR.4.G17.16S	Ga0137181	Aquificae		29.65	1.02	467941	1580000	0.957345	31	104.553	0	ND	JGI	Dewar Creek	freshwater	2012-09-28	49.95	-116.52	0	NA	7.08	NA	85.9	1.83
JGI_DC4.SYBR.4.G19.16S	Ga0137190	Ignavibacteria-1		54.79	0	1571308	2870000	0.950275	95	173.389	0	ND	JGI	Dewar Creek	freshwater	2012-09-28	49.95	-116.52	0	NA	7.08	NA	85.9	1.83
JGI_DC4.SYBR.4.G20.16S	Ga0137197	Ignavibacteria-1		51.37	1.09	1513208	2950000	0.943659	111	216.079	1	ND	JGI	Dewar Creek	freshwater	2012-09-28	49.95	-116.52	0	NA	7.08	NA	85.9	1.83
JGI_DC4.SYBR.4.G22.16S	Ga0137204	Aquificae		14.29	0	285567	2000000	0.950835	18	125.962	0	ND	JGI	Dewar Creek	freshwater	2012-09-28	49.95	-116.52	0	NA	7.08	NA	85.9	1.83
JGI_DC4.SYBR.4.G6.16S	Ga0137123	Ignavibacteria-1		33.86	0	888777	2620000	0.957662	73	215.594	0	ND	JGI	Dewar Creek	freshwater	2012-09-28	49.95	-116.52	0	NA	7.08	NA	85.9	1.83
JGI_DC4.SYBR.4.G8.16S	Ga0137132	Fervidibacteria		15.75	2.51	549166	3490000	0.903705	12	76.1905	0	ND	JGI	Dewar Creek	freshwater	2012-09-28	49.95	-116.52	0	NA	7.08	NA	85.9	1.83
JGI_DC4.SYBR.4.H10.16S	Ga0137144	Ignavibacteria-1		16.38	0	233009	1420000	0.968229	10	61.0501	0	ND	JGI	Dewar Creek	freshwater	2012-09-28	49.95	-116.52	0	NA	7.08	NA	85.9	1.83
JGI_DC4.SYBR.4.H14.16S	Ga0137165	Ignavibacteria-1		32.96	1.64	897652	2720000	0.943786	48	145.631	0	ND	JGI	Dewar Creek	freshwater	2012-09-28	49.95	-116.52	0	NA	7.08	NA	85.9	1.83
JGI_DC4.SYBR.4.H16.16S	Ga0137176	Ignavibacteria-1		67.19	2.46	1850651	2750000	0.954934	114	169.668	0	ND	JGI	Dewar Creek	freshwater	2012-09-28	49.95	-116.52	0	NA	7.08	NA	85.9	1.83
JGI_DC4.SYBR.4.H17.16S	Ga0137182	Aquificae		31.94	0.64	476915	1490000	0.946999	34	106.45	0	ND	JGI	Dewar Creek	freshwater	2012-09-28	49.95	-116.52	0	NA	7.08	NA	85.9	1.83
JGI_DC4.SYBR.4.H8.16S	Ga0137133	NA		0.1	0	47257	47257000	0.909706	2	2000	0	ND	JGI	Dewar Creek	freshwater	2012-09-28	49.95	-116.52	0	NA	7.08	NA	85.9	1.83
JGI_DC4.SYBR.4.H9.16S	Ga0137138	Ignavibacteria-1		54.2	0	1484908	2740000	0.94778	109	201.107	1	ND	JGI	Dewar Creek	freshwater	2012-09-28	49.95	-116.52	0	NA	7.08	NA	85.9	1.83
JGI_DC4.SYBR.4.I13.Chloroflexi	Ga0137159	Chloroflexi		24.01	1.91	362527	1510000	0.851804	23	95.7934	1	ND	JGI	Dewar Creek	freshwater	2012-09-28	49.95	-116.52	0	NA	7.08	NA	85.9	1.83
JGI_DC4.SYBR.4.I15.16S	Ga0137170	Ignavibacteria-1		77.98	6.9	1829204	2350000	0.949256	121	155.168	1	ND	JGI	Dewar Creek	freshwater	2012-09-28	49.95	-116.52	0	NA	7.08	NA	85.9	1.83
JGI_DC4.SYBR.4.I22.16S	Ga0137205	Aquificae		32.76	3.66	576001	1760000	0.945644	42	128.205	0	ND	JGI	Dewar Creek	freshwater	2012-09-28	49.95	-116.52	0	NA	7.08	NA	85.9	1.83
JGI_DC4.SYBR.4.I7.16S	Ga0137111	Fervidibacteria		19.72	5.56	587871	2980000	0.899187	38	192.698	1	ND	JGI	Dewar Creek	freshwater	2012-09-28	49.95	-116.52	0	NA	7.08	NA	85.9	1.83
JGI_DC4.SYBR.4.I8.16S	Ga0137134	Geoarchaeota		58.09	1.1	883788	1520000	0.933655	71	122.224	0	ND	JGI	Dewar Creek	freshwater	2012-09-28	49.95	-116.52	0	NA	7.08	NA	85.9	1.83
JGI_DC4.SYBR.4.J15.16S	Ga0137171	Ignavibacteria-1		84.41	0.55	2187437	2590000	0.95156	150	177.704	0	ND	JGI	Dewar Creek	freshwater	2012-09-28	49.95	-116.52	0	NA	7.08	NA	85.9	1.83
JGI_DC4.SYBR.4.J16.16S	Ga0137177	Aquificae		47.07	3.29	800258	1700000	0.951514	63	133.843	0	ND	JGI	Dewar Creek	freshwater	2012-09-28	49.95	-116.52	0	NA	7.08	NA	85.9	1.83
JGI_DC4.SYBR.4.J18.16S	Ga0137186	Crenarchaeota		76.21	7.62	1744535	2290000	0.842575	96	125.968	0	ND	JGI	Dewar Creek	freshwater	2012-09-28	49.95	-116.52	0	NA	7.08	NA	85.9	1.83
JGI_DC4.SYBR.4.J9.16S	Ga0137139	Ignavibacteria-1		34.48	0	1051078	3050000	0.948686	85	246.52	0	ND	JGI	Dewar Creek	freshwater	2012-09-28	49.95	-116.52	0	NA	7.08	NA	85.9	1.83
JGI_DC4.SYBR.4.K10.16S	Ga0137145	Aquificae		91.87	0	1546048	1680000	0.9465	133	144.77	0	ND	JGI	Dewar Creek	freshwater	2012-09-28	49.95	-116.52	0	NA	7.08	NA	85.9	1.83
JGI_DC4.SYBR.4.K12.16S	Ga0137153	Aquificae		75.03	2.03	1255626	1670000	0.94952	107	142.61	0	ND	JGI	Dewar Creek	freshwater	2012-09-28	49.95	-116.52	0	NA	7.08	NA	85.9	1.83
JGI_DC4.SYBR.4.K13.16S	Ga0137160	Crenarchaeota		49.59	0.67	1156959	2330000	0.843473	66	133.091	0	ND	JGI	Dewar Creek	freshwater	2012-09-28	49.95	-116.52	0	NA	7.08	NA	85.9	1.83
JGI_DC4.SYBR.4.K14.16S	Ga0137166	Aquificae		35.34	1.14	551362	1560000	0.947296	34	96.2083	0	ND	JGI	Dewar Creek	freshwater	2012-09-28	49.95	-116.52	0	NA	7.08	NA	85.9	1.83
JGI_DC4.SYBR.4.K16.16S	Ga0137178	Aquificae		35.45	1.29	589733	1660000	0.940259	49	138.223	0	ND	JGI	Dewar Creek	freshwater	2012-09-28	49.95	-116.52	0	NA	7.08	NA	85.9	1.83
JGI_DC4.SYBR.4.K7.16S	Ga0137128	Deinococcus-Thermus		14.33	0	358366	2500000	0.894083	30	209.351	0	ND	JGI	Dewar Creek	freshwater	2012-09-28	49.95	-116.52	0	NA	7.08	NA	85.9	1.83
JGI_DC4.SYBR.4.L12.16S	Ga0137154	Ignavibacteria-1		37.04	1.64	1071063	2890000	0.956815	69	186.285	0	ND	JGI	Dewar Creek	freshwater	2012-09-28	49.95	-116.52	0	NA	7.08	NA	85.9	1.83
JGI_DC4.SYBR.4.L13.16S	Ga0137161	Ignavibacteria-1		49.19	0.82	1476359	3000000	0.952307	111	225.656	1	ND	JGI	Dewar Creek	freshwater	2012-09-28	49.95	-116.52	0	NA	7.08	NA	85.9	1.83
JGI_DC4.SYBR.4.L14.16S	Ga0137167	Ignavibacteria-1		96.16	1.91	2592519	2700000	0.951359	168	174.709	1	ND	JGI	Dewar Creek	freshwater	2012-09-28	49.95	-116.52	0	NA	7.08	NA	85.9	1.83
JGI_DC4.SYBR.4.L15.16S	Ga0137172	Aquificae		49.47	0.81	845504	1710000	0.946523	71	143.521	0	ND	JGI	Dewar Creek	freshwater	2012-09-28	49.95	-116.52	0	NA	7.08	NA	85.9	1.83
JGI_DC4.SYBR.4.L18.16S	Ga0137187	Ignavibacteria-1		34.21	2.53	866621	2530000	0.950952	57	166.618	0	ND	JGI	Dewar Creek	freshwater	2012-09-28	49.95	-116.52	0	NA	7.08	NA	85.9	1.83
JGI_DC4.SYBR.4.L19.16S	Ga0137191	Aquificae		67.78	2.44	1068302	1580000	0.94646	86	126.881	0	ND	JGI	Dewar Creek	freshwater	2012-09-28	49.95	-116.52	0	NA	7.08	NA	85.9	1.83
JGI_DC4.SYBR.4.L20.16S	Ga0137198	Ignavibacteria-1		25.14	5.46	660718	2630000	0.948781	41	163.087	0	ND	JGI	Dewar Creek	freshwater	2012-09-28	49.95	-116.52	0	NA	7.08	NA	85.9	1.83
JGI_DC4.SYBR.4.L6.16S	Ga0137124	Pyropristinus		25.42	0	306932	1210000	0.939638	20	78.6782	0	ND	JGI	Dewar Creek	freshwater	2012-09-28	49.95	-116.52	0	NA	7.08	NA	85.9	1.83
JGI_DC4.SYBR.4.L9.16S	Ga0137140	Aquificae		51.44	1.22	847964	1650000	0.942334	72	139.969	0	ND	JGI	Dewar Creek	freshwater	2012-09-28	49.95	-116.52	0	NA	7.08	NA	85.9	1.83
JGI_DC4.SYBR.4.M12.16S	Ga0137155	Aquificae		58.97	0.83	1048850	1780000	0.951162	89	150.924	0	ND	JGI	Dewar Creek	freshwater	2012-09-28	49.95	-116.52	0	NA	7.08	NA	85.9	1.83
JGI_DC4.SYBR.4.M15.16S	Ga0137173	Aquificae		57.66	3.25	932230	1620000	0.952316	77	133.541	0	ND	JGI	Dewar Creek	freshwater	2012-09-28	49.95	-116.52	0	NA	7.08	NA	85.9	1.83
JGI_DC4.SYBR.4.M18.16S	Ga0137188	Ignavibacteria-1		59.4	1.91	1596143	2690000	0.948206	109	183.502	1	ND	JGI	Dewar Creek	freshwater	2012-09-28	49.95	-116.52	0	NA	7.08	NA	85.9	1.83
JGI_DC4.SYBR.4.M20.16S	Ga0137199	Aquificae		18.16	2.44	313862	1730000	0.939862	16	88.1057	0	ND	JGI	Dewar Creek	freshwater	2012-09-28	49.95	-116.52	0	NA	7.08	NA	85.9	1.83
JGI_DC4.SYBR.4.M21.16S	Ga0137203	Aquificae		42.61	0	733897	1720000	0.957588	72	168.974	0	ND	JGI	Dewar Creek	freshwater	2012-09-28	49.95	-116.52	0	NA	7.08	NA	85.9	1.83
JGI_DC4.SYBR.4.M6.16S	Ga0137125	Geoarchaeota		42.1	0	600796	1430000	0.92722	45	106.888	0	ND	JGI	Dewar Creek	freshwater	2012-09-28	49.95	-116.52	0	NA	7.08	NA	85.9	1.83
JGI_DC4.SYBR.4.M9.16S	Ga0137141	Aquificae		32.14	0	544404	1690000	0.953397	51	158.681	0	ND	JGI	Dewar Creek	freshwater	2012-09-28	49.95	-116.52	0	NA	7.08	NA	85.9	1.83
JGI_DC4.SYBR.4.N10.16S	Ga0137146	Ignavibacteria-1		63.72	0.55	1560813	2450000	0.951767	126	197.74	1	ND	JGI	Dewar Creek	freshwater	2012-09-28	49.95	-116.52	0	NA	7.08	NA	85.9	1.83
JGI_DC4.SYBR.4.N19.16S	Ga0137192	Aquificae		75.05	2.17	1186397	1580000	0.955719	93	123.917	0	ND	JGI	Dewar Creek	freshwater	2012-09-28	49.95	-116.52	0	NA	7.08	NA	85.9	1.83
JGI_DC4.SYBR.4.N20.16S	Ga0137200	Fervidibacteria		20.37	0	952560	4680000	0.895966	44	216.004	1	ND	JGI	Dewar Creek	freshwater	2012-09-28	49.95	-116.52	0	NA	7.08	NA	85.9	1.83
JGI_DC4.SYBR.4.N5.16S	Ga0137118	Aquificae		19.22	0	325519	1690000	0.966358	31	161.29	0	ND	JGI	Dewar Creek	freshwater	2012-09-28	49.95	-116.52	0	NA	7.08	NA	85.9	1.83
JGI_DC4.SYBR.5.B10.16S	Ga0137239	Geoarchaeota		21.52	1.87	327295	1520000	0.937604	38	176.58	0	ND	JGI	Dewar Creek	freshwater	2012-09-28	49.95	-116.52	0	NA	7.08	NA	85.9	1.83
JGI_DC4.SYBR.5.B11.Aquificae	Ga0137245	Aquificae		69.13	1.08	1115373	1610000	0.947223	98	141.762	1	ND	JGI	Dewar Creek	freshwater	2012-09-28	49.95	-116.52	0	NA	7.08	NA	85.9	1.83
JGI_DC4.SYBR.5.B12.Thermi	Ga0137250	Deinococcus-Thermus		46.58	0.42	996890	2140000	0.888339	90	193.216	1	ND	JGI	Dewar Creek	freshwater	2012-09-28	49.95	-116.52	0	NA	7.08	NA	85.9	1.83
JGI_DC4.SYBR.5.B13.16S	Ga0137257	Ignavibacteria-1		27.4	1.64	763285	2790000	0.948857	51	186.131	0	ND	JGI	Dewar Creek	freshwater	2012-09-28	49.95	-116.52	0	NA	7.08	NA	85.9	1.83
JGI_DC4.SYBR.5.B14.16S	Ga0137264	Aquificae		25.92	0.04	397836	1530000	0.951249	43	165.895	0	ND	JGI	Dewar Creek	freshwater	2012-09-28	49.95	-116.52	0	NA	7.08	NA	85.9	1.83
JGI_DC4.SYBR.5.B15.16S	Ga0137270	Ignavibacteria-1		20.22	0	628822	3110000	0.956989	51	252.226	0	ND	JGI	Dewar Creek	freshwater	2012-09-28	49.95	-116.52	0	NA	7.08	NA	85.9	1.83
JGI_DC4.SYBR.5.B16.16S	Ga0137275	Aquificae		47.49	0.41	850463	1790000	0.952193	83	174.774	0	ND	JGI	Dewar Creek	freshwater	2012-09-28	49.95	-116.52	0	NA	7.08	NA	85.9	1.83
JGI_DC4.SYBR.5.B17.16S	Ga0137278	Ignavibacteria-1		36.68	1.93	1093609	2980000	0.948668	61	166.303	0	ND	JGI	Dewar Creek	freshwater	2012-09-28	49.95	-116.52	0	NA	7.08	NA	85.9	1.83
JGI_DC4.SYBR.5.B18.16S	Ga0137281	Ignavibacteria-1		27.59	1.72	621513	2250000	0.948685	32	115.984	0	ND	JGI	Dewar Creek	freshwater	2012-09-28	49.95	-116.52	0	NA	7.08	NA	85.9	1.83
JGI_DC4.SYBR.5.B21.16S	Ga0137290	Fervidibacteria		76.85	3.89	2826525	3680000	0.900012	176	229.018	1	ND	JGI	Dewar Creek	freshwater	2012-09-28	49.95	-116.52	0	NA	7.08	NA	85.9	1.83
JGI_DC4.SYBR.5.B22.16S	Ga0137295	Aquificae		56.22	8.6	981311	1750000	0.950173	76	135.183	0	ND	JGI	Dewar Creek	freshwater	2012-09-28	49.95	-116.52	0	NA	7.08	NA	85.9	1.83
JGI_DC4.SYBR.5.B5.16S	Ga0137209	Aquificae		69.58	0.41	1137150	1630000	0.951144	96	137.971	0	ND	JGI	Dewar Creek	freshwater	2012-09-28	49.95	-116.52	0	NA	7.08	NA	85.9	1.83
JGI_DC4.SYBR.5.B7.Thermi	Ga0137221	Deinococcus-Thermus		13.01	0	278471	2140000	0.86897	15	115.296	1	ND	JGI	Dewar Creek	freshwater	2012-09-28	49.95	-116.52	0	NA	7.08	NA	85.9	1.83
JGI_DC4.SYBR.5.B9.Thermi	Ga0137232	Deinococcus-Thermus		1.72	0	205388	11900000	0.847615	16	930.233	1	ND	JGI	Dewar Creek	freshwater	2012-09-28	49.95	-116.52	0	NA	7.08	NA	85.9	1.83
JGI_DC4.SYBR.5.C12.16S	Ga0137251	Aquificae		67.72	0	1185161	1750000	0.943788	103	152.097	0	ND	JGI	Dewar Creek	freshwater	2012-09-28	49.95	-116.52	0	NA	7.08	NA	85.9	1.83
JGI_DC4.SYBR.5.C13.16S	Ga0137258	Fervidibacteria		8.93	1.72	434552	4870000	0.895695	23	257.559	0	ND	JGI	Dewar Creek	freshwater	2012-09-28	49.95	-116.52	0	NA	7.08	NA	85.9	1.83
JGI_DC4.SYBR.5.C15.GAL08	Ga0137271	Acidobacteria		25.55	0	868170	3400000	0.872273	41	160.47	0	ND	JGI	Dewar Creek	freshwater	2012-09-28	49.95	-116.52	0	NA	7.08	NA	85.9	1.83
JGI_DC4.SYBR.5.C19.16S	Ga0137286	Ignavibacteria-1		24.92	0	1022505	4100000	0.949709	67	268.86	0	ND	JGI	Dewar Creek	freshwater	2012-09-28	49.95	-116.52	0	NA	7.08	NA	85.9	1.83
JGI_DC4.SYBR.5.C21.16S	Ga0137291	Aquificae		13.64	0	269804	1980000	0.956539	17	124.633	0	ND	JGI	Dewar Creek	freshwater	2012-09-28	49.95	-116.52	0	NA	7.08	NA	85.9	1.83
JGI_DC4.SYBR.5.C4.GAL08	Ga0137206	Acidobacteria		24.09	1.6	701717	2910000	0.88342	51	211.706	1	ND	JGI	Dewar Creek	freshwater	2012-09-28	49.95	-116.52	0	NA	7.08	NA	85.9	1.83
JGI_DC4.SYBR.5.C5.16S	Ga0137210	Aquificae		5.19	0	342031	6590000	0.935538	33	635.838	0	ND	JGI	Dewar Creek	freshwater	2012-09-28	49.95	-116.52	0	NA	7.08	NA	85.9	1.83
JGI_DC4.SYBR.5.C6.16S	Ga0137215	Ignavibacteria-1		43.1	1.64	1189671	2760000	0.953298	76	176.334	1	ND	JGI	Dewar Creek	freshwater	2012-09-28	49.95	-116.52	0	NA	7.08	NA	85.9	1.83
JGI_DC4.SYBR.5.C7.16S	Ga0137222	Ignavibacteria-1		79.56	1.09	1942612	2440000	0.952907	121	152.086	1	ND	JGI	Dewar Creek	freshwater	2012-09-28	49.95	-116.52	0	NA	7.08	NA	85.9	1.83
JGI_DC4.SYBR.5.D10.16S	Ga0137240	Fervidibacteria		22.41	0.86	802277	3580000	0.903832	62	276.662	0	ND	JGI	Dewar Creek	freshwater	2012-09-28	49.95	-116.52	0	NA	7.08	NA	85.9	1.83
JGI_DC4.SYBR.5.D12.16S	Ga0137252	Ignavibacteria-1		49.26	2.46	1245111	2530000	0.951599	68	138.043	0	ND	JGI	Dewar Creek	freshwater	2012-09-28	49.95	-116.52	0	NA	7.08	NA	85.9	1.83
JGI_DC4.SYBR.5.D18.Aquificae	Ga0137282	Aquificae		74.22	2.64	1265585	1710000	0.948389	108	145.513	1	ND	JGI	Dewar Creek	freshwater	2012-09-28	49.95	-116.52	0	NA	7.08	NA	85.9	1.83
JGI_DC4.SYBR.5.D5.16S	Ga0137211	Aquificae		35.29	0.54	628122	1780000	0.947668	59	167.186	0	ND	JGI	Dewar Creek	freshwater	2012-09-28	49.95	-116.52	0	NA	7.08	NA	85.9	1.83
JGI_DC4.SYBR.5.D6.16S	Ga0137216	Aquificae		55.89	0.81	884428	1580000	0.950577	82	146.717	0	ND	JGI	Dewar Creek	freshwater	2012-09-28	49.95	-116.52	0	NA	7.08	NA	85.9	1.83
JGI_DC4.SYBR.5.D7.Aquificae	Ga0137223	Aquificae		52.63	1.49	844766	1610000	0.950049	70	133.004	0	ND	JGI	Dewar Creek	freshwater	2012-09-28	49.95	-116.52	0	NA	7.08	NA	85.9	1.83
JGI_DC4.SYBR.5.E11.16S	Ga0137246	Crenarchaeota		28.97	0	813940	2810000	0.849265	48	165.689	4	ND	JGI	Dewar Creek	freshwater	2012-09-28	49.95	-116.52	0	NA	7.08	NA	85.9	1.83
JGI_DC4.SYBR.5.E12.16S	Ga0137253	Aquificae		46.27	1.36	901235	1950000	0.952277	81	175.059	0	ND	JGI	Dewar Creek	freshwater	2012-09-28	49.95	-116.52	0	NA	7.08	NA	85.9	1.83
JGI_DC4.SYBR.5.E13.16S	Ga0137259	Aquificae		62.94	1.22	1061165	1690000	0.951143	107	170.003	0	ND	JGI	Dewar Creek	freshwater	2012-09-28	49.95	-116.52	0	NA	7.08	NA	85.9	1.83
JGI_DC4.SYBR.5.E7.16S	Ga0137224	Fervidibacteria		21.2	0.93	941466	4440000	0.901231	50	235.849	1	ND	JGI	Dewar Creek	freshwater	2012-09-28	49.95	-116.52	0	NA	7.08	NA	85.9	1.83
JGI_DC4.SYBR.5.E9.16S	Ga0137233	Fervidibacteria		15.52	0	584939	3770000	0.899581	33	212.629	0	ND	JGI	Dewar Creek	freshwater	2012-09-28	49.95	-116.52	0	NA	7.08	NA	85.9	1.83
JGI_DC4.SYBR.5.F10.16S	Ga0137241	Ignavibacteria-1		86.87	1.91	2327076	2680000	0.952196	150	172.672	1	ND	JGI	Dewar Creek	freshwater	2012-09-28	49.95	-116.52	0	NA	7.08	NA	85.9	1.83
JGI_DC4.SYBR.5.F11.16S	Ga0137247	Pyropristinus		33.31	0	512083	1540000	0.922151	23	69.0483	0	ND	JGI	Dewar Creek	freshwater	2012-09-28	49.95	-116.52	0	NA	7.08	NA	85.9	1.83
JGI_DC4.SYBR.5.F12.16S	Ga0137254	Aquificae		64.14	0	1010210	1580000	0.956124	85	132.523	0	ND	JGI	Dewar Creek	freshwater	2012-09-28	49.95	-116.52	0	NA	7.08	NA	85.9	1.83
JGI_DC4.SYBR.5.F13.16S	Ga0137260	Aquificae		40.75	1.02	602182	1480000	0.943713	49	120.245	0	ND	JGI	Dewar Creek	freshwater	2012-09-28	49.95	-116.52	0	NA	7.08	NA	85.9	1.83
JGI_DC4.SYBR.5.F22.16S	Ga0137296	Deinococcus-Thermus		3.45	0	174970	5070000	0.886952	9	260.87	0	ND	JGI	Dewar Creek	freshwater	2012-09-28	49.95	-116.52	0	NA	7.08	NA	85.9	1.83
JGI_DC4.SYBR.5.F6.16S	Ga0137217	Ignavibacteria-1		50.55	1.64	1278926	2530000	0.952967	79	156.281	0	ND	JGI	Dewar Creek	freshwater	2012-09-28	49.95	-116.52	0	NA	7.08	NA	85.9	1.83
JGI_DC4.SYBR.5.F8.16S	Ga0137227	Ignavibacteria-1		39.15	2.73	840073	2150000	0.948939	48	122.605	0	ND	JGI	Dewar Creek	freshwater	2012-09-28	49.95	-116.52	0	NA	7.08	NA	85.9	1.83
JGI_DC4.SYBR.5.G12.16S	Ga0137255	Ignavibacteria-1		53.95	1.91	1444567	2680000	0.952064	86	159.407	0	ND	JGI	Dewar Creek	freshwater	2012-09-28	49.95	-116.52	0	NA	7.08	NA	85.9	1.83
JGI_DC4.SYBR.5.G13.16S	Ga0137261	Aquificae		35.39	2.3	568507	1610000	0.953228	48	135.632	0	ND	JGI	Dewar Creek	freshwater	2012-09-28	49.95	-116.52	0	NA	7.08	NA	85.9	1.83
JGI_DC4.SYBR.5.G14.16S	Ga0137265	Aquificae		45.77	0	803865	1760000	0.952499	64	139.83	0	ND	JGI	Dewar Creek	freshwater	2012-09-28	49.95	-116.52	0	NA	7.08	NA	85.9	1.83
JGI_DC4.SYBR.5.G17.S2R-29	Ga0137279	S2R-29		12.93	1.72	405374	3140000	0.902922	22	170.147	0	ND	JGI	Dewar Creek	freshwater	2012-09-28	49.95	-116.52	0	NA	7.08	NA	85.9	1.83
JGI_DC4.SYBR.5.G21.16S	Ga0137292	Ignavibacteria-1		31.03	0	920799	2970000	0.952791	52	167.58	0	ND	JGI	Dewar Creek	freshwater	2012-09-28	49.95	-116.52	0	NA	7.08	NA	85.9	1.83
JGI_DC4.SYBR.5.G5.16S	Ga0137212	Aquificae		47.28	1.22	867493	1830000	0.960146	72	152.284	0	ND	JGI	Dewar Creek	freshwater	2012-09-28	49.95	-116.52	0	NA	7.08	NA	85.9	1.83
JGI_DC4.SYBR.5.G7.16S	Ga0137225	Ignavibacteria-1		38.88	2.38	1157897	2980000	0.953126	79	203.189	0	ND	JGI	Dewar Creek	freshwater	2012-09-28	49.95	-116.52	0	NA	7.08	NA	85.9	1.83
JGI_DC4.SYBR.5.G8.16S	Ga0137228	Fervidibacteria		33.77	0.93	1218021	3610000	0.907684	67	198.401	0	ND	JGI	Dewar Creek	freshwater	2012-09-28	49.95	-116.52	0	NA	7.08	NA	85.9	1.83
JGI_DC4.SYBR.5.H10.16S	Ga0137242	Chloroflexi		29.33	0	237903	811125	0.876672	4	13.6379	0	ND	JGI	Dewar Creek	freshwater	2012-09-28	49.95	-116.52	0	NA	7.08	NA	85.9	1.83
JGI_DC4.SYBR.5.H13.16S	Ga0137262	Aquificae		17.55	0	367992	2100000	0.943488	30	170.94	0	ND	JGI	Dewar Creek	freshwater	2012-09-28	49.95	-116.52	0	NA	7.08	NA	85.9	1.83
JGI_DC4.SYBR.5.H14.16S	Ga0137266	Ignavibacteria-1		73.77	2.46	2027395	2750000	0.949918	135	183.001	0	ND	JGI	Dewar Creek	freshwater	2012-09-28	49.95	-116.52	0	NA	7.08	NA	85.9	1.83
JGI_DC4.SYBR.5.H18.16S	Ga0137283	Ignavibacteria-1		45.79	0	1333670	2910000	0.945236	75	163.791	1	ND	JGI	Dewar Creek	freshwater	2012-09-28	49.95	-116.52	0	NA	7.08	NA	85.9	1.83
JGI_DC4.SYBR.5.H5.16S	Ga0137213	Ignavibacteria-1		67.74	0.55	1862791	2750000	0.952286	131	193.386	0	ND	JGI	Dewar Creek	freshwater	2012-09-28	49.95	-116.52	0	NA	7.08	NA	85.9	1.83
JGI_DC4.SYBR.5.H8.16S	Ga0137229	Aquificae		66.24	1.22	1042087	1570000	0.948586	84	126.812	0	ND	JGI	Dewar Creek	freshwater	2012-09-28	49.95	-116.52	0	NA	7.08	NA	85.9	1.83
JGI_DC4.SYBR.5.H9.16S	Ga0137234	Fervidibacteria		22.16	0	801887	3620000	0.888971	43	194.043	1	ND	JGI	Dewar Creek	freshwater	2012-09-28	49.95	-116.52	0	NA	7.08	NA	85.9	1.83
JGI_DC4.SYBR.5.I15.16S	Ga0137272	Aquificae		34.8	4.47	623833	1790000	0.949898	53	152.299	0	ND	JGI	Dewar Creek	freshwater	2012-09-28	49.95	-116.52	0	NA	7.08	NA	85.9	1.83
JGI_DC4.SYBR.5.I16.16S	Ga0137276	Aquificae		11.77	4.46	218513	1860000	0.950044	21	178.42	0	ND	JGI	Dewar Creek	freshwater	2012-09-28	49.95	-116.52	0	NA	7.08	NA	85.9	1.83
JGI_DC4.SYBR.5.I18.16S	Ga0137284	Ignavibacteria-1		31.78	1.09	797848	2510000	0.954716	42	132.159	0	ND	JGI	Dewar Creek	freshwater	2012-09-28	49.95	-116.52	0	NA	7.08	NA	85.9	1.83
JGI_DC4.SYBR.5.I6.16S	Ga0137218	Aquificae		42.19	1.36	693531	1640000	0.945994	63	149.324	0	ND	JGI	Dewar Creek	freshwater	2012-09-28	49.95	-116.52	0	NA	7.08	NA	85.9	1.83
JGI_DC4.SYBR.5.I7.16S	Ga0137226	Ignavibacteria-1		41.45	1.09	1191005	2870000	0.950958	71	171.291	0	ND	JGI	Dewar Creek	freshwater	2012-09-28	49.95	-116.52	0	NA	7.08	NA	85.9	1.83
JGI_DC4.SYBR.5.I8.16S	Ga0137230	Aquificae		46.89	0.41	956402	2040000	0.949468	75	159.949	0	ND	JGI	Dewar Creek	freshwater	2012-09-28	49.95	-116.52	0	NA	7.08	NA	85.9	1.83
JGI_DC4.SYBR.5.I9.16S	Ga0137235	Aquificae		69.95	0.68	1273041	1820000	0.950903	113	161.544	1	ND	JGI	Dewar Creek	freshwater	2012-09-28	49.95	-116.52	0	NA	7.08	NA	85.9	1.83
JGI_DC4.SYBR.5.J13.16S	Ga0137263	Acidobacteria		34.32	0	1293378	3770000	0.874021	94	273.893	0	ND	JGI	Dewar Creek	freshwater	2012-09-28	49.95	-116.52	0	NA	7.08	NA	85.9	1.83
JGI_DC4.SYBR.5.J14.16S	Ga0137267	Aquificae		13.69	5.69	224354	1640000	0.960999	20	146.092	0	ND	JGI	Dewar Creek	freshwater	2012-09-28	49.95	-116.52	0	NA	7.08	NA	85.9	1.83
JGI_DC4.SYBR.5.J19.Thermotogae	Ga0137287	Chloroflexi		27.39	0.91	710412	2590000	0.849622	37	135.086	0	ND	JGI	Dewar Creek	freshwater	2012-09-28	49.95	-116.52	0	NA	7.08	NA	85.9	1.83
JGI_DC4.SYBR.5.J21.16S	Ga0137293	Ignavibacteria-1		66.81	5.74	1927552	2890000	0.950644	140	209.549	1	ND	JGI	Dewar Creek	freshwater	2012-09-28	49.95	-116.52	0	NA	7.08	NA	85.9	1.83
JGI_DC4.SYBR.5.J5.16S	Ga0137214	Crenarchaeota		50.36	0.63	1044943	2070000	0.845679	61	121.128	0	ND	JGI	Dewar Creek	freshwater	2012-09-28	49.95	-116.52	0	NA	7.08	NA	85.9	1.83
JGI_DC4.SYBR.5.J6.16S	Ga0137219	Ignavibacteria-1		38.52	0.91	1039477	2700000	0.950113	73	189.512	0	ND	JGI	Dewar Creek	freshwater	2012-09-28	49.95	-116.52	0	NA	7.08	NA	85.9	1.83
JGI_DC4.SYBR.5.J9.16S	Ga0137236	Aquificae		57.34	2.85	1019836	1780000	0.946211	90	156.958	0	ND	JGI	Dewar Creek	freshwater	2012-09-28	49.95	-116.52	0	NA	7.08	NA	85.9	1.83
JGI_DC4.SYBR.5.K10.16S	Ga0137243	Ignavibacteria-1		88.94	1.91	2417256	2720000	0.951757	155	174.275	1	ND	JGI	Dewar Creek	freshwater	2012-09-28	49.95	-116.52	0	NA	7.08	NA	85.9	1.83
JGI_DC4.SYBR.5.K11.16S	Ga0137248	Ignavibacteria-1		29.17	0	845148	2900000	0.954223	57	195.406	0	ND	JGI	Dewar Creek	freshwater	2012-09-28	49.95	-116.52	0	NA	7.08	NA	85.9	1.83
JGI_DC4.SYBR.5.K14.16S	Ga0137268	Ignavibacteria-1		88.56	1.91	2330575	2630000	0.951515	150	169.377	1	ND	JGI	Dewar Creek	freshwater	2012-09-28	49.95	-116.52	0	NA	7.08	NA	85.9	1.83
JGI_DC4.SYBR.5.K17.16S	Ga0137280	Aquificae		51.79	0.83	890557	1720000	0.945682	81	156.401	0	ND	JGI	Dewar Creek	freshwater	2012-09-28	49.95	-116.52	0	NA	7.08	NA	85.9	1.83
JGI_DC4.SYBR.5.K8.16S	Ga0137231	Crenarchaeota		71.64	0	1385274	1930000	0.840533	84	117.253	0	ND	JGI	Dewar Creek	freshwater	2012-09-28	49.95	-116.52	0	NA	7.08	NA	85.9	1.83
JGI_DC4.SYBR.5.K9.EM3	Ga0137237	Pyropristinus		37.09	0.41	669100	1800000	0.936501	34	91.6689	0	ND	JGI	Dewar Creek	freshwater	2012-09-28	49.95	-116.52	0	NA	7.08	NA	85.9	1.83
JGI_DC4.SYBR.5.L14.16S	Ga0137269	Aquificae		48.08	0.81	879420	1830000	0.95234	88	183.028	0	ND	JGI	Dewar Creek	freshwater	2012-09-28	49.95	-116.52	0	NA	7.08	NA	85.9	1.83
JGI_DC4.SYBR.5.L15.16S	Ga0137273	Ignavibacteria-1		66.34	1.91	1896346	2860000	0.949048	118	177.872	1	ND	JGI	Dewar Creek	freshwater	2012-09-28	49.95	-116.52	0	NA	7.08	NA	85.9	1.83
JGI_DC4.SYBR.5.L18.Crenarchaeota	Ga0137285	Geoarchaeota		23.98	1.3	462227	1930000	0.909832	26	108.424	0	ND	JGI	Dewar Creek	freshwater	2012-09-28	49.95	-116.52	0	NA	7.08	NA	85.9	1.83
JGI_DC4.SYBR.5.L4.16S	Ga0137207	Aquificae		23.39	0	393993	1680000	0.945238	37	158.187	0	ND	JGI	Dewar Creek	freshwater	2012-09-28	49.95	-116.52	0	NA	7.08	NA	85.9	1.83
JGI_DC4.SYBR.5.L6.16S	Ga0137220	Aquificae		48.75	1.03	792564	1630000	0.946213	79	162.051	0	ND	JGI	Dewar Creek	freshwater	2012-09-28	49.95	-116.52	0	NA	7.08	NA	85.9	1.83
JGI_DC4.SYBR.5.L9.16S	Ga0137238	Aquificae		49.25	0.81	866499	1760000	0.949265	75	152.284	0	ND	JGI	Dewar Creek	freshwater	2012-09-28	49.95	-116.52	0	NA	7.08	NA	85.9	1.83
JGI_DC4.SYBR.5.M15.16S	Ga0137274	Pyropristinus		37.54	4.49	724387	1930000	0.927209	41	109.217	0	ND	JGI	Dewar Creek	freshwater	2012-09-28	49.95	-116.52	0	NA	7.08	NA	85.9	1.83
JGI_DC4.SYBR.5.M16.16S	Ga0137277	Ignavibacteria-1		72.33	2.19	1916855	2650000	0.952255	135	186.645	1	ND	JGI	Dewar Creek	freshwater	2012-09-28	49.95	-116.52	0	NA	7.08	NA	85.9	1.83
JGI_DC4.SYBR.5.M19.16S	Ga0137288	Ignavibacteria-1		76.09	1.91	2143516	2820000	0.952651	147	193.192	0	ND	JGI	Dewar Creek	freshwater	2012-09-28	49.95	-116.52	0	NA	7.08	NA	85.9	1.83
JGI_DC4.SYBR.5.M4.16S	Ga0137208	Aquificae		58.5	0	932706	1590000	0.948112	86	147.009	0	ND	JGI	Dewar Creek	freshwater	2012-09-28	49.95	-116.52	0	NA	7.08	NA	85.9	1.83
JGI_DC4.SYBR.5.N10.16S	Ga0137244	Aquificae		43.86	0	775703	1770000	0.950892	76	173.279	0	ND	JGI	Dewar Creek	freshwater	2012-09-28	49.95	-116.52	0	NA	7.08	NA	85.9	1.83
JGI_DC4.SYBR.5.N11.16S	Ga0137249	Aquificae		70.72	1.32	1083340	1530000	0.951164	89	125.848	0	ND	JGI	Dewar Creek	freshwater	2012-09-28	49.95	-116.52	0	NA	7.08	NA	85.9	1.83
JGI_DC4.SYBR.5.N12.16S	Ga0137256	Aquificae		67.09	0.61	1048461	1560000	0.951085	89	132.658	0	ND	JGI	Dewar Creek	freshwater	2012-09-28	49.95	-116.52	0	NA	7.08	NA	85.9	1.83
JGI_DC4.SYBR.5.N20.16S	Ga0137289	Aquificae		65.01	2.03	1127834	1730000	0.944477	96	147.67	0	ND	JGI	Dewar Creek	freshwater	2012-09-28	49.95	-116.52	0	NA	7.08	NA	85.9	1.83
JGI_DC4.SYBR.5.N21.16S	Ga0137294	Aquificae		32.52	0.41	591759	1820000	0.944133	61	187.577	0	ND	JGI	Dewar Creek	freshwater	2012-09-28	49.95	-116.52	0	NA	7.08	NA	85.9	1.83
JGI_GXS_p2.B13	Ga0185734	Ignavibacteria-2		65.17	0	1301857	2000000	0.917893	69	105.877	0	ND	JGI	Gongxiaoshe	freshwater	2011-08-09	25.44	98.44	0	NA	7.29	0.0328	73.8	0.00083
JGI_GXS_p2.B8	Ga0185733	Ignavibacteria-2		59.16	0	1337567	2260000	0.923958	71	120.014	0	ND	JGI	Gongxiaoshe	freshwater	2011-08-09	25.44	98.44	0	NA	7.29	0.0328	73.8	0.00083
JGI_GXS_p2.D6	Ga0185731	NA		13.48	4.08	725204	5380000	0.857283	38	281.899	0	ND	JGI	Gongxiaoshe	freshwater	2011-08-09	25.44	98.44	0	NA	7.29	0.0328	73.8	0.00083
JGI_GXS_p2.E22	Ga0185735	Ignavibacteria-2		70.95	0	1477619	2080000	0.921497	84	118.393	0	ND	JGI	Gongxiaoshe	freshwater	2011-08-09	25.44	98.44	0	NA	7.29	0.0328	73.8	0.00083
JGI_GXS_p2.E6	Ga0185728	Armatimonadetes		34.49	0	839236	2430000	0.8643	32	92.7805	0	ND	JGI	Gongxiaoshe	freshwater	2011-08-09	25.44	98.44	0	NA	7.29	0.0328	73.8	0.00083
JGI_GXS_p2.F14	Ga0185736	NA		6.9	0	279986	4060000	0.884466	28	405.797	0	ND	JGI	Gongxiaoshe	freshwater	2011-08-09	25.44	98.44	0	NA	7.29	0.0328	73.8	0.00083
JGI_GXS_p2.G11	Ga0185739	Ignavibacteria-2		59.94	0	1282966	2140000	0.924242	75	125.125	1	ND	JGI	Gongxiaoshe	freshwater	2011-08-09	25.44	98.44	0	NA	7.29	0.0328	73.8	0.00083
JGI_GXS_p2.I5	Ga0185732	Thaumarchaeota		31.23	0	351191	1120000	0.927717	29	92.8594	0	ND	JGI	Gongxiaoshe	freshwater	2011-08-09	25.44	98.44	0	NA	7.29	0.0328	73.8	0.00083
JGI_GXS_p2.M9	Ga0185737	NA		0.1	0	63291	63291000	0.873584	2	2000	0	ND	JGI	Gongxiaoshe	freshwater	2011-08-09	25.44	98.44	0	NA	7.29	0.0328	73.8	0.00083
JGI_GXS_p2.N10	Ga0185730	Ignavibacteria-2		28.95	0	576083	1990000	0.923794	28	96.7185	0	ND	JGI	Gongxiaoshe	freshwater	2011-08-09	25.44	98.44	0	NA	7.29	0.0328	73.8	0.00083
JGI_GXS_p2.N17	Ga0185738	Chloroflexi		21.53	0	355513	1650000	0.913055	36	167.209	0	ND	JGI	Gongxiaoshe	freshwater	2011-08-09	25.44	98.44	0	NA	7.29	0.0328	73.8	0.00083
JGI_GXS_p2.N22	Ga0185729	NA		1.1	0	268615	24400000	0.869817	12	1090.91	0	ND	JGI	Gongxiaoshe	freshwater	2011-08-09	25.44	98.44	0	NA	7.29	0.0328	73.8	0.00083
JGI_GXS-2-G13	Ga0070352	NA		32.29	3.45	560702	1740000	0.922142	26	80.5203	1	ND	JGI	Gongxiaoshe	freshwater	2011-08-09	25.44	98.44	0	NA	7.29	0.0328	73.8	0.00083
JGI_GXS-2-I6	Ga0215192	NA		15.34	0	248380	1620000	0.872135	14	91.2647	0	ND	JGI	Gongxiaoshe	freshwater	2011-08-09	25.44	98.44	0	NA	7.29	0.0328	73.8	0.00083
JGI_GXS-2-J9	Ga0070639	Spirochaetes		55.97	0	870333	1560000	0.906974	30	53.6001	1	ND	JGI	Gongxiaoshe	freshwater	2011-08-09	25.44	98.44	0	NA	7.29	0.0328	73.8	0.00083
JGI_GXS-2-N6	Ga0070641	NA		0.1	0	157012	157012000	0.900237	16	16000	0	ND	JGI	Gongxiaoshe	freshwater	2011-08-09	25.44	98.44	0	NA	7.29	0.0328	73.8	0.00083
JGI_GXS-2-N8	Ga0070356	NA		0.1	0	85523	85523000	0.869976	4	4000	0	ND	JGI	Gongxiaoshe	freshwater	2011-08-09	25.44	98.44	0	NA	7.29	0.0328	73.8	0.00083
JGI_GXS-3-E14	Ga0070358	Acidobacteria		10.21	0	423764	4150000	0.852036	27	264.447	1	ND	JGI	Gongxiaoshe	freshwater	2011-08-09	25.44	98.44	0	NA	7.29	0.0328	73.8	0.00083
JGI_GXS-3-E6	Ga0070348	NA		10.52	0	231454	2200000	0.850316	8	76.0456	1	ND	JGI	Gongxiaoshe	freshwater	2011-08-09	25.44	98.44	0	NA	7.29	0.0328	73.8	0.00083
JGI_GXS-3-G14	Ga0070360	Acidobacteria		5.17	0	150642	2910000	0.832318	7	135.397	1	ND	JGI	Gongxiaoshe	freshwater	2011-08-09	25.44	98.44	0	NA	7.29	0.0328	73.8	0.00083
JGI_GXS-3-I8	Ga0070362	S2R-29		60.34	0.86	956982	1590000	0.946428	38	62.9765	1	ND	JGI	Gongxiaoshe	freshwater	2011-08-09	25.44	98.44	0	NA	7.29	0.0328	73.8	0.00083
JGI_GXS-3-L12	Ga0070350	Thaumarchaeota		6.8	0	88032	1290000	0.908601	11	161.765	0	ND	JGI	Gongxiaoshe	freshwater	2011-08-09	25.44	98.44	0	NA	7.29	0.0328	73.8	0.00083
JGI_GXS-3-L14	Ga0070366	S2R-29		26.83	0	392600	1460000	0.937993	22	81.9978	0	ND	JGI	Gongxiaoshe	freshwater	2011-08-09	25.44	98.44	0	NA	7.29	0.0328	73.8	0.00083
JGI_GXS-3-M13	Ga0070368	S2R-29		13.92	0	262006	1880000	0.862205	10	71.8391	0	ND	JGI	Gongxiaoshe	freshwater	2011-08-09	25.44	98.44	0	NA	7.29	0.0328	73.8	0.00083
JGI_JNZ_p1.B13	Ga0185753	Aquificae		57.53	0.81	881525	1530000	0.960885	68	118.199	0	ND	JGI	Jinze	freshwater	2012-08-12	25.44	98.46	0	9.11	6.65	0.0299	78.2	0
JGI_JNZ_p1.E11	Ga0185754	Fervidibacteria		42.32	0.86	1254147	2960000	0.921287	61	144.14	0	ND	JGI	Jinze	freshwater	2012-08-12	25.44	98.46	0	9.11	6.65	0.0299	78.2	0
JGI_JNZ_p1.F10	Ga0185755	Fervidibacteria		48.71	0.93	1625850	3340000	0.919902	77	158.078	1	ND	JGI	Jinze	freshwater	2012-08-12	25.44	98.46	0	9.11	6.65	0.0299	78.2	0
JGI_JNZ_p1.H4	Ga0185756	Fervidibacteria		6.27	0	406134	6480000	0.935233	9	143.541	0	ND	JGI	Jinze	freshwater	2012-08-12	25.44	98.46	0	9.11	6.65	0.0299	78.2	0
JGI_JNZ_p1.I10	Ga0185757	Aquificae		19.72	0	583138	2960000	0.957787	45	228.195	0	ND	JGI	Jinze	freshwater	2012-08-12	25.44	98.46	0	9.11	6.65	0.0299	78.2	0
JGI_JNZ_p1.J6	Ga0185748	Fervidibacteria		42.45	0.85	1220767	2880000	0.9231	59	138.987	0	ND	JGI	Jinze	freshwater	2012-08-12	25.44	98.46	0	9.11	6.65	0.0299	78.2	0
JGI_JNZ_p1.L15	Ga0185758	Aquificae		73.37	0	1024355	1400000	0.960607	81	110.399	0	ND	JGI	Jinze	freshwater	2012-08-12	25.44	98.46	0	9.11	6.65	0.0299	78.2	0
JGI_JNZ_p1.L17	Ga0185759	NA		6.76	0	261352	3870000	0.851002	10	147.929	0	ND	JGI	Jinze	freshwater	2012-08-12	25.44	98.46	0	9.11	6.65	0.0299	78.2	0
JGI_JNZ_p1.M15	Ga0185749	Fervidibacteria		34.32	1.11	1568756	4570000	0.926961	79	230.186	0	ND	JGI	Jinze	freshwater	2012-08-12	25.44	98.46	0	9.11	6.65	0.0299	78.2	0
JGI_JNZ_p1.M21	Ga0185760	Fervidibacteria		35.96	0.19	1285490	3570000	0.926619	57	158.509	0	ND	JGI	Jinze	freshwater	2012-08-12	25.44	98.46	0	9.11	6.65	0.0299	78.2	0
JGI_JNZ_p1.N13	Ga0185750	NA		24.6	0	483861	1970000	0.895311	24	97.561	0	ND	JGI	Jinze	freshwater	2012-08-12	25.44	98.46	0	9.11	6.65	0.0299	78.2	0
JGI_JNZ_p1.N19	Ga0185751	Fervidibacteria		27.98	0	753326	2690000	0.921601	28	100.071	0	ND	JGI	Jinze	freshwater	2012-08-12	25.44	98.46	0	9.11	6.65	0.0299	78.2	0
JGI_JNZ_p1.N5	Ga0185752	Hydrothermae		14.58	0	310001	2130000	0.969287	19	130.316	0	ND	JGI	Jinze	freshwater	2012-08-12	25.44	98.46	0	9.11	6.65	0.0299	78.2	0
JGI_JNZ-1-B18	Ga0070336	Fervidibacteria		42.4	0	1956052	4610000	0.892918	109	257.075	0	ND	JGI	Jinze	freshwater	2012-08-12	25.44	98.46	0	9.11	6.65	0.0299	78.2	0
JGI_JNZ-1-D12	Ga0070338	Fervidibacteria		72.9	0.19	3198790	4390000	0.899448	165	226.337	1	ND	JGI	Jinze	freshwater	2012-08-12	25.44	98.46	0	9.11	6.65	0.0299	78.2	0
JGI_JNZ-1-G18	Ga0070340	Thaumarchaeota		57.48	0	892895	1550000	0.874991	58	100.905	1	ND	JGI	Jinze	freshwater	2012-08-12	25.44	98.46	0	9.11	6.65	0.0299	78.2	0
JGI_JNZ-1-H10	Ga0070342	Thaumarchaeota		52.43	0	1054329	2010000	0.926981	111	211.711	1	ND	JGI	Jinze	freshwater	2012-08-12	25.44	98.46	0	9.11	6.65	0.0299	78.2	0
JGI_JNZ-1-K18	Ga0070344	Bathyarchaeota		87.15	1.87	1394601	1600000	0.907535	89	102.123	1	ND	JGI	Jinze	freshwater	2012-08-12	25.44	98.46	0	9.11	6.65	0.0299	78.2	0
JGI_JNZ-1-N15	Ga0070346	Bathyarchaeota		85.69	1.87	1429502	1670000	0.907527	89	103.863	0	ND	JGI	Jinze	freshwater	2012-08-12	25.44	98.46	0	9.11	6.65	0.0299	78.2	0
JGI_Kivu325.minimeta.G3	Ga0138209	Atribacteria		98.28	71.37	2699169	2750000	0.87933	141	143.468	2	ND	JGI	Lake Kivu	freshwater	2015-03-14	-2.03	29.18	325	NA	NA	NA	NA	NA
JGI_Kivu325.minimeta.H3	Ga0138210	Atribacteria		100	108.7	5326923	5326923	0.861723	291	291	2	ND	JGI	Lake Kivu	freshwater	2015-03-14	-2.03	29.18	325	NA	NA	NA	NA	NA
JGI_Kivu325.minimeta.J3	Ga0138211	NA		66.66	16.39	2428982	3640000	0.914971	117	175.518	2	ND	JGI	Lake Kivu	freshwater	2015-03-14	-2.03	29.18	325	NA	NA	NA	NA	NA
JGI_Kivu325.minimeta.L3	Ga0138212	Atribacteria		59.32	5.08	2295979	3870000	0.859913	129	217.465	2	ND	JGI	Lake Kivu	freshwater	2015-03-14	-2.03	29.18	325	NA	NA	NA	NA	NA
JGI_LBSED01-4-L9	Ga0138923	NA		24.06	1.72	449478	1870000	na	0	0	0	ND	JGI	Lake Baikal	freshwater	2014-08-26	53.76	107.98	1471	NA	7.32	NA	3.2	NA
JGI_LBSED01neg.03.B3	Ga0138231	NA		0.1	0	22562	22562000	0.863221	0	0	0	ND	JGI	Lake Baikal	freshwater	2014-08-26	53.76	107.98	1471	NA	7.32	NA	3.2	NA
JGI_LBSED01neg.03.H11	Ga0138222	NA		0.1	0	138618	138618000	0.918236	0	0	0	ND	JGI	Lake Baikal	freshwater	2014-08-26	53.76	107.98	1471	NA	7.32	NA	3.2	NA
JGI_LBSED01neg.03.H14	Ga0138221	NA		9.48	0	149590	1580000	0.912073	3	31.6456	0	ND	JGI	Lake Baikal	freshwater	2014-08-26	53.76	107.98	1471	NA	7.32	NA	3.2	NA
JGI_LBSED01neg.03.H15	Ga0138226	NA		4.6	0	46348	1010000	0.874083	0	0	0	ND	JGI	Lake Baikal	freshwater	2014-08-26	53.76	107.98	1471	NA	7.32	NA	3.2	NA
JGI_LBSED01neg.03.H3	Ga0138213	Deltaproteobacteria-2		20.85	0	234400	1120000	0.891323	2	9.59233	0	ND	JGI	Lake Baikal	freshwater	2014-08-26	53.76	107.98	1471	NA	7.32	NA	3.2	NA
JGI_LBSED01neg.03.I3	Ga0138215	NA		0.1	0	287388	287388000	0.913504	5	5000	0	ND	JGI	Lake Baikal	freshwater	2014-08-26	53.76	107.98	1471	NA	7.32	NA	3.2	NA
JGI_LBSED01neg.03.J12	Ga0138229	NA		5.17	0	54105	1050000	0.869531	1	19.3424	0	ND	JGI	Lake Baikal	freshwater	2014-08-26	53.76	107.98	1471	NA	7.32	NA	3.2	NA
JGI_LBSED01neg.03.L10	Ga0138214	NA		8.77	0	160334	1830000	0.883605	12	136.83	0	ND	JGI	Lake Baikal	freshwater	2014-08-26	53.76	107.98	1471	NA	7.32	NA	3.2	NA
JGI_LBSED01neg.03.L12	Ga0138216	NA		4.17	0	169674	4070000	0.880777	15	359.712	0	ND	JGI	Lake Baikal	freshwater	2014-08-26	53.76	107.98	1471	NA	7.32	NA	3.2	NA
JGI_LBSED01neg.03.L15	Ga0138227	Microgenomates	Patescibacteria	3.45	0	22719	658522	0.864255	0	0	0	ND	JGI	Lake Baikal	freshwater	2014-08-26	53.76	107.98	1471	NA	7.32	NA	3.2	NA
JGI_LBSED01neg.03.L17	Ga0138223	Parcubacteria	Patescibacteria	17.87	0	213068	1190000	0.872848	2	11.1919	0	ND	JGI	Lake Baikal	freshwater	2014-08-26	53.76	107.98	1471	NA	7.32	NA	3.2	NA
JGI_LBSED01neg.03.L22	Ga0138233	NA		1.72	0	33703	1960000	0.859063	3	174.419	0	ND	JGI	Lake Baikal	freshwater	2014-08-26	53.76	107.98	1471	NA	7.32	NA	3.2	NA
JGI_LBSED01neg.03.M10	Ga0138217	NA		17.86	0	429050	2400000	0.847461	34	190.37	0	ND	JGI	Lake Baikal	freshwater	2014-08-26	53.76	107.98	1471	NA	7.32	NA	3.2	NA
JGI_LBSED01neg.03.M18	Ga0138225	NA		0.1	0	196812	196812000	0.828913	15	15000	0	ND	JGI	Lake Baikal	freshwater	2014-08-26	53.76	107.98	1471	NA	7.32	NA	3.2	NA
JGI_LBSED01neg.03.M20	Ga0138220	Aminicenantes		18.02	0.85	456667	2530000	0.894494	18	99.889	0	ND	JGI	Lake Baikal	freshwater	2014-08-26	53.76	107.98	1471	NA	7.32	NA	3.2	NA
JGI_LBSED01neg.03.M22	Ga0138230	Berkelbacteria	Patescibacteria	3.2	0	41151	1290000	0.854414	1	31.25	0	ND	JGI	Lake Baikal	freshwater	2014-08-26	53.76	107.98	1471	NA	7.32	NA	3.2	NA
JGI_LBSED01neg.03.M7	Ga0138232	NA		0.1	0	35043	35043000	0.886825	5	5000	0	ND	JGI	Lake Baikal	freshwater	2014-08-26	53.76	107.98	1471	NA	7.32	NA	3.2	NA
JGI_LBSED01neg.03.N12	Ga0138219	Chloroflexi		14.98	0	402779	2690000	0.872347	23	153.538	0	ND	JGI	Lake Baikal	freshwater	2014-08-26	53.76	107.98	1471	NA	7.32	NA	3.2	NA
JGI_LBSED01neg.03.N14	Ga0138228	NA		0.1	0	146855	146855000	0.822689	15	15000	0	ND	JGI	Lake Baikal	freshwater	2014-08-26	53.76	107.98	1471	NA	7.32	NA	3.2	NA
JGI_LBSED01neg.03.N15	Ga0138224	Elusimicrobia		4.57	0	135658	2970000	0.929027	5	109.409	0	ND	JGI	Lake Baikal	freshwater	2014-08-26	53.76	107.98	1471	NA	7.32	NA	3.2	NA
JGI_LBSED01neg.03.N19	Ga0138218	Aminicenantes		28.53	0	1003478	3520000	0.851968	37	129.688	0	ND	JGI	Lake Baikal	freshwater	2014-08-26	53.76	107.98	1471	NA	7.32	NA	3.2	NA
JGI_LBSED01neg.04.G3	Ga0138236	NA		20.02	0	258688	1290000	0.889651	2	9.99001	0	ND	JGI	Lake Baikal	freshwater	2014-08-26	53.76	107.98	1471	NA	7.32	NA	3.2	NA
JGI_LBSED01neg.04.H3	Ga0138241	Microgenomates	Patescibacteria	8.79	0	83531	950296	0.899486	4	45.5063	0	ND	JGI	Lake Baikal	freshwater	2014-08-26	53.76	107.98	1471	NA	7.32	NA	3.2	NA
JGI_LBSED01neg.04.I19	Ga0138247	NA		1.72	0	31419	1830000	0.837964	2	116.279	0	ND	JGI	Lake Baikal	freshwater	2014-08-26	53.76	107.98	1471	NA	7.32	NA	3.2	NA
JGI_LBSED01neg.04.L10	Ga0138246	NA		0.1	0	46258	46258000	0.952441	5	5000	0	ND	JGI	Lake Baikal	freshwater	2014-08-26	53.76	107.98	1471	NA	7.32	NA	3.2	NA
JGI_LBSED01neg.04.L12	Ga0138243	NA		4.17	0	52806	1270000	0.903591	2	47.9616	0	ND	JGI	Lake Baikal	freshwater	2014-08-26	53.76	107.98	1471	NA	7.32	NA	3.2	NA
JGI_LBSED01neg.04.L14	Ga0138234	NA		10.34	0	666183	6440000	0.880893	23	222.437	0	ND	JGI	Lake Baikal	freshwater	2014-08-26	53.76	107.98	1471	NA	7.32	NA	3.2	NA
JGI_LBSED01neg.04.L17	Ga0138249	NA		3.27	0	53478	1640000	0.857624	1	30.581	0	ND	JGI	Lake Baikal	freshwater	2014-08-26	53.76	107.98	1471	NA	7.32	NA	3.2	NA
JGI_LBSED01neg.04.L18	Ga0138253	NA		3.45	0	115407	3350000	0.898386	5	144.928	0	ND	JGI	Lake Baikal	freshwater	2014-08-26	53.76	107.98	1471	NA	7.32	NA	3.2	NA
JGI_LBSED01neg.04.L20	Ga0138255	NA		4.17	0	41681	999544	0.931719	0	0	0	ND	JGI	Lake Baikal	freshwater	2014-08-26	53.76	107.98	1471	NA	7.32	NA	3.2	NA
JGI_LBSED01neg.04.L6	Ga0138254	NA		3.76	0	152526	4060000	0.857854	8	212.766	0	ND	JGI	Lake Baikal	freshwater	2014-08-26	53.76	107.98	1471	NA	7.32	NA	3.2	NA
JGI_LBSED01neg.04.M15	Ga0138250	NA		0.1	0	79251	79251000	0.874664	3	3000	0	ND	JGI	Lake Baikal	freshwater	2014-08-26	53.76	107.98	1471	NA	7.32	NA	3.2	NA
JGI_LBSED01neg.04.M17	Ga0138238	Deltaproteobacteria-2		11.19	0	350326	3130000	0.856808	20	178.731	0	ND	JGI	Lake Baikal	freshwater	2014-08-26	53.76	107.98	1471	NA	7.32	NA	3.2	NA
JGI_LBSED01neg.04.M18	Ga0138240	Deltaproteobacteria-2		4.83	0	163373	3380000	0.855343	11	227.743	0	ND	JGI	Lake Baikal	freshwater	2014-08-26	53.76	107.98	1471	NA	7.32	NA	3.2	NA
JGI_LBSED01neg.04.M19	Ga0138245	NA		4.31	0	86717	2010000	0.884602	6	139.211	0	ND	JGI	Lake Baikal	freshwater	2014-08-26	53.76	107.98	1471	NA	7.32	NA	3.2	NA
JGI_LBSED01neg.04.M22	Ga0138252	NA		0.1	0	66913	66913000	0.818406	2	2000	0	ND	JGI	Lake Baikal	freshwater	2014-08-26	53.76	107.98	1471	NA	7.32	NA	3.2	NA
JGI_LBSED01neg.04.N11	Ga0138239	NA		4.17	0	197349	4730000	0.922852	7	167.866	0	ND	JGI	Lake Baikal	freshwater	2014-08-26	53.76	107.98	1471	NA	7.32	NA	3.2	NA
JGI_LBSED01neg.04.N13	Ga0138242	NA		1.75	0	106412	6080000	0.897248	4	228.571	0	ND	JGI	Lake Baikal	freshwater	2014-08-26	53.76	107.98	1471	NA	7.32	NA	3.2	NA
JGI_LBSED01neg.04.N15	Ga0138244	Microgenomates	Patescibacteria	13.32	0	154571	1160000	0.904128	1	7.50751	0	ND	JGI	Lake Baikal	freshwater	2014-08-26	53.76	107.98	1471	NA	7.32	NA	3.2	NA
JGI_LBSED01neg.04.N19	Ga0138235	NA		4.17	0	307311	7370000	0.911194	1	23.9808	0	ND	JGI	Lake Baikal	freshwater	2014-08-26	53.76	107.98	1471	NA	7.32	NA	3.2	NA
JGI_LBSED01neg.04.N4	Ga0138251	NA		3.74	0	128867	3450000	0.875926	10	267.38	0	ND	JGI	Lake Baikal	freshwater	2014-08-26	53.76	107.98	1471	NA	7.32	NA	3.2	NA
JGI_LBSED01neg.04.N7	Ga0138237	Deltaproteobacteria-2		10.97	0	659452	6010000	0.865541	41	373.747	0	ND	JGI	Lake Baikal	freshwater	2014-08-26	53.76	107.98	1471	NA	7.32	NA	3.2	NA
JGI_LBSED01neg.04.N8	Ga0138248	NA		12.28	0.88	169164	1380000	0.870699	7	57.0033	0	ND	JGI	Lake Baikal	freshwater	2014-08-26	53.76	107.98	1471	NA	7.32	NA	3.2	NA
JGI_LBsed72-1-E10	Ga0215247	Atribacteria		27.9	1.69	841232	3020000	0.86766	53	189.964	1	ND	JGI	Lake Baikal	freshwater	2014-08-26	53.76	107.98	1471	NA	7.32	NA	3.2	NA
JGI_LBsed72-1-F12	Ga0192168	Microgenomates	Patescibacteria	20.47	0	147395	720054	0.88847	6	29.3112	1	ND	JGI	Lake Baikal	freshwater	2014-08-26	53.76	107.98	1471	NA	7.32	NA	3.2	NA
JGI_LBsed72-1-G20	Ga0192186	Atribacteria		46.01	1.28	1174465	2550000	0.865857	73	158.661	1	ND	JGI	Lake Baikal	freshwater	2014-08-26	53.76	107.98	1471	NA	7.32	NA	3.2	NA
JGI_LBsed72-1-G7	Ga0215248	Atribacteria		26.66	0	980179	3680000	0.860402	55	206.302	1	ND	JGI	Lake Baikal	freshwater	2014-08-26	53.76	107.98	1471	NA	7.32	NA	3.2	NA
JGI_LBsed72-1-H12	Ga0192177	NA		10.34	0	131023	1270000	0.838318	5	48.3559	1	ND	JGI	Lake Baikal	freshwater	2014-08-26	53.76	107.98	1471	NA	7.32	NA	3.2	NA
JGI_LBsed72-1-H14	Ga0215249	Atribacteria		40.43	0	1104449	2730000	0.869549	63	155.825	0	ND	JGI	Lake Baikal	freshwater	2014-08-26	53.76	107.98	1471	NA	7.32	NA	3.2	NA
JGI_LBsed72-1-H19	Ga0215250	Atribacteria		36.2	0.42	964780	2670000	0.857253	54	149.171	1	ND	JGI	Lake Baikal	freshwater	2014-08-26	53.76	107.98	1471	NA	7.32	NA	3.2	NA
JGI_LBsed72-1-I13	Ga0215251	Atribacteria		38.37	0	876601	2280000	0.860341	48	125.098	1	ND	JGI	Lake Baikal	freshwater	2014-08-26	53.76	107.98	1471	NA	7.32	NA	3.2	NA
JGI_LBsed72-1-I19	Ga0215252	Atribacteria		59.55	0	1267162	2130000	0.85897	54	90.6801	1	ND	JGI	Lake Baikal	freshwater	2014-08-26	53.76	107.98	1471	NA	7.32	NA	3.2	NA
JGI_LBsed72-1-J22	Ga0215253	Atribacteria		43.42	0	1771907	4080000	0.859792	107	246.43	1	ND	JGI	Lake Baikal	freshwater	2014-08-26	53.76	107.98	1471	NA	7.32	NA	3.2	NA
JGI_LBsed72-1-K5	Ga0215264	Caldiserica		48.25	0	776897	1610000	0.891917	43	89.1192	1	ND	JGI	Lake Baikal	freshwater	2014-08-26	53.76	107.98	1471	NA	7.32	NA	3.2	NA
JGI_LBsed72-1-L13	Ga0215254	Atribacteria		31.03	0	1166493	3760000	0.856596	66	212.697	1	ND	JGI	Lake Baikal	freshwater	2014-08-26	53.76	107.98	1471	NA	7.32	NA	3.2	NA
JGI_LBsed72-1-M10	Ga0192176	Atribacteria		23.34	0	823831	3530000	0.868824	37	158.526	1	ND	JGI	Lake Baikal	freshwater	2014-08-26	53.76	107.98	1471	NA	7.32	NA	3.2	NA
JGI_LBsed72-1-M9	Ga0215255	NA		13.79	1.72	562938	4080000	0.860216	34	246.555	0	ND	JGI	Lake Baikal	freshwater	2014-08-26	53.76	107.98	1471	NA	7.32	NA	3.2	NA
JGI_LBsed72-1-N14	Ga0215256	Atribacteria		30.21	0	737525	2440000	0.862795	34	112.546	1	ND	JGI	Lake Baikal	freshwater	2014-08-26	53.76	107.98	1471	NA	7.32	NA	3.2	NA
JGI_LBsed72-1-N19	Ga0215257	Atribacteria		38.01	0	996784	2620000	0.868756	47	123.652	0	ND	JGI	Lake Baikal	freshwater	2014-08-26	53.76	107.98	1471	NA	7.32	NA	3.2	NA
JGI_LBsed72-2-E7	Ga0192175	Aminicenantes		19.3	0	509803	2640000	0.845738	18	93.2642	1	ND	JGI	Lake Baikal	freshwater	2014-08-26	53.76	107.98	1471	NA	7.32	NA	3.2	NA
JGI_LBsed72-2-H15	Ga0215258	Atribacteria		41.38	1.72	816602	1970000	0.858459	42	101.498	1	ND	JGI	Lake Baikal	freshwater	2014-08-26	53.76	107.98	1471	NA	7.32	NA	3.2	NA
JGI_LBsed72-2-I15	Ga0215259	Atribacteria		25.24	3.45	416479	1650000	0.864922	26	103.011	0	ND	JGI	Lake Baikal	freshwater	2014-08-26	53.76	107.98	1471	NA	7.32	NA	3.2	NA
JGI_LBsed72-2-J15	Ga0192184	Aerophobetes		45.92	1.69	796947	1740000	0.899318	53	115.418	0	ND	JGI	Lake Baikal	freshwater	2014-08-26	53.76	107.98	1471	NA	7.32	NA	3.2	NA
JGI_LBsed72-2-K16	Ga0192165	Aminicenantes		12.74	0	480520	3770000	0.866905	11	86.3422	0	ND	JGI	Lake Baikal	freshwater	2014-08-26	53.76	107.98	1471	NA	7.32	NA	3.2	NA
JGI_LBsed72-2-K21	Ga0215260	Atribacteria		24.42	1.28	655820	2690000	0.86286	32	131.04	1	ND	JGI	Lake Baikal	freshwater	2014-08-26	53.76	107.98	1471	NA	7.32	NA	3.2	NA
JGI_LBsed72-2-M11	Ga0192167	Caldiserica		21.27	0	536036	2520000	0.888897	22	103.432	1	ND	JGI	Lake Baikal	freshwater	2014-08-26	53.76	107.98	1471	NA	7.32	NA	3.2	NA
JGI_LBsed72-2-N8	Ga0192185	Aminicenantes		17.24	0	613355	3560000	0.864439	27	156.613	0	ND	JGI	Lake Baikal	freshwater	2014-08-26	53.76	107.98	1471	NA	7.32	NA	3.2	NA
JGI_LBsed72-3-E21	Ga0192166	Atribacteria		33.19	0.73	1331641	4010000	0.854573	72	216.933	1	ND	JGI	Lake Baikal	freshwater	2014-08-26	53.76	107.98	1471	NA	7.32	NA	3.2	NA
JGI_LBsed72-3-F22	Ga0192187	Caldiserica		30.36	0	364788	1200000	0.85817	16	52.7009	1	ND	JGI	Lake Baikal	freshwater	2014-08-26	53.76	107.98	1471	NA	7.32	NA	3.2	NA
JGI_LBsed72-3-G8	Ga0215261	Atribacteria		29.51	0	883506	2990000	0.858144	45	152.491	1	ND	JGI	Lake Baikal	freshwater	2014-08-26	53.76	107.98	1471	NA	7.32	NA	3.2	NA
JGI_LBsed72-3-H20	Ga0215262	Atribacteria		29.31	0	484498	1650000	0.836115	15	51.1771	1	ND	JGI	Lake Baikal	freshwater	2014-08-26	53.76	107.98	1471	NA	7.32	NA	3.2	NA
JGI_LHC4sed-1-B14	Ga0097913	Crenarchaeota		14.64	0	487786	3330000	0.795017	25	170.765	0	ND	JGI	Little Hot Creek source	sediment	2014-04-06	37.69	-118.84	0	NA	6.83	NA	81.1	0.0023
JGI_LHC4sed-1-B18	Ga0097915	Bathyarchaeota		85.51	1.87	1759673	2060000	0.89752	104	121.623	1	ND	JGI	Little Hot Creek source	sediment	2014-04-06	37.69	-118.84	0	NA	6.83	NA	81.1	0.0023
JGI_LHC4sed-1-C16	Ga0097881	Hydrothermae		48.38	0	868516	1800000	0.963626	52	107.482	1	ND	JGI	Little Hot Creek source	sediment	2014-04-06	37.69	-118.84	0	NA	6.83	NA	81.1	0.0023
JGI_LHC4sed-1-C20	Ga0097883	Crenarchaeota		10.59	0	241624	2280000	0.903995	13	122.757	1	ND	JGI	Little Hot Creek source	sediment	2014-04-06	37.69	-118.84	0	NA	6.83	NA	81.1	0.0023
JGI_LHC4sed-1-D19	Ga0097885	Bathyarchaeota		32.24	0.93	569340	1770000	0.893166	28	86.8486	0	ND	JGI	Little Hot Creek source	sediment	2014-04-06	37.69	-118.84	0	NA	6.83	NA	81.1	0.0023
JGI_LHC4sed-1-F10	Ga0097887	Crenarchaeota		35.51	0	633562	1780000	0.922162	34	95.7477	1	ND	JGI	Little Hot Creek source	sediment	2014-04-06	37.69	-118.84	0	NA	6.83	NA	81.1	0.0023
JGI_LHC4sed-1-F20	Ga0097917	Bathyarchaeota		58.26	0	1046076	1800000	0.895274	59	101.27	0	ND	JGI	Little Hot Creek source	sediment	2014-04-06	37.69	-118.84	0	NA	6.83	NA	81.1	0.0023
JGI_LHC4sed-1-G16	Ga0097889	NA		58.36	3.88	1336176	2290000	0.908764	84	143.934	1	ND	JGI	Little Hot Creek source	sediment	2014-04-06	37.69	-118.84	0	NA	6.83	NA	81.1	0.0023
JGI_LHC4sed-1-G17	Ga0097891	Fervidibacteria		44.76	1.08	1640896	3670000	0.889151	93	207.775	1	ND	JGI	Little Hot Creek source	sediment	2014-04-06	37.69	-118.84	0	NA	6.83	NA	81.1	0.0023
JGI_LHC4sed-1-H12	Ga0097895	Hydrothermae		18.13	3.04	511587	2820000	0.947622	26	143.409	1	ND	JGI	Little Hot Creek source	sediment	2014-04-06	37.69	-118.84	0	NA	6.83	NA	81.1	0.0023
JGI_LHC4sed-1-H13	Ga0097897	Bathyarchaeota		48.21	0	834163	1730000	0.896591	46	95.4159	0	ND	JGI	Little Hot Creek source	sediment	2014-04-06	37.69	-118.84	0	NA	6.83	NA	81.1	0.0023
JGI_LHC4sed-1-H18	Ga0097899	Crenarchaeota		24.39	0.47	452023	1850000	0.910699	21	86.1009	0	ND	JGI	Little Hot Creek source	sediment	2014-04-06	37.69	-118.84	0	NA	6.83	NA	81.1	0.0023
JGI_LHC4sed-1-H19	Ga0097901	NA		28.09	0	426710	1520000	0.891465	34	121.04	0	ND	JGI	Little Hot Creek source	sediment	2014-04-06	37.69	-118.84	0	NA	6.83	NA	81.1	0.0023
JGI_LHC4sed-1-H6	Ga0097893	Hydrothermae		64.91	0	1064931	1640000	0.969232	73	112.463	0	ND	JGI	Little Hot Creek source	sediment	2014-04-06	37.69	-118.84	0	NA	6.83	NA	81.1	0.0023
JGI_LHC4sed-1-I14	Ga0097903	Crenarchaeota		42.09	0.74	589191	1400000	0.926144	29	68.9	0	ND	JGI	Little Hot Creek source	sediment	2014-04-06	37.69	-118.84	0	NA	6.83	NA	81.1	0.0023
JGI_LHC4sed-1-I9	Ga0097919	Bathyarchaeota		76.35	0.93	1173251	1540000	0.895274	62	81.205	0	ND	JGI	Little Hot Creek source	sediment	2014-04-06	37.69	-118.84	0	NA	6.83	NA	81.1	0.0023
JGI_LHC4sed-1-J10	Ga0097905	Bathyarchaeota		72.61	0	1141351	1570000	0.895612	61	84.0105	1	ND	JGI	Little Hot Creek source	sediment	2014-04-06	37.69	-118.84	0	NA	6.83	NA	81.1	0.0023
JGI_LHC4sed-1-L15	Ga0097921	Bathyarchaeota		68.22	0	1122438	1650000	0.88369	67	98.2117	1	ND	JGI	Little Hot Creek source	sediment	2014-04-06	37.69	-118.84	0	NA	6.83	NA	81.1	0.0023
JGI_LHC4sed-1-M14	Ga0097909	Bathyarchaeota		82.52	0.93	1329641	1610000	0.89231	77	93.3107	0	ND	JGI	Little Hot Creek source	sediment	2014-04-06	37.69	-118.84	0	NA	6.83	NA	81.1	0.0023
JGI_LHC4sed-1-M18	Ga0097925	Crenarchaeota		66.18	0	846180	1280000	0.865965	66	99.728	1	ND	JGI	Little Hot Creek source	sediment	2014-04-06	37.69	-118.84	0	NA	6.83	NA	81.1	0.0023
JGI_LHC4sed-1-M8	Ga0097923	Crenarchaeota		68.88	0.93	1873425	2720000	0.774188	107	155.343	0	ND	JGI	Little Hot Creek source	sediment	2014-04-06	37.69	-118.84	0	NA	6.83	NA	81.1	0.0023
JGI_LHC4sed-1-N8	Ga0097911	Crenarchaeota		72.61	1.87	1882661	2590000	0.768565	111	152.872	1	ND	JGI	Little Hot Creek source	sediment	2014-04-06	37.69	-118.84	0	NA	6.83	NA	81.1	0.0023
JGI_M14Mat9-1-D14	Ga0192188	NA		9.72	0	138849	1430000	0.857507	2	20.5761	1	ND	JGI	Guaymas M14 mat	marine sediment	2009-12-02	27.01	-111.41	2000	NA	NA	0.6	65	3.2
JGI_M14Mat9-1-K7	Ga0192189	Microgenomates	Patescibacteria	15.42	0	139602	905331	0.877917	3	19.4553	1	ND	JGI	Guaymas M14 mat	marine sediment	2009-12-02	27.01	-111.41	2000	NA	NA	0.6	65	3.2
JGI_NGM80-1-C21	Ga0215237	Acetothermia		13.94	0	245951	1760000	0.894178	16	114.778	1	ND	JGI	Radiata Pool	freshwater	2014-06-05	-38.53	176.17	0	87.82	7.72	NA	65.6	0.0023
JGI_NGM80-1-F09	Ga0215240	Acetothermia		19.83	0	193785	977231	0.911092	13	65.5572	0	ND	JGI	Radiata Pool	freshwater	2014-06-05	-38.53	176.17	0	87.82	7.72	NA	65.6	0.0023
JGI_NGM80-1-F13	Ga0215225	Acetothermia		27.49	0	581576	2120000	0.900687	26	94.5798	1	ND	JGI	Radiata Pool	freshwater	2014-06-05	-38.53	176.17	0	87.82	7.72	NA	65.6	0.0023
JGI_NGM80-1-G08	Ga0215219	TA06-2		32.94	0	545419	1660000	0.945061	34	103.218	1	ND	JGI	Radiata Pool	freshwater	2014-06-05	-38.53	176.17	0	87.82	7.72	NA	65.6	0.0023
JGI_NGM80-1-G17	Ga0215220	Fervidibacteria		8.33	0	570713	6850000	0.94864	20	240.096	1	ND	JGI	Radiata Pool	freshwater	2014-06-05	-38.53	176.17	0	87.82	7.72	NA	65.6	0.0023
JGI_NGM80-1-G18	Ga0215226	Acetothermia		14.47	0	387205	2680000	0.909348	21	145.128	0	ND	JGI	Radiata Pool	freshwater	2014-06-05	-38.53	176.17	0	87.82	7.72	NA	65.6	0.0023
JGI_NGM80-1-G20	Ga0215236	Acetothermia		16.76	0	413461	2470000	0.893112	15	89.4988	1	ND	JGI	Radiata Pool	freshwater	2014-06-05	-38.53	176.17	0	87.82	7.72	NA	65.6	0.0023
JGI_NGM80-1-H19	Ga0215217	TA06-2		34.85	0	801905	2300000	0.935688	45	129.125	1	ND	JGI	Radiata Pool	freshwater	2014-06-05	-38.53	176.17	0	87.82	7.72	NA	65.6	0.0023
JGI_NGM80-1-H22	Ga0215211	TA06-2		52.06	0	991320	1900000	0.95453	67	128.698	1	ND	JGI	Radiata Pool	freshwater	2014-06-05	-38.53	176.17	0	87.82	7.72	NA	65.6	0.0023
JGI_NGM80-1-I18	Ga0215228	Acetothermia		20.69	0	382435	1850000	0.922172	24	115.998	0	ND	JGI	Radiata Pool	freshwater	2014-06-05	-38.53	176.17	0	87.82	7.72	NA	65.6	0.0023
JGI_NGM80-1-J15	Ga0215235	Acetothermia		24.06	0	578831	2410000	0.911872	31	128.845	0	ND	JGI	Radiata Pool	freshwater	2014-06-05	-38.53	176.17	0	87.82	7.72	NA	65.6	0.0023
JGI_NGM80-1-J19	Ga0215212	TA06-2		32.38	0	613983	1900000	0.96137	36	111.18	1	ND	JGI	Radiata Pool	freshwater	2014-06-05	-38.53	176.17	0	87.82	7.72	NA	65.6	0.0023
JGI_NGM80-1-L08	Ga0215230	Acetothermia		32.59	0	470084	1440000	0.902922	34	104.326	1	ND	JGI	Radiata Pool	freshwater	2014-06-05	-38.53	176.17	0	87.82	7.72	NA	65.6	0.0023
JGI_NGM80-1-L12	Ga0215218	TA06-2		28.87	1.12	513962	1780000	0.957001	39	135.088	1	ND	JGI	Radiata Pool	freshwater	2014-06-05	-38.53	176.17	0	87.82	7.72	NA	65.6	0.0023
JGI_NGM80-1-L16	Ga0215214	TA06-2		27.59	0	787194	2850000	0.950869	50	181.225	1	ND	JGI	Radiata Pool	freshwater	2014-06-05	-38.53	176.17	0	87.82	7.72	NA	65.6	0.0023
JGI_NGM80-1-L17	Ga0215229	Acetothermia		60.94	0	630403	1030000	0.90446	32	52.5107	1	ND	JGI	Radiata Pool	freshwater	2014-06-05	-38.53	176.17	0	87.82	7.72	NA	65.6	0.0023
JGI_NGM80-1-L19	Ga0215231	Acetothermia		20.79	0.85	386998	1860000	0.898136	33	158.73	1	ND	JGI	Radiata Pool	freshwater	2014-06-05	-38.53	176.17	0	87.82	7.72	NA	65.6	0.0023
JGI_NGM80-2-B11	Ga0192113	Synergistetes		35.11	0	866982	2470000	0.947874	52	148.106	0	ND	JGI	Radiata Pool	freshwater	2014-06-05	-38.53	176.17	0	87.82	7.72	NA	65.6	0.0023
JGI_NGM80-2-C07	Ga0192117	BNL-3		54.8	0.93	638727	1170000	0.91548	17	31.0219	1	ND	JGI	Radiata Pool	freshwater	2014-06-05	-38.53	176.17	0	87.82	7.72	NA	65.6	0.0023
JGI_NGM80-2-C14	Ga0192118	Parcubacteria	Patescibacteria	21.38	0	132228	618466	0.914352	2	9.35454	0	ND	JGI	Radiata Pool	freshwater	2014-06-05	-38.53	176.17	0	87.82	7.72	NA	65.6	0.0023
JGI_NGM80-2-D14	Ga0215209	TA06-2		36.46	0	855464	2350000	0.960472	54	148.108	0	ND	JGI	Radiata Pool	freshwater	2014-06-05	-38.53	176.17	0	87.82	7.72	NA	65.6	0.0023
JGI_NGM80-2-E21	Ga0215213	TA06-2		22.41	0	712043	3180000	0.958851	49	218.652	0	ND	JGI	Radiata Pool	freshwater	2014-06-05	-38.53	176.17	0	87.82	7.72	NA	65.6	0.0023
JGI_NGM80-2-F20	Ga0215238	Acetothermia		34.36	0	600343	1750000	0.900165	33	96.0419	1	ND	JGI	Radiata Pool	freshwater	2014-06-05	-38.53	176.17	0	87.82	7.72	NA	65.6	0.0023
JGI_NGM80-2-F22	Ga0215227	Acetothermia		37.4	0	620269	1660000	0.907223	27	72.1925	1	ND	JGI	Radiata Pool	freshwater	2014-06-05	-38.53	176.17	0	87.82	7.72	NA	65.6	0.0023
JGI_NGM80-2-G05	Ga0215210	TA06-2		29.15	0	481888	1650000	0.932295	31	106.346	1	ND	JGI	Radiata Pool	freshwater	2014-06-05	-38.53	176.17	0	87.82	7.72	NA	65.6	0.0023
JGI_NGM80-2-G20	Ga0215223	Acetothermia		32.68	0	486289	1490000	0.907164	19	58.1395	0	ND	JGI	Radiata Pool	freshwater	2014-06-05	-38.53	176.17	0	87.82	7.72	NA	65.6	0.0023
JGI_NGM80-2-H05	Ga0215207	TA06-2		32.76	0	526864	1610000	0.960043	25	76.3126	1	ND	JGI	Radiata Pool	freshwater	2014-06-05	-38.53	176.17	0	87.82	7.72	NA	65.6	0.0023
JGI_NGM80-2-H12	Ga0215224	Acetothermia		23.28	0	510639	2190000	0.906359	30	128.866	1	ND	JGI	Radiata Pool	freshwater	2014-06-05	-38.53	176.17	0	87.82	7.72	NA	65.6	0.0023
JGI_NGM80-2-H19	Ga0215222	NA		0.1	0	37465	37465000	0.890351	1	1000	0	ND	JGI	Radiata Pool	freshwater	2014-06-05	-38.53	176.17	0	87.82	7.72	NA	65.6	0.0023
JGI_NGM80-2-H22	Ga0215215	TA06-2		26.28	0	260215	990164	0.925658	16	60.8828	1	ND	JGI	Radiata Pool	freshwater	2014-06-05	-38.53	176.17	0	87.82	7.72	NA	65.6	0.0023
JGI_NGM80-2-H7	Ga0215232	Acetothermia		21.47	0	443366	2070000	0.90779	40	186.306	1	ND	JGI	Radiata Pool	freshwater	2014-06-05	-38.53	176.17	0	87.82	7.72	NA	65.6	0.0023
JGI_NGM80-2-I04	Ga0215216	TA06-2		54.74	0	1217599	2220000	0.958547	73	133.358	1	ND	JGI	Radiata Pool	freshwater	2014-06-05	-38.53	176.17	0	87.82	7.72	NA	65.6	0.0023
JGI_NGM80-2-I05	Ga0215208	TA06-2		25.86	0	716272	2770000	0.961985	46	177.881	0	ND	JGI	Radiata Pool	freshwater	2014-06-05	-38.53	176.17	0	87.82	7.72	NA	65.6	0.0023
JGI_NGM80-2-I11	Ga0215242	Acetothermia		45.76	0	490424	1070000	0.888896	25	54.6329	0	ND	JGI	Radiata Pool	freshwater	2014-06-05	-38.53	176.17	0	87.82	7.72	NA	65.6	0.0023
JGI_NGM80-2-J04	Ga0215241	Acetothermia		46.22	0	784338	1700000	0.910008	49	106.015	1	ND	JGI	Radiata Pool	freshwater	2014-06-05	-38.53	176.17	0	87.82	7.72	NA	65.6	0.0023
JGI_NGM80-2-J14	Ga0215239	Acetothermia		10.42	0	326567	3130000	0.885797	18	172.745	1	ND	JGI	Radiata Pool	freshwater	2014-06-05	-38.53	176.17	0	87.82	7.72	NA	65.6	0.0023
JGI_NGM80-2-K17	Ga0215233	Acetothermia		37.07	0	604123	1630000	0.902682	46	124.09	1	ND	JGI	Radiata Pool	freshwater	2014-06-05	-38.53	176.17	0	87.82	7.72	NA	65.6	0.0023
JGI_NGM80-2-K22	Ga0215221	Fervidibacteria		83.96	0	2371317	2820000	0.944898	99	117.913	1	ND	JGI	Radiata Pool	freshwater	2014-06-05	-38.53	176.17	0	87.82	7.72	NA	65.6	0.0023
JGI_NGM80-2-L04	Ga0215234	Acetothermia		27.24	0	483201	1770000	0.912235	25	91.7768	0	ND	JGI	Radiata Pool	freshwater	2014-06-05	-38.53	176.17	0	87.82	7.72	NA	65.6	0.0023
JGI_PDUP-3-C21	Ga0070264	Eremiobacteraeota-1		45.66	0	1201473	2630000	0.913868	75	164.258	1	ND	JGI	Paint Pots	continental sediments	2013-09-29	51.18	-115.6	0	NA	4.19	NA	23	NA
JGI_PDUP-3-E10	Ga0070272	Eremiobacteraeota-1		21.01	0	671392	3200000	0.869072	59	280.819	1	ND	JGI	Paint Pots	continental sediments	2013-09-29	51.18	-115.6	0	NA	4.19	NA	23	NA
JGI_PDUP-3-E8	Ga0070266	GAL15		6.5	0	375172	5770000	0.836816	19	292.308	2	ND	JGI	Paint Pots	continental sediments	2013-09-29	51.18	-115.6	0	NA	4.19	NA	23	NA
JGI_PDUP-3-I5	Ga0070268	Eremiobacteraeota-1		46.09	0	1470654	3190000	0.912266	78	169.234	1	ND	JGI	Paint Pots	continental sediments	2013-09-29	51.18	-115.6	0	NA	4.19	NA	23	NA
JGI_PDUP-3-K19	Ga0215190	NA		4.17	0	131675	3160000	0.822411	7	167.866	1	ND	JGI	Paint Pots	continental sediments	2013-09-29	51.18	-115.6	0	NA	4.19	NA	23	NA
JGI_PP_4-B12	Ga0127423	Proteobacteria		24.08	0	823207	3420000	0.849384	46	191.03	1	ND	JGI	Paint Pots	continental sediments	2013-09-29	51.18	-115.6	0	NA	4.19	NA	23	NA
JGI_PP_4-K5	Ga0116891	NA		0.1	0	65307	65307000	0.78575	0	0	0	ND	JGI	Paint Pots	continental sediments	2013-09-29	51.18	-115.6	0	NA	4.19	NA	23	NA
JGI_PP_4-N16	Ga0131990	NA		0.1	0	1265765	1265765000	0.82256	59	59000	1	ND	JGI	Paint Pots	continental sediments	2013-09-29	51.18	-115.6	0	NA	4.19	NA	23	NA
JGI_SSWsed_p3.L19	Ga0185810	NA		28.4	0.63	496218	1750000	0.841433	28	98.5915	0	ND	JGI	Sandys Spring West	freshwater/sediment	2014-04-19	40.65	-119.37	0	9.4	7.21	0.189	86.6	0.0029
JGI_SSWsed_p3.M19	Ga0185812	Thaumarchaeota		68.53	0	936503	1370000	0.9125	64	93.3898	0	ND	JGI	Sandys Spring West	freshwater/sediment	2014-04-19	40.65	-119.37	0	9.4	7.21	0.189	86.6	0.0029
JGI_SSWsed-3-D14	Ga0097873	Calescamantes		83.72	1.96	1994556	2380000	0.889636	122	145.724	1	ND	JGI	Sandys Spring West	freshwater/sediment	2014-04-19	40.65	-119.37	0	9.4	7.21	0.189	86.6	0.0029
JGI_SSWsed-3-L11	Ga0097871	Geoarchaeota		63.24	0.74	898089	1420000	0.897429	65	102.783	1	ND	JGI	Sandys Spring West	freshwater/sediment	2014-04-19	40.65	-119.37	0	9.4	7.21	0.189	86.6	0.0029
JGI_SSWsed-3-L9	Ga0097875	Calescamantes		51.16	0.95	1202364	2350000	0.8822	72	140.735	1	ND	JGI	Sandys Spring West	freshwater/sediment	2014-04-19	40.65	-119.37	0	9.4	7.21	0.189	86.6	0.0029
JGI_SSWsed-3-M4	Ga0097877	Calescamantes		41.46	0	890236	2150000	0.875737	46	110.95	1	ND	JGI	Sandys Spring West	freshwater/sediment	2014-04-19	40.65	-119.37	0	9.4	7.21	0.189	86.6	0.0029
JGI_SSWsed-3-M6	Ga0097879	Calescamantes		81.64	2.37	1955667	2400000	0.884486	115	140.862	1	ND	JGI	Sandys Spring West	freshwater/sediment	2014-04-19	40.65	-119.37	0	9.4	7.21	0.189	86.6	0.0029
JGI_SSWTFF-2-E14	Ga0097861	Calescamantes		81.27	0	2052783	2530000	0.888692	123	151.347	1	ND	JGI	Sandys Spring West	freshwater/sediment	2014-04-19	40.65	-119.37	0	9.4	7.21	0.189	86.6	0.0029
JGI_SSWTFF-2-K12	Ga0097859	NA		33.82	0	218568	646268	0.882069	11	32.5251	0	ND	JGI	Sandys Spring West	freshwater/sediment	2014-04-19	40.65	-119.37	0	9.4	7.21	0.189	86.6	0.0029
JGI_SSWTFF-3-I7	Ga0097863	Calescamantes		66.74	0.81	1652880	2480000	0.887839	99	148.337	1	ND	JGI	Sandys Spring West	freshwater/sediment	2014-04-19	40.65	-119.37	0	9.4	7.21	0.189	86.6	0.0029
JGI_SSWTFF-3-K9	Ga0097869	Fervidibacteria		84.47	0.65	3682951	4360000	0.903845	207	245.057	1	ND	JGI	Sandys Spring West	freshwater/sediment	2014-04-19	40.65	-119.37	0	9.4	7.21	0.189	86.6	0.0029
JGI_SSWTFF-3-M14	Ga0097865	Calescamantes		63.19	0	1549483	2450000	0.889075	92	145.593	0	ND	JGI	Sandys Spring West	freshwater/sediment	2014-04-19	40.65	-119.37	0	9.4	7.21	0.189	86.6	0.0029
JGI_SSWTFF-3-M19	Ga0097867	Calescamantes		81.49	2.37	1961164	2410000	0.888746	122	149.712	1	ND	JGI	Sandys Spring West	freshwater/sediment	2014-04-19	40.65	-119.37	0	9.4	7.21	0.189	86.6	0.0029
JGI_VDW1_p1_pyro.G14	Ga0185814	Nitrospirae		20.11	0.91	685984	3410000	0.871157	36	179.015	1	ND	JGI	Apeldoorn water treatment plant	freshwater	2014-04-15	52.23	5.92	0	193.7	8	NA	10	NA
JGI_VDW1_p1_pyro.K17	Ga0185813	Nitrospirae		28.52	0	653804	2290000	0.864539	37	129.734	0	ND	JGI	Apeldoorn water treatment plant	freshwater	2014-04-15	52.23	5.92	0	193.7	8	NA	10	NA
JGI_VDW1_p4_pyro.C14	Ga0185815	Parcubacteria	Patescibacteria	12.43	0	153593	1240000	0.895236	5	40.2253	0	ND	JGI	Apeldoorn water treatment plant	freshwater	2014-04-15	52.23	5.92	0	193.7	8	NA	10	NA
JGI_VDW1_p4_pyro.E14	Ga0185816	NA		1.72	0	474223	27600000	0.84528	28	1627.91	0	ND	JGI	Apeldoorn water treatment plant	freshwater	2014-04-15	52.23	5.92	0	193.7	8	NA	10	NA
JGI_VDW1_p4_pyro.H12	Ga0185818	Microgenomates	Patescibacteria	21	0.99	313449	1490000	0.93977	7	33.3333	1	ND	JGI	Apeldoorn water treatment plant	freshwater	2014-04-15	52.23	5.92	0	193.7	8	NA	10	NA
JGI_VDW1_p4_pyro.J10	Ga0185817	Verrucomicrobia		18.97	0	739388	3900000	0.912779	45	237.217	0	ND	JGI	Apeldoorn water treatment plant	freshwater	2014-04-15	52.23	5.92	0	193.7	8	NA	10	NA
JGI_WindCv.32117.SYBR.02.C11	Ga0214616	BNL-14		7.54	0	188285	2500000	0.88417	3	39.7878	0	ND	JGI	Wind Cave	freshwater	2017-03-21	43.56	-103.48	0	NA	7.75	0.000313	13.8	NA
JGI_WindCv.32117.SYBR.02.C15	Ga0214626	Microgenomates	Patescibacteria	4.42	0	105191	2380000	0.910572	5	113.122	0	ND	JGI	Wind Cave	freshwater	2017-03-21	43.56	-103.48	0	NA	7.75	0.000313	13.8	NA
JGI_WindCv.32117.SYBR.02.C16	Ga0214604	Microgenomates	Patescibacteria	48.63	0	991138	2040000	0.895955	29	59.634	1	ND	JGI	Wind Cave	freshwater	2017-03-21	43.56	-103.48	0	NA	7.75	0.000313	13.8	NA
JGI_WindCv.32117.SYBR.02.C17	Ga0214639	NA		0.1	0	38269	38269000	0.826256	1	1000	0	ND	JGI	Wind Cave	freshwater	2017-03-21	43.56	-103.48	0	NA	7.75	0.000313	13.8	NA
JGI_WindCv.32117.SYBR.02.D10	Ga0214637	NA		0.1	0	32555	32555000	0.893872	1	1000	0	ND	JGI	Wind Cave	freshwater	2017-03-21	43.56	-103.48	0	NA	7.75	0.000313	13.8	NA
JGI_WindCv.32117.SYBR.02.D13	Ga0214633	NA		7.76	0	86927	1120000	0.851508	5	64.433	0	ND	JGI	Wind Cave	freshwater	2017-03-21	43.56	-103.48	0	NA	7.75	0.000313	13.8	NA
JGI_WindCv.32117.SYBR.02.E13	Ga0214594	Microgenomates	Patescibacteria	51.25	0	736939	1440000	0.928062	18	35.122	1	ND	JGI	Wind Cave	freshwater	2017-03-21	43.56	-103.48	0	NA	7.75	0.000313	13.8	NA
JGI_WindCv.32117.SYBR.02.E18	Ga0214619	Parcubacteria	Patescibacteria	21.82	1.82	416625	1910000	0.865757	18	82.4931	0	ND	JGI	Wind Cave	freshwater	2017-03-21	43.56	-103.48	0	NA	7.75	0.000313	13.8	NA
JGI_WindCv.32117.SYBR.02.F10	Ga0214605	Microgenomates	Patescibacteria	19.64	0	655635	3340000	0.906774	23	117.108	0	ND	JGI	Wind Cave	freshwater	2017-03-21	43.56	-103.48	0	NA	7.75	0.000313	13.8	NA
JGI_WindCv.32117.SYBR.02.F11	Ga0214607	Microgenomates	Patescibacteria	23.43	0	434486	1850000	0.904621	11	46.9484	0	ND	JGI	Wind Cave	freshwater	2017-03-21	43.56	-103.48	0	NA	7.75	0.000313	13.8	NA
JGI_WindCv.32117.SYBR.02.F13	Ga0214606	Dadabacteria		41.3	0	1423552	3450000	0.840732	95	230.024	1	ND	JGI	Wind Cave	freshwater	2017-03-21	43.56	-103.48	0	NA	7.75	0.000313	13.8	NA
JGI_WindCv.32117.SYBR.02.F14	Ga0214638	NA		0.1	0	27861	27861000	0.808765	0	0	0	ND	JGI	Wind Cave	freshwater	2017-03-21	43.56	-103.48	0	NA	7.75	0.000313	13.8	NA
JGI_WindCv.32117.SYBR.02.F7	Ga0214627	NA		0.1	0	18051	18051000	na	0	0	0	ND	JGI	Wind Cave	freshwater	2017-03-21	43.56	-103.48	0	NA	7.75	0.000313	13.8	NA
JGI_WindCv.32117.SYBR.02.G12	Ga0214628	NA		4.17	0	150786	3620000	0.932016	4	95.9233	0	ND	JGI	Wind Cave	freshwater	2017-03-21	43.56	-103.48	0	NA	7.75	0.000313	13.8	NA
JGI_WindCv.32117.SYBR.02.G14	Ga0214609	Microgenomates	Patescibacteria	26.81	0.99	425634	1590000	0.921912	13	48.4894	0	ND	JGI	Wind Cave	freshwater	2017-03-21	43.56	-103.48	0	NA	7.75	0.000313	13.8	NA
JGI_WindCv.32117.SYBR.02.G16	Ga0214610	Oligoflexia		29.82	0	696145	2330000	0.921972	33	110.664	0	ND	JGI	Wind Cave	freshwater	2017-03-21	43.56	-103.48	0	NA	7.75	0.000313	13.8	NA
JGI_WindCv.32117.SYBR.02.G19	Ga0214632	NA		0.1	0	176652	176652000	0.899684	14	14000	1	ND	JGI	Wind Cave	freshwater	2017-03-21	43.56	-103.48	0	NA	7.75	0.000313	13.8	NA
JGI_WindCv.32117.SYBR.02.G20	Ga0214595	Microgenomates	Patescibacteria	21.43	1.79	401234	1870000	0.93369	13	60.6626	0	ND	JGI	Wind Cave	freshwater	2017-03-21	43.56	-103.48	0	NA	7.75	0.000313	13.8	NA
JGI_WindCv.32117.SYBR.02.G22	Ga0214603	Microgenomates	Patescibacteria	53.29	1.72	842168	1580000	0.909991	24	45.0366	1	ND	JGI	Wind Cave	freshwater	2017-03-21	43.56	-103.48	0	NA	7.75	0.000313	13.8	NA
JGI_WindCv.32117.SYBR.02.G5	Ga0214612	NA		0.1	0	26712	26712000	0.845126	0	0	0	ND	JGI	Wind Cave	freshwater	2017-03-21	43.56	-103.48	0	NA	7.75	0.000313	13.8	NA
JGI_WindCv.32117.SYBR.02.H12	Ga0214613	Microgenomates	Patescibacteria	6.37	0	239618	3760000	0.863737	7	109.89	0	ND	JGI	Wind Cave	freshwater	2017-03-21	43.56	-103.48	0	NA	7.75	0.000313	13.8	NA
JGI_WindCv.32117.SYBR.02.H14	Ga0214608	Microgenomates	Patescibacteria	18.03	1.72	320423	1780000	0.883204	4	22.1852	0	ND	JGI	Wind Cave	freshwater	2017-03-21	43.56	-103.48	0	NA	7.75	0.000313	13.8	NA
JGI_WindCv.32117.SYBR.02.H17	Ga0214597	Microgenomates	Patescibacteria	43.23	0.99	696661	1610000	0.91349	19	43.951	1	ND	JGI	Wind Cave	freshwater	2017-03-21	43.56	-103.48	0	NA	7.75	0.000313	13.8	NA
JGI_WindCv.32117.SYBR.02.H19	Ga0214611	Microgenomates	Patescibacteria	50.31	0	522002	1040000	0.922617	12	23.8521	1	ND	JGI	Wind Cave	freshwater	2017-03-21	43.56	-103.48	0	NA	7.75	0.000313	13.8	NA
JGI_WindCv.32117.SYBR.02.H8	Ga0214631	BNL-14		3.67	0.16	87178	2380000	0.881954	3	81.7439	0	ND	JGI	Wind Cave	freshwater	2017-03-21	43.56	-103.48	0	NA	7.75	0.000313	13.8	NA
JGI_WindCv.32117.SYBR.02.H9	Ga0214596	Microgenomates	Patescibacteria	39.38	0	815209	2070000	0.895379	14	35.551	1	ND	JGI	Wind Cave	freshwater	2017-03-21	43.56	-103.48	0	NA	7.75	0.000313	13.8	NA
JGI_WindCv.32117.SYBR.02.I10	Ga0214598	Microgenomates	Patescibacteria	35.57	0.54	627258	1760000	0.916145	24	67.4726	0	ND	JGI	Wind Cave	freshwater	2017-03-21	43.56	-103.48	0	NA	7.75	0.000313	13.8	NA
JGI_WindCv.32117.SYBR.02.I13	Ga0214614	NA		0.1	0	25407	25407000	0.933286	2	2000	0	ND	JGI	Wind Cave	freshwater	2017-03-21	43.56	-103.48	0	NA	7.75	0.000313	13.8	NA
JGI_WindCv.32117.SYBR.02.I18	Ga0214621	Nitrospirae		3.05	0	182961	6000000	0.826422	6	196.721	0	ND	JGI	Wind Cave	freshwater	2017-03-21	43.56	-103.48	0	NA	7.75	0.000313	13.8	NA
JGI_WindCv.32117.SYBR.02.I22	Ga0214630	NA		4.56	0	499034	10900000	0.889509	17	372.807	0	ND	JGI	Wind Cave	freshwater	2017-03-21	43.56	-103.48	0	NA	7.75	0.000313	13.8	NA
JGI_WindCv.32117.SYBR.02.I6	Ga0214629	NA		0.1	0	110359	110359000	0.891717	2	2000	0	ND	JGI	Wind Cave	freshwater	2017-03-21	43.56	-103.48	0	NA	7.75	0.000313	13.8	NA
JGI_WindCv.32117.SYBR.02.J17	Ga0214635	NA		0.1	0	96037	96037000	0.870133	4	4000	0	ND	JGI	Wind Cave	freshwater	2017-03-21	43.56	-103.48	0	NA	7.75	0.000313	13.8	NA
JGI_WindCv.32117.SYBR.02.J4	Ga0214600	Microgenomates	Patescibacteria	26.02	0	537205	2060000	0.895407	13	49.9616	1	ND	JGI	Wind Cave	freshwater	2017-03-21	43.56	-103.48	0	NA	7.75	0.000313	13.8	NA
JGI_WindCv.32117.SYBR.02.J6	Ga0214634	NA		0.1	0	31689	31689000	0.884408	2	2000	0	ND	JGI	Wind Cave	freshwater	2017-03-21	43.56	-103.48	0	NA	7.75	0.000313	13.8	NA
JGI_WindCv.32117.SYBR.02.J7	Ga0214625	Elusimicrobia		9.1	0	267647	2940000	0.912261	8	87.9121	0	ND	JGI	Wind Cave	freshwater	2017-03-21	43.56	-103.48	0	NA	7.75	0.000313	13.8	NA
JGI_WindCv.32117.SYBR.02.K10	Ga0214599	Microgenomates	Patescibacteria	36.51	0.66	743144	2040000	0.901646	17	46.5626	1	ND	JGI	Wind Cave	freshwater	2017-03-21	43.56	-103.48	0	NA	7.75	0.000313	13.8	NA
JGI_WindCv.32117.SYBR.02.K13	Ga0214615	Parcubacteria	Patescibacteria	7.29	0	104335	1430000	0.891906	6	82.3045	0	ND	JGI	Wind Cave	freshwater	2017-03-21	43.56	-103.48	0	NA	7.75	0.000313	13.8	NA
JGI_WindCv.32117.SYBR.02.K15	Ga0214617	NA		11.4	0	185570	1630000	0.892984	9	78.9474	0	ND	JGI	Wind Cave	freshwater	2017-03-21	43.56	-103.48	0	NA	7.75	0.000313	13.8	NA
JGI_WindCv.32117.SYBR.02.K16	Ga0214641	NA		3.61	0	105971	2940000	0.835276	6	166.205	0	ND	JGI	Wind Cave	freshwater	2017-03-21	43.56	-103.48	0	NA	7.75	0.000313	13.8	NA
JGI_WindCv.32117.SYBR.02.K20	Ga0214623	Proteobacteria		16.33	0	715723	4380000	0.844605	44	269.443	1	ND	JGI	Wind Cave	freshwater	2017-03-21	43.56	-103.48	0	NA	7.75	0.000313	13.8	NA
JGI_WindCv.32117.SYBR.02.K5	Ga0214618	NA		8.42	0	157563	1870000	0.891244	6	71.2589	0	ND	JGI	Wind Cave	freshwater	2017-03-21	43.56	-103.48	0	NA	7.75	0.000313	13.8	NA
JGI_WindCv.32117.SYBR.02.K6	Ga0214602	Microgenomates	Patescibacteria	38.34	0.55	689000	1800000	0.900257	15	39.1236	0	ND	JGI	Wind Cave	freshwater	2017-03-21	43.56	-103.48	0	NA	7.75	0.000313	13.8	NA
JGI_WindCv.32117.SYBR.02.M12	Ga0214622	NA		0.1	0	39284	39284000	0.932059	3	3000	0	ND	JGI	Wind Cave	freshwater	2017-03-21	43.56	-103.48	0	NA	7.75	0.000313	13.8	NA
JGI_WindCv.32117.SYBR.02.N14	Ga0214624	NA		0.1	0	27546	27546000	0.843607	3	3000	0	ND	JGI	Wind Cave	freshwater	2017-03-21	43.56	-103.48	0	NA	7.75	0.000313	13.8	NA
JGI_ZSED05-1-F8	Ga0192160	Margulisbacteria		26.72	0	842391	3150000	0.935455	30	112.275	1	ND	JGI	Zodletone Spring	freshwater	2013-12-03	35	-98.69	0	0-4 uM	7.5	0.16-0.22	10	7.5-9.0
JGI_ZSED05-1-J7	Ga0192179	Margulisbacteria		32.76	0	554731	1690000	0.935383	20	61.0501	1	ND	JGI	Zodletone Spring	freshwater	2013-12-03	35	-98.69	0	0-4 uM	7.5	0.16-0.22	10	7.5-9.0
JGI_ZSED05-2-I13	Ga0192173	Margulisbacteria		13.79	0	282929	2050000	0.925091	6	43.5098	0	ND	JGI	Zodletone Spring	freshwater	2013-12-03	35	-98.69	0	0-4 uM	7.5	0.16-0.22	10	7.5-9.0
JGI_ZSSED05-1-B8	Ga0192183	Micrarchaeota	DPANN	49.69	0.93	575679	1160000	0.929664	10	20.1248	1	ND	JGI	Zodletone Spring	freshwater	2013-12-03	35	-98.69	0	0-4 uM	7.5	0.16-0.22	10	7.5-9.0
JGI_ZSSED05-1-C13	Ga0192172	NA		8.86	0	61215	690914	0.85479	0	0	1	ND	JGI	Zodletone Spring	freshwater	2013-12-03	35	-98.69	0	0-4 uM	7.5	0.16-0.22	10	7.5-9.0
JGI_ZSSED05-1-C18	Ga0215245	Parcubacteria	Patescibacteria	54.3	0	654484	1210000	0.909492	17	31.3076	1	ND	JGI	Zodletone Spring	freshwater	2013-12-03	35	-98.69	0	0-4 uM	7.5	0.16-0.22	10	7.5-9.0
JGI_ZSSED05-1-D12	Ga0184540	NA		2.28	0	26238	1150000	0.843471	1	43.8596	0	ND	JGI	Zodletone Spring	freshwater	2013-12-03	35	-98.69	0	0-4 uM	7.5	0.16-0.22	10	7.5-9.0
JGI_ZSSED05-1-D15	Ga0192174	Micrarchaeota	DPANN	36.93	0.5	551101	1490000	0.915921	10	27.0783	1	ND	JGI	Zodletone Spring	freshwater	2013-12-03	35	-98.69	0	0-4 uM	7.5	0.16-0.22	10	7.5-9.0
JGI_ZSSED05-1-D19	Ga0192182	Parcubacteria	Patescibacteria	49.56	0	665738	1340000	0.895758	13	26.2308	1	ND	JGI	Zodletone Spring	freshwater	2013-12-03	35	-98.69	0	0-4 uM	7.5	0.16-0.22	10	7.5-9.0
JGI_ZSSED05-1-D20	Ga0192162	Parcubacteria	Patescibacteria	49.09	0	588679	1200000	0.90839	16	32.5932	1	ND	JGI	Zodletone Spring	freshwater	2013-12-03	35	-98.69	0	0-4 uM	7.5	0.16-0.22	10	7.5-9.0
JGI_ZSSED05-1-D7	Ga0184543	Parcubacteria	Patescibacteria	37.24	1.15	328687	882618	0.895673	8	21.4823	1	ND	JGI	Zodletone Spring	freshwater	2013-12-03	35	-98.69	0	0-4 uM	7.5	0.16-0.22	10	7.5-9.0
JGI_ZSSED05-1-D8	Ga0184544	NA		0.1	0	105477	105477000	0.846412	4	4000	0	ND	JGI	Zodletone Spring	freshwater	2013-12-03	35	-98.69	0	0-4 uM	7.5	0.16-0.22	10	7.5-9.0
JGI_ZSSED05-1-E22	Ga0184545	NA		8.33	0	279820	3360000	0.852698	22	264.106	0	ND	JGI	Zodletone Spring	freshwater	2013-12-03	35	-98.69	0	0-4 uM	7.5	0.16-0.22	10	7.5-9.0
JGI_ZSSED05-1-F14	Ga0192170	Parcubacteria	Patescibacteria	58.67	0	697889	1190000	0.907842	30	51.1335	1	ND	JGI	Zodletone Spring	freshwater	2013-12-03	35	-98.69	0	0-4 uM	7.5	0.16-0.22	10	7.5-9.0
JGI_ZSSED05-1-G22	Ga0215243	Parcubacteria	Patescibacteria	35.03	0	499781	1430000	0.898173	10	28.547	1	ND	JGI	Zodletone Spring	freshwater	2013-12-03	35	-98.69	0	0-4 uM	7.5	0.16-0.22	10	7.5-9.0
JGI_ZSSED05-1-H20	Ga0184547	NA		4.17	4.17	238765	5730000	0.886575	12	287.77	0	ND	JGI	Zodletone Spring	freshwater	2013-12-03	35	-98.69	0	0-4 uM	7.5	0.16-0.22	10	7.5-9.0
JGI_ZSSED05-1-I9	Ga0192164	Parcubacteria	Patescibacteria	23.15	0	222115	959460	0.903127	7	30.2376	1	ND	JGI	Zodletone Spring	freshwater	2013-12-03	35	-98.69	0	0-4 uM	7.5	0.16-0.22	10	7.5-9.0
JGI_ZSSED05-1-K21	Ga0184550	NA		6.03	0	151858	2520000	0.894895	7	116.086	1	ND	JGI	Zodletone Spring	freshwater	2013-12-03	35	-98.69	0	0-4 uM	7.5	0.16-0.22	10	7.5-9.0
JGI_ZSSED05-1-K9	Ga0192161	Bathyarchaeota		32.06	0	1011099	3150000	0.843063	43	134.124	1	ND	JGI	Zodletone Spring	freshwater	2013-12-03	35	-98.69	0	0-4 uM	7.5	0.16-0.22	10	7.5-9.0
JGI_ZSSED05-1-L12	Ga0184551	NA		1.87	0	56618	3030000	0.911795	1	53.4759	0	ND	JGI	Zodletone Spring	freshwater	2013-12-03	35	-98.69	0	0-4 uM	7.5	0.16-0.22	10	7.5-9.0
JGI_ZSSED05-1-L18	Ga0184552	Actinobacteria		4.86	0	175851	3620000	0.879472	9	185.185	0	ND	JGI	Zodletone Spring	freshwater	2013-12-03	35	-98.69	0	0-4 uM	7.5	0.16-0.22	10	7.5-9.0
JGI_ZSSED05-1-L19	Ga0184553	Parcubacteria	Patescibacteria	14.64	0	107937	737275	0.910837	6	40.9836	0	ND	JGI	Zodletone Spring	freshwater	2013-12-03	35	-98.69	0	0-4 uM	7.5	0.16-0.22	10	7.5-9.0
JGI_ZSSED05-1-L21	Ga0184554	NA		0.1	0	53805	53805000	0.850683	7	7000	0	ND	JGI	Zodletone Spring	freshwater	2013-12-03	35	-98.69	0	0-4 uM	7.5	0.16-0.22	10	7.5-9.0
JGI_ZSSED05-1-L6	Ga0192180	Parcubacteria	Patescibacteria	27.27	0	283770	1040000	0.920753	4	14.6681	1	ND	JGI	Zodletone Spring	freshwater	2013-12-03	35	-98.69	0	0-4 uM	7.5	0.16-0.22	10	7.5-9.0
JGI_ZSSED05-1-M10	Ga0184555	Micrarchaeota	DPANN	27.92	0	386610	1380000	0.900241	8	28.6533	2	ND	JGI	Zodletone Spring	freshwater	2013-12-03	35	-98.69	0	0-4 uM	7.5	0.16-0.22	10	7.5-9.0
JGI_ZSSED05-1-M14	Ga0184556	Atribacteria		25.86	0	817340	3160000	0.878557	55	212.684	1	ND	JGI	Zodletone Spring	freshwater	2013-12-03	35	-98.69	0	0-4 uM	7.5	0.16-0.22	10	7.5-9.0
JGI_ZSSED05-1-N14	Ga0184557	Parcubacteria	Patescibacteria	27.82	0	362326	1300000	0.90742	15	53.918	1	ND	JGI	Zodletone Spring	freshwater	2013-12-03	35	-98.69	0	0-4 uM	7.5	0.16-0.22	10	7.5-9.0
JGI_ZSSED05-1-N21	Ga0215263	Dependentiae		30.93	0	379763	1230000	0.907126	5	16.1655	1	ND	JGI	Zodletone Spring	freshwater	2013-12-03	35	-98.69	0	0-4 uM	7.5	0.16-0.22	10	7.5-9.0
JGI_ZSSED05-2-C22	Ga0192181	NA		1.72	0	25664	1490000	0.882325	1	58.1395	1	ND	JGI	Zodletone Spring	freshwater	2013-12-03	35	-98.69	0	0-4 uM	7.5	0.16-0.22	10	7.5-9.0
JGI_ZSSED05-2-D11	Ga0215246	Parcubacteria	Patescibacteria	18.28	0	257299	1410000	0.913377	5	27.3523	1	ND	JGI	Zodletone Spring	freshwater	2013-12-03	35	-98.69	0	0-4 uM	7.5	0.16-0.22	10	7.5-9.0
JGI_ZSSED05-2-G10	Ga0184558	NA		0.1	0	189423	189423000	0.86329	10	10000	0	ND	JGI	Zodletone Spring	freshwater	2013-12-03	35	-98.69	0	0-4 uM	7.5	0.16-0.22	10	7.5-9.0
JGI_ZSSED05-2-G14	Ga0184559	NA		7.14	1.79	215118	3010000	0.823613	6	84.0336	0	ND	JGI	Zodletone Spring	freshwater	2013-12-03	35	-98.69	0	0-4 uM	7.5	0.16-0.22	10	7.5-9.0
JGI_ZSSED05-2-G15	Ga0184560	NA		0.1	0	33746	33746000	0.774936	0	0	0	ND	JGI	Zodletone Spring	freshwater	2013-12-03	35	-98.69	0	0-4 uM	7.5	0.16-0.22	10	7.5-9.0
JGI_ZSSED05-2-H17	Ga0215244	Parcubacteria	Patescibacteria	12.93	0	253007	1960000	0.930674	7	54.1377	0	ND	JGI	Zodletone Spring	freshwater	2013-12-03	35	-98.69	0	0-4 uM	7.5	0.16-0.22	10	7.5-9.0
JGI_ZSSED05-2-J14	Ga0184562	NA		3.03	0	82569	2730000	0.864368	3	99.0099	0	ND	JGI	Zodletone Spring	freshwater	2013-12-03	35	-98.69	0	0-4 uM	7.5	0.16-0.22	10	7.5-9.0
JGI_ZSSED05-2-K20	Ga0184563	Chloroflexi		4.47	0	203858	4560000	0.863542	8	178.971	0	ND	JGI	Zodletone Spring	freshwater	2013-12-03	35	-98.69	0	0-4 uM	7.5	0.16-0.22	10	7.5-9.0
JGI_ZSSED05-2-L21	Ga0192171	Bathyarchaeota		19.72	0.97	355234	1800000	0.873117	14	70.9939	0	ND	JGI	Zodletone Spring	freshwater	2013-12-03	35	-98.69	0	0-4 uM	7.5	0.16-0.22	10	7.5-9.0
JGI_ZSSED05-2-M16	Ga0184564	NA		12.28	0	400451	3260000	0.863349	22	179.153	0	ND	JGI	Zodletone Spring	freshwater	2013-12-03	35	-98.69	0	0-4 uM	7.5	0.16-0.22	10	7.5-9.0
SCGC_AAA001-I23	Ga0206067	PAUC34f		13.79	0	623254	4520000	0.893111	45	326.323	0	ND	SCGC	South Atlantic subtropical gyre	marine water	2007-11-27	-12.49	5	800	NA	NA	NA	NA	NA
SCGC_AAA007-E17	Ga0170708	PAUC34f		36.75	0	1073875	2920000	0.884818	74	201.361	0	ND	SCGC	South Atlantic subtropical gyre	marine water	2007-11-27	-12.49	5	800	NA	NA	NA	NA	NA
SCGC_AAA007-I18	Ga0170709	NA		10.34	0	937012	9060000	0.858386	63	609.284	0	ND	SCGC	South Atlantic subtropical gyre	marine water	2007-11-27	-12.49	5	800	NA	NA	NA	NA	NA
SCGC_AAA007-K08	Ga0206068	PAUC34f		32.76	0	1177063	3590000	0.885187	69	210.623	1	ND	SCGC	South Atlantic subtropical gyre	marine water	2007-11-27	-12.49	5	800	NA	NA	NA	NA	NA
SCGC_AAA008-E08	Ga0170778	Woesearchaeota	DPANN	72.9	1.87	949961	1300000	0.925175	22	30.1783	1	ND	SCGC	South Atlantic subtropical gyre	marine water	2007-11-27	-12.49	5	800	NA	NA	NA	NA	NA
SCGC_AAA036-L08	Ga0170761	NA		15.52	0	514768	3320000	0.955444	19	122.423	1	ND	SCGC	Crab Spa vent East Pacific Rise	marine hydrothermal fluid	2014-01-15	9.84	-104.29	2506	3.6	5.6	NA	24	0.18
SCGC_AAA071-G07	Ga0206053	NA		7.51	0	1544244	20600000	0.853153	20	266.312	0	ND	SCGC	Gulf of Maine protist symbiont K20	marine water	2009-07-19	43.84	-69.64	1	NA	NA	NA	NA	NA
SCGC_AAA071-J21	Ga0206054	NA		2.54	0	550882	21700000	0.874886	17	669.291	1	ND	SCGC	Gulf of Maine protist symbiont K20	marine water	2009-07-19	43.84	-69.64	1	NA	NA	NA	NA	NA
SCGC_AAA071-K20	Ga0170724	NA		0.1	0	393752	393752000	0.901382	19	19000	1	ND	SCGC	Gulf of Maine protist symbiont K20	marine water	2009-07-19	43.84	-69.64	1	NA	NA	NA	NA	NA
SCGC_AAA071-L15	Ga0206055	Margulisbacteria		45.61	2.11	1052526	2310000	0.942909	53	116.203	1	ND	SCGC	Gulf of Maine protist symbiont K20	marine water	2009-07-19	43.84	-69.64	1	NA	NA	NA	NA	NA
SCGC_AAA071-M11	Ga0206056	NA		8.63	0.9	1862312	21600000	0.894897	29	336.037	2	ND	SCGC	Gulf of Maine protist symbiont K20	marine water	2009-07-19	43.84	-69.64	1	NA	NA	NA	NA	NA
SCGC_AAA071-O02	Ga0206057	NA		7.5	0	1163653	15500000	0.893313	8	106.667	0	ND	SCGC	Gulf of Maine protist symbiont K20	marine water	2009-07-19	43.84	-69.64	1	NA	NA	NA	NA	NA
SCGC_AAA240-O11	Ga0206069	NA		0.1	0	107707	107707000	0.810365	9	9000	1	ND	SCGC	North Pacific Gyre	marine water	2009-09-09	22.45	-158	700	NA	NA	NA	NA	NA
SCGC_AAA282-L03	Ga0170779	ANL-3		26.32	0	647418	2460000	0.877941	12	45.5927	0	ND	SCGC	North Pacific Gyre	marine water	2009-09-09	22.45	-158	700	NA	NA	NA	NA	NA
SCGC_AAA286-E23	Ga0170780	NA		14.02	0	320775	2290000	0.88116	8	57.0613	1	ND	SCGC	North Pacific Gyre	marine water	2009-09-09	22.45	-158	700	NA	NA	NA	NA	NA
SCGC_AB-137-L08	Ga0206044	Gracilibacteria	Patescibacteria	48.42	0	666647	1380000	0.915485	7	14.4568	1	ND	SCGC	Northeast Pacific	marine water	2013-02-11	50	-145	3000	NA	NA	NA	NA	NA
SCGC_AB-137-N14	Ga0206045	Gracilibacteria	Patescibacteria	57.38	0	741463	1290000	0.911163	4	6.97107	1	ND	SCGC	Northeast Pacific	marine water	2013-02-11	50	-145	3000	NA	NA	NA	NA	NA
SCGC_AB-629-G20	Ga0170710	PAUC34f		8.33	0	952526	11400000	0.896861	77	924.37	0	ND	SCGC	Northwestern Atlantic	marine water	2010-10-26	18.17	-41.03	511	NA	NA	NA	NA	NA
SCGC_AC-213-D04	Ga0071140	NA		28.08	0	633463	2260000	0.910756	33	117.521	0	ND	SCGC	Crab Spa vent East Pacific Rise	marine hydrothermal fluid	2008-10-01	9.84	-104.29	2506	NA	5.8	NA	24	0.3
SCGC_AC-213-E04	Ga0071142	Woesearchaeota	DPANN	18	0	291636	1620200	0.877875	5	27.7778	0	ND	SCGC	Crab Spa vent East Pacific Rise	marine hydrothermal fluid	2008-10-01	9.84	-104.29	2506	NA	5.8	NA	24	0.3
SCGC_AC-213-F14	Ga0071172	Spirochaetes		34	1.6	1015903	2987950	0.928642	46	135.294	1	ND	SCGC	Crab Spa vent East Pacific Rise	marine hydrothermal fluid	2008-10-01	9.84	-104.29	2506	NA	5.8	NA	24	0.3
SCGC_AC-213-I02	Ga0071174	Spirochaetes		30.05	0	939320	3130000	0.947489	42	139.767	2	ND	SCGC	Crab Spa vent East Pacific Rise	marine hydrothermal fluid	2008-10-01	9.84	-104.29	2506	NA	5.8	NA	24	0.3
SCGC_AC-213-J07	Ga0071176	BNL-6		15.88	0.65	460862	2900000	0.934445	19	119.647	1	ND	SCGC	Crab Spa vent East Pacific Rise	marine hydrothermal fluid	2008-10-01	9.84	-104.29	2506	NA	5.8	NA	24	0.3
SCGC_AC-213-K14	Ga0071178	Peregrinibacteria	Patescibacteria	34.93	1.85	548207	1570000	0.918217	21	60.1202	1	ND	SCGC	Crab Spa vent East Pacific Rise	marine hydrothermal fluid	2008-10-01	9.84	-104.29	2506	NA	5.8	NA	24	0.3
SCGC_AC-213-L19	Ga0071180	Dependentiae		17.24	0	154133	894043	0.88811	4	23.2019	1	ND	SCGC	Crab Spa vent East Pacific Rise	marine hydrothermal fluid	2008-10-01	9.84	-104.29	2506	NA	5.8	NA	24	0.3
SCGC_AC-213-M03	Ga0071144	ANL-3		46.03	0	546745	1190000	0.920146	6	13.035	0	ND	SCGC	Crab Spa vent East Pacific Rise	marine hydrothermal fluid	2008-10-01	9.84	-104.29	2506	NA	5.8	NA	24	0.3
SCGC_AC-213-N07	Ga0071182	Epsilonproteobacteria-1		21.87	0	459246	2100000	0.928071	13	59.4422	0	ND	SCGC	Crab Spa vent East Pacific Rise	marine hydrothermal fluid	2008-10-01	9.84	-104.29	2506	NA	5.8	NA	24	0.3
SCGC_AC-213-O17	Ga0071146	NA		26.95	0	434337	1610000	0.908343	14	51.9481	1	ND	SCGC	Crab Spa vent East Pacific Rise	marine hydrothermal fluid	2008-10-01	9.84	-104.29	2506	NA	5.8	NA	24	0.3
SCGC_AC-277-C05	Ga0071148	NA		23.04	3.53	678808	2950000	0.870489	15	65.1042	0	ND	SCGC	Driefontein mine	deep-sourced aquifer	2012-01-20	-26.38	27.47	900	0.156	8.8	NA	24	0.000811
SCGC_AC-277-C10	Ga0071184	NA		9.93	0	200881	2020000	0.892991	6	60.423	1	ND	SCGC	Driefontein mine	deep-sourced aquifer	2012-01-20	-26.38	27.47	900	0.156	8.8	NA	24	0.000811
SCGC_AC-277-D23	Ga0071186	NA		8.93	0	170052	1900000	0.883442	4	44.7928	1	ND	SCGC	Driefontein mine	deep-sourced aquifer	2012-01-20	-26.38	27.47	900	0.156	8.8	NA	24	0.000811
SCGC_AC-277-M23	Ga0071150	Micrarchaeota	DPANN	23.6	0	143675	608792	0.878608	2	8.47458	0	ND	SCGC	Driefontein mine	deep-sourced aquifer	2012-01-20	-26.38	27.47	900	0.156	8.8	NA	24	0.000811
SCGC_AC-277-N22	Ga0071152	NA		19.31	0	201910	1050000	0.889168	3	15.536	0	ND	SCGC	Driefontein mine	deep-sourced aquifer	2012-01-20	-26.38	27.47	900	0.156	8.8	NA	24	0.000811
SCGC_AC-337-B16	Ga0206070	PAUC34f		40.34	0	2234535	5540000	0.890278	184	456.123	1	ND	SCGC	Northeast Pacific	marine water	2013-02-11	50	-145	3000	NA	NA	NA	NA	NA
SCGC_AC-647-F04	Ga0170711	NA		20.69	0	644094	3110000	0.883981	43	207.83	0	ND	SCGC	Ogasawara Trench	marine water	2011-12-13	29.15	148.7	507	NA	NA	NA	NA	NA
SCGC_AC-647-F05	Ga0170712	PAUC34f		24.14	0	711728	2950000	0.895551	46	190.555	1	ND	SCGC	Ogasawara Trench	marine water	2011-12-13	29.15	148.7	507	NA	NA	NA	NA	NA
SCGC_AC-647-K06	Ga0170713	PAUC34f		19.25	0.06	688386	3580000	0.878228	41	212.987	1	ND	SCGC	Ogasawara Trench	marine water	2011-12-13	29.15	148.7	507	NA	NA	NA	NA	NA
SCGC_AC-647-L07	Ga0170714	PAUC34f		36.55	0	1336127	3660000	0.91124	99	270.862	0	ND	SCGC	Ogasawara Trench	marine water	2011-12-13	29.15	148.7	507	NA	NA	NA	NA	NA
SCGC_AC-649-F05	Ga0170715	PAUC34f		27.59	0	837668	3040000	0.909589	93	337.079	1	ND	SCGC	Ogasawara Trench	marine water	2011-12-13	29.15	148.7	303	NA	NA	NA	NA	NA
SCGC_AC-649-L04	Ga0170716	PAUC34f		36.2	2.2	739321	2040000	0.911434	76	209.945	0	ND	SCGC	Ogasawara Trench	marine water	2011-12-13	29.15	148.7	303	NA	NA	NA	NA	NA
SCGC_AD-107-L22	Ga0170718	NA		4.17	0	823192	19700000	0.884586	33	791.367	1	ND	SCGC	Northwestern Atlantic	marine water	2012-07-02	18.17	-41.03	2000	NA	NA	NA	NA	NA
SCGC_AD-113-L08	Ga0170719	NA		20.69	0	1321423	6390000	0.864007	106	512.325	1	ND	SCGC	South Indian Ocean	marine water	2011-02-18	-33.57	39.89	4000	NA	NA	NA	NA	NA
SCGC_AD-133-I14	Ga0071188	BNL-12		40.79	0.68	1218259	2990000	0.911193	62	151.998	0	ND	SCGC	Crab Spa	marine water	2008-10-01	9.77	-104.29	2526	NA	5.8	NA	24	0.3
SCGC_AD-133-K22	Ga0071190	Oligoflexia		35.94	0	1339044	3730000	0.907659	49	136.338	1	ND	SCGC	Crab Spa	marine water	2008-10-01	9.77	-104.29	2526	NA	5.8	NA	24	0.3
SCGC_AD-133-O04	Ga0071192	Deltaproteobacteria-2		50.19	0.41	760047	1510000	0.952074	67	133.493	0	ND	SCGC	Crab Spa	marine water	2008-10-01	9.77	-104.29	2526	NA	5.8	NA	24	0.3
SCGC_AD-253-A23	Ga0071194	Driefonteinae		8.48	0	332560	3920000	0.883934	7	82.5472	1	ND	SCGC	Driefontein mine	deep-sourced aquifer	2011-07-15	-26.38	27.47	1046	0.156	7.4	NA	26.8	NA
SCGC_AD-253-F06	Ga0071276	Ignavibacteria-1		57.82	0	1065208	1840000	0.920116	65	112.418	0	ND	SCGC	Driefontein mine	deep-sourced aquifer	2011-07-15	-26.38	27.47	1046	0.156	7.4	NA	26.8	NA
SCGC_AD-253-F23	Ga0071196	Driefonteinae		25.67	2.25	814404	3170000	0.912041	25	97.3899	1	ND	SCGC	Driefontein mine	deep-sourced aquifer	2011-07-15	-26.38	27.47	1046	0.156	7.4	NA	26.8	NA
SCGC_AD-253-K02	Ga0071278	Ignavibacteria-1		44.08	0	1249160	2830000	0.907495	61	138.385	1	ND	SCGC	Driefontein mine	deep-sourced aquifer	2011-07-15	-26.38	27.47	1046	0.156	7.4	NA	26.8	NA
SCGC_AD-253-K10	Ga0071198	Driefonteinae		24.91	0	698774	2810000	0.893503	30	120.434	1	ND	SCGC	Driefontein mine	deep-sourced aquifer	2011-07-15	-26.38	27.47	1046	0.156	7.4	NA	26.8	NA
SCGC_AD-253-K23	Ga0071280	Ignavibacteria-1		24.23	0	1144278	4720000	0.890605	47	193.974	1	ND	SCGC	Driefontein mine	deep-sourced aquifer	2011-07-15	-26.38	27.47	1046	0.156	7.4	NA	26.8	NA
SCGC_AD-253-O22	Ga0071282	Ignavibacteria-1		24.14	0	1326891	5500000	0.898102	62	256.835	0	ND	SCGC	Driefontein mine	deep-sourced aquifer	2011-07-15	-26.38	27.47	1046	0.156	7.4	NA	26.8	NA
SCGC_AD-255-C06	Ga0071200	Driefonteinae		15	0	366953	2450000	0.888277	12	80	1	ND	SCGC	Driefontein mine	deep-sourced aquifer	2011-07-15	-26.38	27.47	1046	0.234	7.4	NA	26.8	NA
SCGC_AD-255-P18	Ga0071202	Driefonteinae		28.45	0	701644	2470000	0.916084	21	73.8137	1	ND	SCGC	Driefontein mine	deep-sourced aquifer	2011-07-15	-26.38	27.47	1046	0.234	7.4	NA	26.8	NA
SCGC_AD-281-A18	Ga0071204	Omnitrophica		29.09	1.82	495314	1700000	0.895608	14	48.1265	1	ND	SCGC	Masimong	deep-sourced aquifer	2012-06-29	-27.98	26.88	1828	1.88	8.18	0.103	40.7	0.113
SCGC_AD-281-B11	Ga0071206	Omnitrophica		18.17	0.06	431179	2370000	0.921564	21	115.575	0	ND	SCGC	Masimong	deep-sourced aquifer	2012-06-29	-27.98	26.88	1828	1.88	8.18	0.103	40.7	0.113
SCGC_AD-281-B22	Ga0071208	Microgenomates	Patescibacteria	32.13	0	379877	1180000	0.893729	4	12.4494	1	ND	SCGC	Masimong	deep-sourced aquifer	2012-06-29	-27.98	26.88	1828	1.88	8.18	0.103	40.7	0.113
SCGC_AD-281-I03	Ga0170762	NA		12.73	0	303565	2380000	0.862501	11	86.4101	1	ND	SCGC	Masimong	deep-sourced aquifer	2012-06-29	-27.98	26.88	1828	1.88	8.18	0.103	40.7	0.113
SCGC_AD-281-J11	Ga0071210	NA		14.55	0	449326	3090000	0.886361	15	103.093	0	ND	SCGC	Masimong	deep-sourced aquifer	2012-06-29	-27.98	26.88	1828	1.88	8.18	0.103	40.7	0.113
SCGC_AD-281-K09	Ga0071212	Microgenomates	Patescibacteria	20.49	0.15	233386	1140000	0.881004	1	4.88043	1	ND	SCGC	Masimong	deep-sourced aquifer	2012-06-29	-27.98	26.88	1828	1.88	8.18	0.103	40.7	0.113
SCGC_AD-281-L14	Ga0170693	Actinobacteria		20	0	457503	2287515	0.878624	21	105	1	ND	SCGC	Masimong	deep-sourced aquifer	2012-06-29	-27.98	26.88	1828	1.88	8.18	0.103	40.7	0.113
SCGC_AD-281-L22	Ga0071214	Actinobacteria		21.26	0	501750	2360000	0.885937	21	98.777	0	ND	SCGC	Masimong	deep-sourced aquifer	2012-06-29	-27.98	26.88	1828	1.88	8.18	0.103	40.7	0.113
SCGC_AD-281-L23	Ga0071216	Omnitrophica		43.1	0	562847	1310000	0.932998	29	67.2854	1	ND	SCGC	Masimong	deep-sourced aquifer	2012-06-29	-27.98	26.88	1828	1.88	8.18	0.103	40.7	0.113
SCGC_AD-281-M03	Ga0071218	Microgenomates	Patescibacteria	27.66	0	220250	796276	0.873126	3	10.846	1	ND	SCGC	Masimong	deep-sourced aquifer	2012-06-29	-27.98	26.88	1828	1.88	8.18	0.103	40.7	0.113
SCGC_AD-281-M14	Ga0170760	Omnitrophica		8.7	0	106934	1230000	0.934698	5	57.4713	0	ND	SCGC	Masimong	deep-sourced aquifer	2012-06-29	-27.98	26.88	1828	1.88	8.18	0.103	40.7	0.113
SCGC_AD-281-N03	Ga0071220	NA		3.51	0	141345	4030000	0.836039	2	56.9801	1	ND	SCGC	Masimong	deep-sourced aquifer	2012-06-29	-27.98	26.88	1828	1.88	8.18	0.103	40.7	0.113
SCGC_AD-281-N13	Ga0071222	Actinobacteria		47.73	0.91	673682	1410000	0.898519	25	52.378	1	ND	SCGC	Masimong	deep-sourced aquifer	2012-06-29	-27.98	26.88	1828	1.88	8.18	0.103	40.7	0.113
SCGC_AD-281-O20	Ga0071224	Actinobacteria		31.03	0	394843	1270000	0.876842	14	45.1176	1	ND	SCGC	Masimong	deep-sourced aquifer	2012-06-29	-27.98	26.88	1828	1.88	8.18	0.103	40.7	0.113
SCGC_AD-281-O23	Ga0071226	Omnitrophica		18.1	0	475265	2630000	0.920335	11	60.7735	0	ND	SCGC	Masimong	deep-sourced aquifer	2012-06-29	-27.98	26.88	1828	1.88	8.18	0.103	40.7	0.113
SCGC_AD-281-P21	Ga0071228	Omnitrophica		34.88	2.28	800580	2300000	0.914873	39	111.812	0	ND	SCGC	Masimong	deep-sourced aquifer	2012-06-29	-27.98	26.88	1828	1.88	8.18	0.103	40.7	0.113
SCGC_AD-291-A03	Ga0170751	NA		16.18	0.97	186182	1150000	0.858869	5	30.9023	0	ND	SCGC	Northam mine	deep-sourced aquifer	2012-09-13	-24.83	27.34	2100	3.13	8.48	0.00373	65	<2.93E-03
SCGC_AD-291-D14	Ga0170752	NA		12.38	0	86410	697981	0.874309	6	48.4653	0	ND	SCGC	Northam mine	deep-sourced aquifer	2012-09-13	-24.83	27.34	2100	3.13	8.48	0.00373	65	<2.93E-03
SCGC_AD-291-P15	Ga0170753	NA		12.62	0	62288	493566	0.881727	4	31.6957	0	ND	SCGC	Northam mine	deep-sourced aquifer	2012-09-13	-24.83	27.34	2100	3.13	8.48	0.00373	65	<2.93E-03
SCGC_AD-332-A10	Ga0206046	Gracilibacteria	Patescibacteria	28.49	0	536260	1880000	0.899301	7	24.57	1	ND	SCGC	Mid-Atlantic Ridge	marine microbial vent mat	date	45.9	-38.5	3600	NA	NA	NA	NA	NA
SCGC_AD-676-A15	Ga0071230	BNL-12		32.76	0	1092595	3340000	0.945795	68	207.57	1	ND	SCGC	Crab Spa	marine water	2014-01-15	9.77	-104.29	2526	3.6	5.6	NA	24	0.18
SCGC_AD-676-D11	Ga0071154	Crenarchaeota		49.41	0	1102100	2230000	0.780351	23	46.5493	1	ND	SCGC	Crab Spa	marine water	2014-01-15	9.77	-104.29	2526	3.6	5.6	NA	24	0.18
SCGC_AD-676-N04	Ga0071232	BRC1-1		21.25	0.68	851680	4010000	0.903205	35	164.706	1	ND	SCGC	Crab Spa	marine water	2014-01-15	9.77	-104.29	2526	3.6	5.6	NA	24	0.18
SCGC_AD-682-G03	Ga0071156	NA		19.86	0.93	401740	2020000	0.94662	13	65.4582	0	ND	SCGC	Crab Spa	marine water	2014-01-15	9.77	-104.29	2526	3.6	5.6	NA	24	0.18
SCGC_AD-682-J14	Ga0071158	NA		14.02	0	326734	2330000	0.909722	17	121.255	1	ND	SCGC	Crab Spa	marine water	2014-01-15	9.77	-104.29	2526	3.6	5.6	NA	24	0.18
SCGC_AD-682-M19	Ga0071234	Ignavibacteria-1		63.13	0.56	2625066	4160000	0.920227	124	196.42	2	ND	SCGC	Crab Spa	marine water	2014-01-15	9.77	-104.29	2526	3.6	5.6	NA	24	0.18
SCGC_AD-684-D18	Ga0071160	Thaumarchaeota		53.72	0	532869	991938	0.940115	38	70.7372	0	ND	SCGC	Crab Spa	marine water	2014-01-15	9.77	-104.29	2526	3.6	5.6	NA	24	0.18
SCGC_AD-684-G02	Ga0071236	BNL-12		1.75	0	80328	4590000	0.858605	2	114.286	1	ND	SCGC	Crab Spa	marine water	2014-01-15	9.77	-104.29	2526	3.6	5.6	NA	24	0.18
SCGC_AD-684-G07	Ga0170788	Eisenbacteria		21.59	0	251168	1160000	0.887645	11	50.9495	1	ND	SCGC	Crab Spa	marine water	2014-01-15	9.77	-104.29	2526	3.6	5.6	NA	24	0.18
SCGC_AD-684-I09	Ga0071238	Deltaproteobacteria-2		16.29	0	864690	5310000	0.852482	49	300.798	0	ND	SCGC	Crab Spa	marine water	2014-01-15	9.77	-104.29	2526	3.6	5.6	NA	24	0.18
SCGC_AD-687-P10	Ga0071240	Lentisphaerae		60.7	3.38	2471740	4070000	0.90772	84	138.386	1	ND	SCGC	Crab Spa	marine water	2014-01-15	9.77	-104.29	2526	3.6	5.6	NA	24	0.18
SCGC_AD-690-K15	Ga0071242	NA		8.36	0	546629	6540000	0.9137	23	275.12	1	ND	SCGC	Crab Spa	marine water	2014-01-15	9.77	-104.29	2526	3.6	5.6	NA	24	0.18
SCGC_AD-698-B07	Ga0071244	BNL-8		52.26	1.61	798648	1530000	0.954492	28	53.5783	1	ND	SCGC	Crab Spa	marine water	2014-01-15	9.77	-104.29	2526	3.6	5.6	NA	24	0.18
SCGC_AD-698-E03	Ga0071246	Planctomycetes		25.42	0	1204332	4740000	0.919426	40	157.356	0	ND	SCGC	Crab Spa	marine water	2014-01-15	9.77	-104.29	2526	3.6	5.6	NA	24	0.18
SCGC_AD-698-F20	Ga0071248	Lentisphaerae		18.97	0	1000236	5270000	0.89836	30	158.144	1	ND	SCGC	Crab Spa	marine water	2014-01-15	9.77	-104.29	2526	3.6	5.6	NA	24	0.18
SCGC_AD-698-G18	Ga0071284	Microgenomates	Patescibacteria	28.07	0	404538	1440000	0.890445	7	24.9377	0	ND	SCGC	Crab Spa	marine water	2014-01-15	9.77	-104.29	2526	3.6	5.6	NA	24	0.18
SCGC_AD-698-G19	Ga0071268	Gracilibacteria	Patescibacteria	19.28	0	305480	1580000	0.90439	1	5.18672	1	ND	SCGC	Crab Spa	marine water	2014-01-15	9.77	-104.29	2526	3.6	5.6	NA	24	0.18
SCGC_AD-698-K10	Ga0071250	Deltaproteobacteria-2		23.51	0	949159	4040000	0.892219	28	119.098	0	ND	SCGC	Crab Spa	marine water	2014-01-15	9.77	-104.29	2526	3.6	5.6	NA	24	0.18
SCGC_AD-698-L20	Ga0071162	NA		35.05	0	456820	1300000	0.921639	9	25.6776	0	ND	SCGC	Crab Spa	marine water	2014-01-15	9.77	-104.29	2526	3.6	5.6	NA	24	0.18
SCGC_AD-698-M19	Ga0071252	Fibrobacteres		26.19	0	669902	2560000	0.914982	27	103.093	0	ND	SCGC	Crab Spa	marine water	2014-01-15	9.77	-104.29	2526	3.6	5.6	NA	24	0.18
SCGC_AD-698-N15	Ga0071286	Omnitrophica		37.07	0	949576	2560000	0.919364	51	137.578	1	ND	SCGC	Crab Spa	marine water	2014-01-15	9.77	-104.29	2526	3.6	5.6	NA	24	0.18
SCGC_AD-698-O07	Ga0071270	NA		65.49	6.74	1170098	1790000	0.907573	29	44.2816	1	ND	SCGC	Crab Spa	marine water	2014-01-15	9.77	-104.29	2526	3.6	5.6	NA	24	0.18
SCGC_AD-698-P15	Ga0071254	Deltaproteobacteria-2		11.21	0	644396	5750000	0.870015	28	249.777	1	ND	SCGC	Crab Spa	marine water	2014-01-15	9.77	-104.29	2526	3.6	5.6	NA	24	0.18
SCGC_AD-699-J03	Ga0071256	Calditrichaeota		48.79	2.2	1313496	2690000	0.919058	60	122.976	1	ND	SCGC	Crab Spa	marine water	2014-01-15	9.77	-104.29	2526	3.6	5.6	NA	24	0.18
SCGC_AD-706-D03	Ga0071164	NA		45.06	0	465732	1030000	0.932249	30	66.5779	1	ND	SCGC	Crab Spa	marine water	2014-01-15	9.77	-104.29	2526	3.6	5.6	NA	24	0.18
SCGC_AD-706-E05	Ga0071258	Oligoflexia		29.59	0	1140053	3850000	0.922144	40	135.181	1	ND	SCGC	Crab Spa	marine water	2014-01-15	9.77	-104.29	2526	3.6	5.6	NA	24	0.18
SCGC_AD-706-E13	Ga0071260	Peregrinibacteria	Patescibacteria	9.92	0	304817	3070000	0.905993	10	100.806	1	ND	SCGC	Crab Spa	marine water	2014-01-15	9.77	-104.29	2526	3.6	5.6	NA	24	0.18
SCGC_AD-726-A03	Ga0071262	Fibrobacteres		46.1	1.2	1497203	3250000	0.907388	36	78.0911	1	ND	SCGC	Crab Spa	marine water	2014-01-15	9.77	-104.29	2526	3.6	5.6	NA	24	0.18
SCGC_AD-726-C03	Ga0071166	Thaumarchaeota		40.78	0	534166	1310000	0.925083	44	107.896	1	ND	SCGC	Crab Spa	marine water	2014-01-15	9.77	-104.29	2526	3.6	5.6	NA	24	0.18
SCGC_AD-726-D11	Ga0071272	Gracilibacteria	Patescibacteria	45.65	1.12	679462	1490000	0.900077	6	13.1435	1	ND	SCGC	Crab Spa	marine water	2014-01-15	9.77	-104.29	2526	3.6	5.6	NA	24	0.18
SCGC_AD-726-G08	Ga0170777	NA		4.17	0	332225	7970000	0.925433	31	743.405	0	ND	SCGC	Crab Spa	marine water	2014-01-15	9.77	-104.29	2526	3.6	5.6	NA	24	0.18
SCGC_AD-726-G11	Ga0071264	Deltaproteobacteria-2		59.78	0.65	1991814	3330000	0.912397	62	103.714	1	ND	SCGC	Crab Spa	marine water	2014-01-15	9.77	-104.29	2526	3.6	5.6	NA	24	0.18
SCGC_AD-726-I06	Ga0071266	S2R-29		62.56	0	1079542	1730000	0.943717	40	63.9386	2	ND	SCGC	Crab Spa	marine water	2014-01-15	9.77	-104.29	2526	3.6	5.6	NA	24	0.18
SCGC_AD-726-I09	Ga0071168	Woesearchaeota	DPANN	50.47	0	1249464	2480000	0.941708	32	63.404	1	ND	SCGC	Crab Spa	marine water	2014-01-15	9.77	-104.29	2526	3.6	5.6	NA	24	0.18
SCGC_AD-726-L19	Ga0071274	Gracilibacteria	Patescibacteria	66.29	12.92	1011306	1530000	0.931249	24	36.2046	1	ND	SCGC	Crab Spa	marine water	2014-01-15	9.77	-104.29	2526	3.6	5.6	NA	24	0.18
SCGC_AD-726-L23	Ga0071170	Woesearchaeota	DPANN	50.47	1.87	655415	1300000	0.920778	12	23.7765	1	ND	SCGC	Crab Spa	marine water	2014-01-15	9.77	-104.29	2526	3.6	5.6	NA	24	0.18
SCGC_AD-726-N03	Ga0071288	NA		42.24	6.66	522925	1240000	0.915573	17	40.2462	1	ND	SCGC	Crab Spa	marine water	2014-01-15	9.77	-104.29	2526	3.6	5.6	NA	24	0.18
SCGC_AD-967-C02	Ga0206037	Omnitrophica		37.93	0	982861	2590000	0.930696	44	116.003	1	ND	SCGC	Finsch mine	deep-sourced aquifer	2012-08-20	-28.38	23.45	1056	0.000781	6.84	NA	28.9	0
SCGC_AD-967-D05	Ga0206038	NA		6.9	1.72	338622	4910000	0.861474	32	463.768	0	ND	SCGC	Finsch mine	deep-sourced aquifer	2012-08-20	-28.38	23.45	1056	0.000781	6.84	NA	28.9	0
SCGC_AD-967-E05	Ga0206039	NA		11.82	0	140289	1190000	0.913158	3	25.3807	0	ND	SCGC	Finsch mine	deep-sourced aquifer	2012-08-20	-28.38	23.45	1056	0.000781	6.84	NA	28.9	0
SCGC_AD-967-E21	Ga0111106	Rokubacteria		29.97	0.86	1517071	5060000	0.843973	119	397.064	1	ND	SCGC	Finsch mine	deep-sourced aquifer	2012-08-20	-28.38	23.45	1056	0.000781	6.84	NA	28.9	0
SCGC_AD-967-F22	Ga0206040	NA		33.33	7.37	1396293	4190000	0.894687	38	114.011	2	ND	SCGC	Finsch mine	deep-sourced aquifer	2012-08-20	-28.38	23.45	1056	0.000781	6.84	NA	28.9	0
SCGC_AD-967-K11	Ga0206041	NA		12.23	0	619491	5070000	0.857402	17	139.002	0	ND	SCGC	Finsch mine	deep-sourced aquifer	2012-08-20	-28.38	23.45	1056	0.000781	6.84	NA	28.9	0
SCGC_AD-967-P04	Ga0097928	Elusimicrobia		33.19	0	841355	2530000	0.94934	39	117.505	0	ND	SCGC	Finsch mine	deep-sourced aquifer	2012-08-20	-28.38	23.45	1056	0.000781	6.84	NA	28.9	0
SCGC_AG-122-A06	Ga0097930	Peregrinibacteria	Patescibacteria	42.77	0	522172	1220000	0.929987	10	23.3809	1	ND	SCGC	Ash Meadows Devils Hole	deep-sourced aquifer	2014-12-13	36.43	-116.29	0	95.6	7.5	NA	33.3	NA
SCGC_AG-122-A11	Ga0171339	Microgenomates	Patescibacteria	12.87	0	274884	2140000	0.905531	12	93.2401	0	ND	SCGC	Ash Meadows Devils Hole	deep-sourced aquifer	2014-12-13	36.43	-116.29	0	95.6	7.5	NA	33.3	NA
SCGC_AG-122-B02	Ga0097934	Thaumarchaeota		51.29	0	831262	1620000	0.913026	47	91.6358	0	ND	SCGC	Ash Meadows Devils Hole	deep-sourced aquifer	2014-12-13	36.43	-116.29	0	95.6	7.5	NA	33.3	NA
SCGC_AG-122-B17	Ga0171340	NA		0.1	0	976298	976298000	0.813809	3	3000	0	ND	SCGC	Ash Meadows Devils Hole	deep-sourced aquifer	2014-12-13	36.43	-116.29	0	95.6	7.5	NA	33.3	NA
SCGC_AG-122-B22	Ga0171341	Elusimicrobia		22.41	0	761934	3400000	0.88049	29	129.407	1	ND	SCGC	Ash Meadows Devils Hole	deep-sourced aquifer	2014-12-13	36.43	-116.29	0	95.6	7.5	NA	33.3	NA
SCGC_AG-122-C17	Ga0170737	NA		4.17	0	280993	6740000	0.842743	15	359.712	1	ND	SCGC	Ash Meadows Devils Hole	deep-sourced aquifer	2014-12-13	36.43	-116.29	0	95.6	7.5	NA	33.3	NA
SCGC_AG-122-D06	Ga0171344	NA		14.56	0	589812	4050000	0.887373	18	123.626	0	ND	SCGC	Ash Meadows Devils Hole	deep-sourced aquifer	2014-12-13	36.43	-116.29	0	95.6	7.5	NA	33.3	NA
SCGC_AG-122-D09	Ga0171346	Omnitrophica		5.89	0	1731561	29400000	0.843702	7	118.846	0	ND	SCGC	Ash Meadows Devils Hole	deep-sourced aquifer	2014-12-13	36.43	-116.29	0	95.6	7.5	NA	33.3	NA
SCGC_AG-122-D14	Ga0171347	Parcubacteria	Patescibacteria	46.37	1.17	685365	1480000	0.885719	13	28.0354	2	ND	SCGC	Ash Meadows Devils Hole	deep-sourced aquifer	2014-12-13	36.43	-116.29	0	95.6	7.5	NA	33.3	NA
SCGC_AG-122-D18	Ga0097936	Thaumarchaeota		50.96	0	1101316	2160000	0.898944	53	104.003	1	ND	SCGC	Ash Meadows Devils Hole	deep-sourced aquifer	2014-12-13	36.43	-116.29	0	95.6	7.5	NA	33.3	NA
SCGC_AG-122-E08	Ga0171348	NA		21.76	0	422429	1940000	0.913425	22	101.103	0	ND	SCGC	Ash Meadows Devils Hole	deep-sourced aquifer	2014-12-13	36.43	-116.29	0	95.6	7.5	NA	33.3	NA
SCGC_AG-122-E10	Ga0171349	Diapherotrites	DPANN	56.7	0	855735	1510000	0.891223	20	35.2734	1	ND	SCGC	Ash Meadows Devils Hole	deep-sourced aquifer	2014-12-13	36.43	-116.29	0	95.6	7.5	NA	33.3	NA
SCGC_AG-122-E14	Ga0171350	Woesearchaeota	DPANN	28.5	0	513095	1800000	0.875417	18	63.1579	0	ND	SCGC	Ash Meadows Devils Hole	deep-sourced aquifer	2014-12-13	36.43	-116.29	0	95.6	7.5	NA	33.3	NA
SCGC_AG-122-E16	Ga0171351	Chloroflexi		14.91	0	500058	3350000	0.843376	34	228.035	0	ND	SCGC	Ash Meadows Devils Hole	deep-sourced aquifer	2014-12-13	36.43	-116.29	0	95.6	7.5	NA	33.3	NA
SCGC_AG-122-E20	Ga0171352	Thaumarchaeota		49.33	0	647657	1310000	0.926444	33	66.8964	0	ND	SCGC	Ash Meadows Devils Hole	deep-sourced aquifer	2014-12-13	36.43	-116.29	0	95.6	7.5	NA	33.3	NA
SCGC_AG-122-F02	Ga0170738	NA		6.9	0	322068	4670000	0.883975	17	246.377	1	ND	SCGC	Ash Meadows Devils Hole	deep-sourced aquifer	2014-12-13	36.43	-116.29	0	95.6	7.5	NA	33.3	NA
SCGC_AG-122-F03	Ga0097938	NA		21.03	0	437676	2080000	0.891673	8	38.0409	0	ND	SCGC	Ash Meadows Devils Hole	deep-sourced aquifer	2014-12-13	36.43	-116.29	0	95.6	7.5	NA	33.3	NA
SCGC_AG-122-F05	Ga0171353	NA		0.1	0	219850	219850000	0.947419	3	3000	0	ND	SCGC	Ash Meadows Devils Hole	deep-sourced aquifer	2014-12-13	36.43	-116.29	0	95.6	7.5	NA	33.3	NA
SCGC_AG-122-F06	Ga0171354	Thaumarchaeota		35.3	6.8	525275	1490000	0.933717	25	70.8215	0	ND	SCGC	Ash Meadows Devils Hole	deep-sourced aquifer	2014-12-13	36.43	-116.29	0	95.6	7.5	NA	33.3	NA
SCGC_AG-122-F10	Ga0171355	NA		41.75	0	744971	1780000	0.930511	33	79.0419	0	ND	SCGC	Ash Meadows Devils Hole	deep-sourced aquifer	2014-12-13	36.43	-116.29	0	95.6	7.5	NA	33.3	NA
SCGC_AG-122-F14	Ga0171356	NA		34.63	2.91	632926	1830000	0.893654	27	77.9671	0	ND	SCGC	Ash Meadows Devils Hole	deep-sourced aquifer	2014-12-13	36.43	-116.29	0	95.6	7.5	NA	33.3	NA
SCGC_AG-122-F17	Ga0171357	NA		8.16	0	795604	9750000	0.855135	26	318.627	1	ND	SCGC	Ash Meadows Devils Hole	deep-sourced aquifer	2014-12-13	36.43	-116.29	0	95.6	7.5	NA	33.3	NA
SCGC_AG-122-G02	Ga0171358	NA		12.15	0	184698	1520000	0.9023	2	16.4609	0	ND	SCGC	Ash Meadows Devils Hole	deep-sourced aquifer	2014-12-13	36.43	-116.29	0	95.6	7.5	NA	33.3	NA
SCGC_AG-122-G08	Ga0171359	Omnitrophica		27.57	0	452809	1640000	0.908867	13	47.1527	0	ND	SCGC	Ash Meadows Devils Hole	deep-sourced aquifer	2014-12-13	36.43	-116.29	0	95.6	7.5	NA	33.3	NA
SCGC_AG-122-G10	Ga0097940	Parcubacteria	Patescibacteria	11.39	0	164594	1450000	0.884176	5	43.8982	0	ND	SCGC	Ash Meadows Devils Hole	deep-sourced aquifer	2014-12-13	36.43	-116.29	0	95.6	7.5	NA	33.3	NA
SCGC_AG-122-G19	Ga0171360	Margulisbacteria		31.92	0	945543	2960000	0.941281	66	206.767	0	ND	SCGC	Ash Meadows Devils Hole	deep-sourced aquifer	2014-12-13	36.43	-116.29	0	95.6	7.5	NA	33.3	NA
SCGC_AG-122-G21	Ga0171362	Omnitrophica		7.76	0	188988	2440000	0.923535	11	141.753	0	ND	SCGC	Ash Meadows Devils Hole	deep-sourced aquifer	2014-12-13	36.43	-116.29	0	95.6	7.5	NA	33.3	NA
SCGC_AG-122-G23	Ga0171363	NA		23.71	0	250233	1060000	0.930333	9	37.9587	0	ND	SCGC	Ash Meadows Devils Hole	deep-sourced aquifer	2014-12-13	36.43	-116.29	0	95.6	7.5	NA	33.3	NA
SCGC_AG-122-I13	Ga0171365	NA		54.85	0.97	871714	1590000	0.912991	51	92.9809	0	ND	SCGC	Ash Meadows Devils Hole	deep-sourced aquifer	2014-12-13	36.43	-116.29	0	95.6	7.5	NA	33.3	NA
SCGC_AG-122-J04	Ga0097942	Aenigmarchaeota	DPANN	62.93	0	941443	1500000	0.903002	58	92.1659	1	ND	SCGC	Ash Meadows Devils Hole	deep-sourced aquifer	2014-12-13	36.43	-116.29	0	95.6	7.5	NA	33.3	NA
SCGC_AG-122-J09	Ga0171366	NA		5.08	0.55	453662	8930000	0.841122	14	275.591	2	ND	SCGC	Ash Meadows Devils Hole	deep-sourced aquifer	2014-12-13	36.43	-116.29	0	95.6	7.5	NA	33.3	NA
SCGC_AG-122-J13	Ga0170739	NA		0.88	0	240839	27400000	0.869025	5	568.182	1	ND	SCGC	Ash Meadows Devils Hole	deep-sourced aquifer	2014-12-13	36.43	-116.29	0	95.6	7.5	NA	33.3	NA
SCGC_AG-122-J19	Ga0171367	NA		4.7	0	838329	17800000	0.887508	17	361.702	2	ND	SCGC	Ash Meadows Devils Hole	deep-sourced aquifer	2014-12-13	36.43	-116.29	0	95.6	7.5	NA	33.3	NA
SCGC_AG-122-J23	Ga0171368	NA		0.1	0	618357	618357000	0.856578	1	1000	0	ND	SCGC	Ash Meadows Devils Hole	deep-sourced aquifer	2014-12-13	36.43	-116.29	0	95.6	7.5	NA	33.3	NA
SCGC_AG-122-K06	Ga0215193	Thaumarchaeota		26.67	2.43	403418	1510000	0.936056	17	63.742	1	ND	SCGC	Ash Meadows Devils Hole	deep-sourced aquifer	2014-12-13	36.43	-116.29	0	95.6	7.5	NA	33.3	NA
SCGC_AG-122-K14	Ga0171369	Omnitrophica		23.2	0	718616	3100000	0.888854	36	155.172	0	ND	SCGC	Ash Meadows Devils Hole	deep-sourced aquifer	2014-12-13	36.43	-116.29	0	95.6	7.5	NA	33.3	NA
SCGC_AG-122-K18	Ga0171370	Parcubacteria	Patescibacteria	14.66	0	248996	1700000	0.898352	3	20.4638	0	ND	SCGC	Ash Meadows Devils Hole	deep-sourced aquifer	2014-12-13	36.43	-116.29	0	95.6	7.5	NA	33.3	NA
SCGC_AG-122-K19	Ga0171371	Parcubacteria	Patescibacteria	21.28	0	378178	1780000	0.925977	14	65.7895	1	ND	SCGC	Ash Meadows Devils Hole	deep-sourced aquifer	2014-12-13	36.43	-116.29	0	95.6	7.5	NA	33.3	NA
SCGC_AG-122-L04	Ga0171372	Diapherotrites	DPANN	42.45	1.87	686558	1620000	0.90747	19	44.7585	0	ND	SCGC	Ash Meadows Devils Hole	deep-sourced aquifer	2014-12-13	36.43	-116.29	0	95.6	7.5	NA	33.3	NA
SCGC_AG-122-L19	Ga0171374	Proteobacteria		2.3	0	314718	13700000	0.919528	15	652.174	1	ND	SCGC	Ash Meadows Devils Hole	deep-sourced aquifer	2014-12-13	36.43	-116.29	0	95.6	7.5	NA	33.3	NA
SCGC_AG-122-L20	Ga0097948	Thaumarchaeota		35.92	0	770535	2150000	0.900897	34	94.6548	0	ND	SCGC	Ash Meadows Devils Hole	deep-sourced aquifer	2014-12-13	36.43	-116.29	0	95.6	7.5	NA	33.3	NA
SCGC_AG-122-M02	Ga0171375	BNL-13		17.78	0	732361	4120000	0.855898	32	179.978	0	ND	SCGC	Ash Meadows Devils Hole	deep-sourced aquifer	2014-12-13	36.43	-116.29	0	95.6	7.5	NA	33.3	NA
SCGC_AG-122-M16	Ga0171376	Dojkabacteria	Patescibacteria	44.67	5.17	719227	1610000	0.913285	14	31.3409	1	ND	SCGC	Ash Meadows Devils Hole	deep-sourced aquifer	2014-12-13	36.43	-116.29	0	95.6	7.5	NA	33.3	NA
SCGC_AG-122-M23	Ga0171377	NA		48.44	0.93	623446	1290000	0.898095	27	55.7391	0	ND	SCGC	Ash Meadows Devils Hole	deep-sourced aquifer	2014-12-13	36.43	-116.29	0	95.6	7.5	NA	33.3	NA
SCGC_AG-122-N03	Ga0171378	NA		0.1	0	231917	231917000	0.959529	5	5000	0	ND	SCGC	Ash Meadows Devils Hole	deep-sourced aquifer	2014-12-13	36.43	-116.29	0	95.6	7.5	NA	33.3	NA
SCGC_AG-122-N06	Ga0171379	Melainabacteria		40.69	0	721778	1770000	0.880388	32	78.6434	0	ND	SCGC	Ash Meadows Devils Hole	deep-sourced aquifer	2014-12-13	36.43	-116.29	0	95.6	7.5	NA	33.3	NA
SCGC_AG-122-N20	Ga0171380	Omnitrophica		20.87	0	670048	3210000	0.907113	33	158.122	0	ND	SCGC	Ash Meadows Devils Hole	deep-sourced aquifer	2014-12-13	36.43	-116.29	0	95.6	7.5	NA	33.3	NA
SCGC_AG-122-O05	Ga0171381	Microgenomates	Patescibacteria	23.23	0	275573	1190000	0.8963	5	21.5239	1	ND	SCGC	Ash Meadows Devils Hole	deep-sourced aquifer	2014-12-13	36.43	-116.29	0	95.6	7.5	NA	33.3	NA
SCGC_AG-122-O06	Ga0171343	Thaumarchaeota		33.38	1.46	506331	1520000	0.931614	27	80.8868	0	ND	SCGC	Ash Meadows Devils Hole	deep-sourced aquifer	2014-12-13	36.43	-116.29	0	95.6	7.5	NA	33.3	NA
SCGC_AG-122-O07	Ga0215194	Thaumarchaeota		54.37	0	775458	1430000	0.931358	43	79.0877	0	ND	SCGC	Ash Meadows Devils Hole	deep-sourced aquifer	2014-12-13	36.43	-116.29	0	95.6	7.5	NA	33.3	NA
SCGC_AG-122-O19	Ga0171382	BRC1-2		21.71	0	1253687	5770000	0.895211	38	175.035	0	ND	SCGC	Ash Meadows Devils Hole	deep-sourced aquifer	2014-12-13	36.43	-116.29	0	95.6	7.5	NA	33.3	NA
SCGC_AG-122-O23	Ga0171383	TA06-1		23.56	1.1	827982	3510000	0.888479	28	118.846	0	ND	SCGC	Ash Meadows Devils Hole	deep-sourced aquifer	2014-12-13	36.43	-116.29	0	95.6	7.5	NA	33.3	NA
SCGC_AG-122-P06	Ga0171384	NA		14.88	0	320969	2160000	0.891077	7	47.043	0	ND	SCGC	Ash Meadows Devils Hole	deep-sourced aquifer	2014-12-13	36.43	-116.29	0	95.6	7.5	NA	33.3	NA
SCGC_AG-122-P15	Ga0097952	Microgenomates	Patescibacteria	45.43	0	987496	2170000	0.940421	29	63.8345	1	ND	SCGC	Ash Meadows Devils Hole	deep-sourced aquifer	2014-12-13	36.43	-116.29	0	95.6	7.5	NA	33.3	NA
SCGC_AG-122-P19	Ga0171385	NA		0.1	0	116170	116170000	0.973935	6	6000	0	ND	SCGC	Ash Meadows Devils Hole	deep-sourced aquifer	2014-12-13	36.43	-116.29	0	95.6	7.5	NA	33.3	NA
SCGC_AG-122-P21	Ga0171386	NA		0.54	0	15945910	2950000000	0.475547	2	370.37	0	ND	SCGC	Ash Meadows Devils Hole	deep-sourced aquifer	2014-12-13	36.43	-116.29	0	95.6	7.5	NA	33.3	NA
SCGC_AG-128-A01	Ga0179391	Omnitrophica		45.79	0	1274355	2780000	0.934449	56	122.297	1	ND	SCGC	Ash Meadows Crystal Spring	deep-sourced aquifer	2014-12-13	36.42	-116.32	0	116	7.26	NA	28.5	NA
SCGC_AG-128-A04	Ga0179392	ANL-2		25.41	0	314517	1240000	0.927422	3	11.8064	0	ND	SCGC	Ash Meadows Crystal Spring	deep-sourced aquifer	2014-12-13	36.42	-116.32	0	116	7.26	NA	28.5	NA
SCGC_AG-128-A06	Ga0170696	TA06-1		29.94	0	923584	3080000	0.890843	22	73.4803	1	ND	SCGC	Ash Meadows Crystal Spring	deep-sourced aquifer	2014-12-13	36.42	-116.32	0	116	7.26	NA	28.5	NA
SCGC_AG-128-A16	Ga0179393	Omnitrophica		32.72	0	1112780	3400000	0.847893	52	158.924	1	ND	SCGC	Ash Meadows Crystal Spring	deep-sourced aquifer	2014-12-13	36.42	-116.32	0	116	7.26	NA	28.5	NA
SCGC_AG-128-B07	Ga0179394	Omnitrophica		49.83	1.08	985301	1980000	0.946703	54	108.368	1	ND	SCGC	Ash Meadows Crystal Spring	deep-sourced aquifer	2014-12-13	36.42	-116.32	0	116	7.26	NA	28.5	NA
SCGC_AG-128-B13	Ga0179395	Omnitrophica		39.82	0	1294094	3250000	0.912383	67	168.257	0	ND	SCGC	Ash Meadows Crystal Spring	deep-sourced aquifer	2014-12-13	36.42	-116.32	0	116	7.26	NA	28.5	NA
SCGC_AG-128-B14	Ga0179396	Omnitrophica		38.04	0	792257	2080000	0.942047	32	84.122	1	ND	SCGC	Ash Meadows Crystal Spring	deep-sourced aquifer	2014-12-13	36.42	-116.32	0	116	7.26	NA	28.5	NA
SCGC_AG-128-C05	Ga0179397	Microgenomates	Patescibacteria	43.37	0	403961	931430	0.922738	8	18.4459	1	ND	SCGC	Ash Meadows Crystal Spring	deep-sourced aquifer	2014-12-13	36.42	-116.32	0	116	7.26	NA	28.5	NA
SCGC_AG-128-C10	Ga0179398	NA		18.73	0	384897	2050000	0.909843	10	53.3903	1	ND	SCGC	Ash Meadows Crystal Spring	deep-sourced aquifer	2014-12-13	36.42	-116.32	0	116	7.26	NA	28.5	NA
SCGC_AG-128-C21	Ga0179399	NA		40.73	0	547802	1340000	0.913178	20	49.1039	2	ND	SCGC	Ash Meadows Crystal Spring	deep-sourced aquifer	2014-12-13	36.42	-116.32	0	116	7.26	NA	28.5	NA
SCGC_AG-128-D07	Ga0179400	Fibrobacteres		15.52	0	1019509	6570000	0.920296	32	206.186	1	ND	SCGC	Ash Meadows Crystal Spring	deep-sourced aquifer	2014-12-13	36.42	-116.32	0	116	7.26	NA	28.5	NA
SCGC_AG-128-D09	Ga0179401	Diapherotrites	DPANN	54.55	0	764019	1400000	0.887868	10	18.3318	0	ND	SCGC	Ash Meadows Crystal Spring	deep-sourced aquifer	2014-12-13	36.42	-116.32	0	116	7.26	NA	28.5	NA
SCGC_AG-128-E05	Ga0179402	NA		53.07	6.15	568948	1070000	0.917588	17	32.0332	0	ND	SCGC	Ash Meadows Crystal Spring	deep-sourced aquifer	2014-12-13	36.42	-116.32	0	116	7.26	NA	28.5	NA
SCGC_AG-128-E20	Ga0179403	Omnitrophica		21.74	0	774237	3560000	0.94115	30	137.994	1	ND	SCGC	Ash Meadows Crystal Spring	deep-sourced aquifer	2014-12-13	36.42	-116.32	0	116	7.26	NA	28.5	NA
SCGC_AG-128-F11	Ga0179404	NA		0.1	0	126213	126213000	0.822728	1	1000	1	ND	SCGC	Ash Meadows Crystal Spring	deep-sourced aquifer	2014-12-13	36.42	-116.32	0	116	7.26	NA	28.5	NA
SCGC_AG-128-F13	Ga0170763	Eisenbacteria		1.25	0	200963	16077040	0.801536	10	800	1	ND	SCGC	Ash Meadows Crystal Spring	deep-sourced aquifer	2014-12-13	36.42	-116.32	0	116	7.26	NA	28.5	NA
SCGC_AG-128-G05	Ga0179405	Parcubacteria	Patescibacteria	38.19	0	438877	1150000	0.870811	14	36.6588	1	ND	SCGC	Ash Meadows Crystal Spring	deep-sourced aquifer	2014-12-13	36.42	-116.32	0	116	7.26	NA	28.5	NA
SCGC_AG-128-G07	Ga0179406	Omnitrophica		41.38	0	1354042	3270000	0.928812	78	188.497	1	ND	SCGC	Ash Meadows Crystal Spring	deep-sourced aquifer	2014-12-13	36.42	-116.32	0	116	7.26	NA	28.5	NA
SCGC_AG-128-G08	Ga0179407	NA		35.78	3.74	436078	1220000	0.939754	11	30.7434	0	ND	SCGC	Ash Meadows Crystal Spring	deep-sourced aquifer	2014-12-13	36.42	-116.32	0	116	7.26	NA	28.5	NA
SCGC_AG-128-G10	Ga0097954	Microgenomates	Patescibacteria	35.77	0	299991	838666	0.898157	2	5.59128	1	ND	SCGC	Ash Meadows Crystal Spring	deep-sourced aquifer	2014-12-13	36.42	-116.32	0	116	7.26	NA	28.5	NA
SCGC_AG-128-G23	Ga0179408	Woesearchaeota	DPANN	30.84	0.93	754481	2450000	0.941308	15	48.6381	0	ND	SCGC	Ash Meadows Crystal Spring	deep-sourced aquifer	2014-12-13	36.42	-116.32	0	116	7.26	NA	28.5	NA
SCGC_AG-128-I04	Ga0179411	Omnitrophica		26.9	0	793825	2950000	0.892149	41	152.416	1	ND	SCGC	Ash Meadows Crystal Spring	deep-sourced aquifer	2014-12-13	36.42	-116.32	0	116	7.26	NA	28.5	NA
SCGC_AG-128-I06	Ga0179412	Omnitrophica		11.01	0.1	386354	3510000	0.861298	18	163.488	1	ND	SCGC	Ash Meadows Crystal Spring	deep-sourced aquifer	2014-12-13	36.42	-116.32	0	116	7.26	NA	28.5	NA
SCGC_AG-128-I11	Ga0179413	Omnitrophica		52.61	0	1351452	2570000	0.938761	74	140.658	1	ND	SCGC	Ash Meadows Crystal Spring	deep-sourced aquifer	2014-12-13	36.42	-116.32	0	116	7.26	NA	28.5	NA
SCGC_AG-128-I15	Ga0179414	Omnitrophica		33.07	0	716354	2170000	0.92766	35	105.836	0	ND	SCGC	Ash Meadows Crystal Spring	deep-sourced aquifer	2014-12-13	36.42	-116.32	0	116	7.26	NA	28.5	NA
SCGC_AG-128-I18	Ga0179415	Omnitrophica		19.59	0	809600	4130000	0.916397	26	132.721	0	ND	SCGC	Ash Meadows Crystal Spring	deep-sourced aquifer	2014-12-13	36.42	-116.32	0	116	7.26	NA	28.5	NA
SCGC_AG-128-I19	Ga0179416	NA		20.85	3.35	606475	2910000	0.861181	28	134.293	2	ND	SCGC	Ash Meadows Crystal Spring	deep-sourced aquifer	2014-12-13	36.42	-116.32	0	116	7.26	NA	28.5	NA
SCGC_AG-128-I21	Ga0179417	NA		19.16	0	476422	2490000	0.886987	8	41.7537	1	ND	SCGC	Ash Meadows Crystal Spring	deep-sourced aquifer	2014-12-13	36.42	-116.32	0	116	7.26	NA	28.5	NA
SCGC_AG-128-J06	Ga0179418	Woesearchaeota	DPANN	46.73	0.93	863548	1850000	0.909118	23	49.2189	1	ND	SCGC	Ash Meadows Crystal Spring	deep-sourced aquifer	2014-12-13	36.42	-116.32	0	116	7.26	NA	28.5	NA
SCGC_AG-128-J14	Ga0179419	NA		40.03	0	525033	1310000	0.916085	8	19.985	1	ND	SCGC	Ash Meadows Crystal Spring	deep-sourced aquifer	2014-12-13	36.42	-116.32	0	116	7.26	NA	28.5	NA
SCGC_AG-128-J15	Ga0097956	Peregrinibacteria	Patescibacteria	65.44	0	940862	1440000	0.92227	27	41.2592	0	ND	SCGC	Ash Meadows Crystal Spring	deep-sourced aquifer	2014-12-13	36.42	-116.32	0	116	7.26	NA	28.5	NA
SCGC_AG-128-J21	Ga0179420	Omnitrophica		63.46	0	1226366	1930000	0.964885	64	100.851	0	ND	SCGC	Ash Meadows Crystal Spring	deep-sourced aquifer	2014-12-13	36.42	-116.32	0	116	7.26	NA	28.5	NA
SCGC_AG-128-J23	Ga0179421	Omnitrophica		38.39	0	821324	2140000	0.921086	50	130.242	1	ND	SCGC	Ash Meadows Crystal Spring	deep-sourced aquifer	2014-12-13	36.42	-116.32	0	116	7.26	NA	28.5	NA
SCGC_AG-128-K04	Ga0170740	Omnitrophica		59.86	0	1060053	1770000	0.953483	52	86.8694	0	ND	SCGC	Ash Meadows Crystal Spring	deep-sourced aquifer	2014-12-13	36.42	-116.32	0	116	7.26	NA	28.5	NA
SCGC_AG-128-K05	Ga0179422	NA		24.95	0	345915	1390000	0.861949	4	16.0321	1	ND	SCGC	Ash Meadows Crystal Spring	deep-sourced aquifer	2014-12-13	36.42	-116.32	0	116	7.26	NA	28.5	NA
SCGC_AG-128-K09	Ga0179423	Parcubacteria	Patescibacteria	38.63	0.99	822902	2130000	0.914223	27	69.8939	1	ND	SCGC	Ash Meadows Crystal Spring	deep-sourced aquifer	2014-12-13	36.42	-116.32	0	116	7.26	NA	28.5	NA
SCGC_AG-128-K20	Ga0179424	Woesearchaeota	DPANN	31.8	0	530796	1670000	0.901635	14	44.0252	0	ND	SCGC	Ash Meadows Crystal Spring	deep-sourced aquifer	2014-12-13	36.42	-116.32	0	116	7.26	NA	28.5	NA
SCGC_AG-128-K21	Ga0097958	Elusimicrobia		36.36	0	814742	2240000	0.888598	31	85.2585	1	ND	SCGC	Ash Meadows Crystal Spring	deep-sourced aquifer	2014-12-13	36.42	-116.32	0	116	7.26	NA	28.5	NA
SCGC_AG-128-L09	Ga0179425	Microgenomates	Patescibacteria	26.18	1.72	688640	2630000	0.84175	17	64.9351	2	ND	SCGC	Ash Meadows Crystal Spring	deep-sourced aquifer	2014-12-13	36.42	-116.32	0	116	7.26	NA	28.5	NA
SCGC_AG-128-L10	Ga0111107	Rokubacteria		24.49	0.85	1892582	7730000	0.822403	127	518.579	0	ND	SCGC	Ash Meadows Crystal Spring	deep-sourced aquifer	2014-12-13	36.42	-116.32	0	116	7.26	NA	28.5	NA
SCGC_AG-128-L16	Ga0170741	Omnitrophica		21.47	0	512212	2390000	0.867807	17	79.1803	1	ND	SCGC	Ash Meadows Crystal Spring	deep-sourced aquifer	2014-12-13	36.42	-116.32	0	116	7.26	NA	28.5	NA
SCGC_AG-128-M03	Ga0179426	Microgenomates	Patescibacteria	31.82	0	315799	992454	0.918223	7	21.9987	1	ND	SCGC	Ash Meadows Crystal Spring	deep-sourced aquifer	2014-12-13	36.42	-116.32	0	116	7.26	NA	28.5	NA
SCGC_AG-128-M06	Ga0170748	Microgenomates	Patescibacteria	36.97	0	369111	998407	0.901745	6	16.2294	4	ND	SCGC	Ash Meadows Crystal Spring	deep-sourced aquifer	2014-12-13	36.42	-116.32	0	116	7.26	NA	28.5	NA
SCGC_AG-128-M10	Ga0170742	Omnitrophica		22.41	0	681026	3040000	0.866976	49	218.652	1	ND	SCGC	Ash Meadows Crystal Spring	deep-sourced aquifer	2014-12-13	36.42	-116.32	0	116	7.26	NA	28.5	NA
SCGC_AG-128-M13	Ga0179427	Omnitrophica		42.23	0	734879	1740000	0.954635	27	63.9356	1	ND	SCGC	Ash Meadows Crystal Spring	deep-sourced aquifer	2014-12-13	36.42	-116.32	0	116	7.26	NA	28.5	NA
SCGC_AG-128-M18	Ga0179428	Omnitrophica		47.41	0	988288	2080000	0.959629	50	105.463	0	ND	SCGC	Ash Meadows Crystal Spring	deep-sourced aquifer	2014-12-13	36.42	-116.32	0	116	7.26	NA	28.5	NA
SCGC_AG-128-M20	Ga0097960	Elusimicrobia		43.75	0	1395813	3190000	0.922847	72	164.571	1	ND	SCGC	Ash Meadows Crystal Spring	deep-sourced aquifer	2014-12-13	36.42	-116.32	0	116	7.26	NA	28.5	NA
SCGC_AG-128-N06	Ga0179429	Omnitrophica		32.52	0	733239	2250000	0.949066	40	123.001	1	ND	SCGC	Ash Meadows Crystal Spring	deep-sourced aquifer	2014-12-13	36.42	-116.32	0	116	7.26	NA	28.5	NA
SCGC_AG-128-N11	Ga0170764	Margulisbacteria		29.56	0.85	833141	2820000	0.915299	46	155.616	1	ND	SCGC	Ash Meadows Crystal Spring	deep-sourced aquifer	2014-12-13	36.42	-116.32	0	116	7.26	NA	28.5	NA
SCGC_AG-128-N15	Ga0179430	NA		42.52	0	818742	1930000	0.930209	19	44.6849	1	ND	SCGC	Ash Meadows Crystal Spring	deep-sourced aquifer	2014-12-13	36.42	-116.32	0	116	7.26	NA	28.5	NA
SCGC_AG-128-N16	Ga0179431	Omnitrophica		25	0	841787	3367148	0.95515	40	160	1	ND	SCGC	Ash Meadows Crystal Spring	deep-sourced aquifer	2014-12-13	36.42	-116.32	0	116	7.26	NA	28.5	NA
SCGC_AG-128-N19	Ga0179432	Omnitrophica		28.07	0	1202959	4290000	0.858117	70	249.377	2	ND	SCGC	Ash Meadows Crystal Spring	deep-sourced aquifer	2014-12-13	36.42	-116.32	0	116	7.26	NA	28.5	NA
SCGC_AG-128-N20	Ga0179433	Diapherotrites	DPANN	48.6	0.93	580540	1190000	0.921456	16	32.9218	1	ND	SCGC	Ash Meadows Crystal Spring	deep-sourced aquifer	2014-12-13	36.42	-116.32	0	116	7.26	NA	28.5	NA
SCGC_AG-128-O03	Ga0179434	Pacearchaeota	DPANN	29.44	0	379642	1290000	0.891643	4	13.587	0	ND	SCGC	Ash Meadows Crystal Spring	deep-sourced aquifer	2014-12-13	36.42	-116.32	0	116	7.26	NA	28.5	NA
SCGC_AG-128-O10	Ga0179435	Omnitrophica		34.55	0	1019383	2950000	0.939718	48	138.929	1	ND	SCGC	Ash Meadows Crystal Spring	deep-sourced aquifer	2014-12-13	36.42	-116.32	0	116	7.26	NA	28.5	NA
SCGC_AG-128-O11	Ga0179436	Omnitrophica		50	0	1039804	2079608	0.921485	41	82	0	ND	SCGC	Ash Meadows Crystal Spring	deep-sourced aquifer	2014-12-13	36.42	-116.32	0	116	7.26	NA	28.5	NA
SCGC_AG-128-O16	Ga0179437	Woesearchaeota	DPANN	58.88	0	733935	1250000	0.931799	12	20.3804	1	ND	SCGC	Ash Meadows Crystal Spring	deep-sourced aquifer	2014-12-13	36.42	-116.32	0	116	7.26	NA	28.5	NA
SCGC_AG-128-O20	Ga0179438	Elusimicrobia		24.01	0.07	895555	3730000	0.84154	40	166.597	1	ND	SCGC	Ash Meadows Crystal Spring	deep-sourced aquifer	2014-12-13	36.42	-116.32	0	116	7.26	NA	28.5	NA
SCGC_AG-128-P09	Ga0170731	Elusimicrobia		36.16	1.12	1013316	2800000	0.940851	36	99.5575	0	ND	SCGC	Ash Meadows Crystal Spring	deep-sourced aquifer	2014-12-13	36.42	-116.32	0	116	7.26	NA	28.5	NA
SCGC_AG-138-A09	Ga0170765	NA		13.79	0	608226	4410000	0.847668	31	224.801	1	ND	SCGC	SURF-300 Kirk Addit	deep-sourced aquifer	2008-04-20	44.36	-103.76	300	NA	6.49	NA	8.1	0
SCGC_AG-138-A21	Ga0138161	Microgenomates	Patescibacteria	21.55	0	356886	1660000	0.930852	11	51.0441	0	ND	SCGC	SURF-300 Kirk Addit	deep-sourced aquifer	2008-04-20	44.36	-103.76	300	NA	6.49	NA	8.1	0
SCGC_AG-138-A22	Ga0138162	Microgenomates	Patescibacteria	24.61	0	585985	2380000	0.928421	20	81.2678	0	ND	SCGC	SURF-300 Kirk Addit	deep-sourced aquifer	2008-04-20	44.36	-103.76	300	NA	6.49	NA	8.1	0
SCGC_AG-138-A23	Ga0097962	Peregrinibacteria	Patescibacteria	14.63	0	279649	1910000	0.880007	8	54.6822	1	ND	SCGC	SURF-300 Kirk Addit	deep-sourced aquifer	2008-04-20	44.36	-103.76	300	NA	6.49	NA	8.1	0
SCGC_AG-138-B09	Ga0138163	Parcubacteria	Patescibacteria	28.48	0	455898	1600000	0.900497	14	49.1573	1	ND	SCGC	SURF-300 Kirk Addit	deep-sourced aquifer	2008-04-20	44.36	-103.76	300	NA	6.49	NA	8.1	0
SCGC_AG-138-B17	Ga0097964	Microgenomates	Patescibacteria	43.41	0	810908	1870000	0.932199	23	52.9832	2	ND	SCGC	SURF-300 Kirk Addit	deep-sourced aquifer	2008-04-20	44.36	-103.76	300	NA	6.49	NA	8.1	0
SCGC_AG-138-B20	Ga0138164	Microgenomates	Patescibacteria	24.14	1.75	213563	884685	0.897965	7	28.9975	1	ND	SCGC	SURF-300 Kirk Addit	deep-sourced aquifer	2008-04-20	44.36	-103.76	300	NA	6.49	NA	8.1	0
SCGC_AG-138-C14	Ga0138165	Planctomycetes		5.66	0	325193	5750000	0.852555	3	53.0035	0	ND	SCGC	SURF-300 Kirk Addit	deep-sourced aquifer	2008-04-20	44.36	-103.76	300	NA	6.49	NA	8.1	0
SCGC_AG-138-D06	Ga0111108	NA		6.11	0	294200	4820000	0.822369	19	310.966	0	ND	SCGC	SURF-300 Kirk Addit	deep-sourced aquifer	2008-04-20	44.36	-103.76	300	NA	6.49	NA	8.1	0
SCGC_AG-138-D22	Ga0097966	Peregrinibacteria	Patescibacteria	34.56	0	463280	1340000	0.919576	11	31.8287	1	ND	SCGC	SURF-300 Kirk Addit	deep-sourced aquifer	2008-04-20	44.36	-103.76	300	NA	6.49	NA	8.1	0
SCGC_AG-138-E04	Ga0138166	Microgenomates	Patescibacteria	34.4	0	487258	1420000	0.885387	10	29.0698	0	ND	SCGC	SURF-300 Kirk Addit	deep-sourced aquifer	2008-04-20	44.36	-103.76	300	NA	6.49	NA	8.1	0
SCGC_AG-138-E10	Ga0138167	Microgenomates	Patescibacteria	31.98	0	324517	1010000	0.881935	8	25.0156	1	ND	SCGC	SURF-300 Kirk Addit	deep-sourced aquifer	2008-04-20	44.36	-103.76	300	NA	6.49	NA	8.1	0
SCGC_AG-138-E13	Ga0138168	Microgenomates	Patescibacteria	22.49	0	498484	2220000	0.931793	25	111.161	0	ND	SCGC	SURF-300 Kirk Addit	deep-sourced aquifer	2008-04-20	44.36	-103.76	300	NA	6.49	NA	8.1	0
SCGC_AG-138-E14	Ga0215195	Microgenomates	Patescibacteria	18.97	0	215398	1140000	0.904869	4	21.0859	1	ND	SCGC	SURF-300 Kirk Addit	deep-sourced aquifer	2008-04-20	44.36	-103.76	300	NA	6.49	NA	8.1	0
SCGC_AG-138-E17	Ga0138169	Microgenomates	Patescibacteria	39.44	1.98	371784	942657	0.900281	5	12.6775	1	ND	SCGC	SURF-300 Kirk Addit	deep-sourced aquifer	2008-04-20	44.36	-103.76	300	NA	6.49	NA	8.1	0
SCGC_AG-138-F03	Ga0138170	NA		49.21	0.93	764349	1550000	0.909507	14	28.4495	0	ND	SCGC	SURF-300 Kirk Addit	deep-sourced aquifer	2008-04-20	44.36	-103.76	300	NA	6.49	NA	8.1	0
SCGC_AG-138-F05	Ga0138171	NA		3.45	0	142772	4140000	0.934238	9	260.87	0	ND	SCGC	SURF-300 Kirk Addit	deep-sourced aquifer	2008-04-20	44.36	-103.76	300	NA	6.49	NA	8.1	0
SCGC_AG-138-F18	Ga0138172	NA		0.1	0	128917	128917000	0.858901	6	6000	0	ND	SCGC	SURF-300 Kirk Addit	deep-sourced aquifer	2008-04-20	44.36	-103.76	300	NA	6.49	NA	8.1	0
SCGC_AG-138-G08	Ga0138173	Microgenomates	Patescibacteria	30.37	0	316938	1040000	0.898756	9	29.6345	1	ND	SCGC	SURF-300 Kirk Addit	deep-sourced aquifer	2008-04-20	44.36	-103.76	300	NA	6.49	NA	8.1	0
SCGC_AG-138-G14	Ga0138174	NA		1.72	0	178324	10400000	0.911268	12	697.674	0	ND	SCGC	SURF-300 Kirk Addit	deep-sourced aquifer	2008-04-20	44.36	-103.76	300	NA	6.49	NA	8.1	0
SCGC_AG-138-G21	Ga0138175	Microgenomates	Patescibacteria	28.96	0	541682	1870000	0.927705	17	58.7017	1	ND	SCGC	SURF-300 Kirk Addit	deep-sourced aquifer	2008-04-20	44.36	-103.76	300	NA	6.49	NA	8.1	0
SCGC_AG-138-I02	Ga0138176	Parcubacteria	Patescibacteria	50.36	0	698704	1390000	0.894898	16	31.7712	1	ND	SCGC	SURF-300 Kirk Addit	deep-sourced aquifer	2008-04-20	44.36	-103.76	300	NA	6.49	NA	8.1	0
SCGC_AG-138-I04	Ga0138177	Parcubacteria	Patescibacteria	42.3	0	496525	1170000	0.88311	9	21.2766	1	ND	SCGC	SURF-300 Kirk Addit	deep-sourced aquifer	2008-04-20	44.36	-103.76	300	NA	6.49	NA	8.1	0
SCGC_AG-138-I09	Ga0138178	NA		3.51	0	227721	6490000	0.869432	7	199.43	0	ND	SCGC	SURF-300 Kirk Addit	deep-sourced aquifer	2008-04-20	44.36	-103.76	300	NA	6.49	NA	8.1	0
SCGC_AG-138-I10	Ga0138179	Microgenomates	Patescibacteria	48.61	0	709344	1460000	0.935195	15	30.8578	0	ND	SCGC	SURF-300 Kirk Addit	deep-sourced aquifer	2008-04-20	44.36	-103.76	300	NA	6.49	NA	8.1	0
SCGC_AG-138-I14	Ga0138180	NA		6.54	0.93	132448	2030000	0.893853	1	15.2905	1	ND	SCGC	SURF-300 Kirk Addit	deep-sourced aquifer	2008-04-20	44.36	-103.76	300	NA	6.49	NA	8.1	0
SCGC_AG-138-I17	Ga0138181	Microgenomates	Patescibacteria	35.92	0	527479	1470000	0.942987	7	19.4878	1	ND	SCGC	SURF-300 Kirk Addit	deep-sourced aquifer	2008-04-20	44.36	-103.76	300	NA	6.49	NA	8.1	0
SCGC_AG-138-I18	Ga0097970	Microgenomates	Patescibacteria	34.65	0	493238	1420000	0.925075	16	46.176	1	ND	SCGC	SURF-300 Kirk Addit	deep-sourced aquifer	2008-04-20	44.36	-103.76	300	NA	6.49	NA	8.1	0
SCGC_AG-138-I21	Ga0097972	Microgenomates	Patescibacteria	48.12	0	656174	1360000	0.929735	16	33.2502	1	ND	SCGC	SURF-300 Kirk Addit	deep-sourced aquifer	2008-04-20	44.36	-103.76	300	NA	6.49	NA	8.1	0
SCGC_AG-138-I23	Ga0138182	NA		21.59	0	450979	2090000	0.877371	6	27.7906	0	ND	SCGC	SURF-300 Kirk Addit	deep-sourced aquifer	2008-04-20	44.36	-103.76	300	NA	6.49	NA	8.1	0
SCGC_AG-138-J05	Ga0138183	NA		4.17	0	39177	939496	0.898461	1	23.9808	0	ND	SCGC	SURF-300 Kirk Addit	deep-sourced aquifer	2008-04-20	44.36	-103.76	300	NA	6.49	NA	8.1	0
SCGC_AG-138-J15	Ga0138184	Parcubacteria	Patescibacteria	30.06	0	437017	1450000	0.889496	12	39.9202	1	ND	SCGC	SURF-300 Kirk Addit	deep-sourced aquifer	2008-04-20	44.36	-103.76	300	NA	6.49	NA	8.1	0
SCGC_AG-138-J17	Ga0097974	Microgenomates	Patescibacteria	25.57	0	501061	1960000	0.905315	16	62.5733	1	ND	SCGC	SURF-300 Kirk Addit	deep-sourced aquifer	2008-04-20	44.36	-103.76	300	NA	6.49	NA	8.1	0
SCGC_AG-138-J18	Ga0138185	Aenigmarchaeota	DPANN	48.68	0	470204	965908	0.896777	8	16.4339	2	ND	SCGC	SURF-300 Kirk Addit	deep-sourced aquifer	2008-04-20	44.36	-103.76	300	NA	6.49	NA	8.1	0
SCGC_AG-138-K02	Ga0097976	Peregrinibacteria	Patescibacteria	17.24	1.72	270986	1570000	0.911106	11	63.8051	0	ND	SCGC	SURF-300 Kirk Addit	deep-sourced aquifer	2008-04-20	44.36	-103.76	300	NA	6.49	NA	8.1	0
SCGC_AG-138-K03	Ga0097978	Microgenomates	Patescibacteria	23.57	0	346109	1470000	0.919548	10	42.4268	1	ND	SCGC	SURF-300 Kirk Addit	deep-sourced aquifer	2008-04-20	44.36	-103.76	300	NA	6.49	NA	8.1	0
SCGC_AG-138-K05	Ga0138186	NA		20.56	0	374495	1820000	0.91323	6	29.1829	0	ND	SCGC	SURF-300 Kirk Addit	deep-sourced aquifer	2008-04-20	44.36	-103.76	300	NA	6.49	NA	8.1	0
SCGC_AG-138-K06	Ga0097980	Microgenomates	Patescibacteria	18.97	0	245869	1300000	0.908825	1	5.27148	1	ND	SCGC	SURF-300 Kirk Addit	deep-sourced aquifer	2008-04-20	44.36	-103.76	300	NA	6.49	NA	8.1	0
SCGC_AG-138-K08	Ga0138187	Parcubacteria	Patescibacteria	40.5	0	363669	897948	0.879454	4	9.87654	1	ND	SCGC	SURF-300 Kirk Addit	deep-sourced aquifer	2008-04-20	44.36	-103.76	300	NA	6.49	NA	8.1	0
SCGC_AG-138-K10	Ga0138188	Microgenomates	Patescibacteria	12.73	0	145649	1140000	0.907998	0	0	1	ND	SCGC	SURF-300 Kirk Addit	deep-sourced aquifer	2008-04-20	44.36	-103.76	300	NA	6.49	NA	8.1	0
SCGC_AG-138-K13	Ga0138189	Parcubacteria	Patescibacteria	15.2	0	173460	1140000	0.922881	1	6.57895	0	ND	SCGC	SURF-300 Kirk Addit	deep-sourced aquifer	2008-04-20	44.36	-103.76	300	NA	6.49	NA	8.1	0
SCGC_AG-138-K14	Ga0138190	Parcubacteria	Patescibacteria	24.53	0	343644	1400000	0.859125	9	36.6898	0	ND	SCGC	SURF-300 Kirk Addit	deep-sourced aquifer	2008-04-20	44.36	-103.76	300	NA	6.49	NA	8.1	0
SCGC_AG-138-K22	Ga0138191	NA		42.57	0	715158	1680000	0.918481	13	30.5379	1	ND	SCGC	SURF-300 Kirk Addit	deep-sourced aquifer	2008-04-20	44.36	-103.76	300	NA	6.49	NA	8.1	0
SCGC_AG-138-L19	Ga0138192	Microgenomates	Patescibacteria	24.84	0	500677	2020000	0.937581	17	68.438	0	ND	SCGC	SURF-300 Kirk Addit	deep-sourced aquifer	2008-04-20	44.36	-103.76	300	NA	6.49	NA	8.1	0
SCGC_AG-138-L21	Ga0138193	Woesearchaeota	DPANN	17.06	0	397000	2330000	0.91172	6	35.17	0	ND	SCGC	SURF-300 Kirk Addit	deep-sourced aquifer	2008-04-20	44.36	-103.76	300	NA	6.49	NA	8.1	0
SCGC_AG-138-L22	Ga0170749	Microgenomates	Patescibacteria	33.87	1.2	365110	1080000	0.900666	5	14.7623	1	ND	SCGC	SURF-300 Kirk Addit	deep-sourced aquifer	2008-04-20	44.36	-103.76	300	NA	6.49	NA	8.1	0
SCGC_AG-138-L22	Ga0138194	NA		4.39	0	95285	2170000	0.824516	5	113.895	0	ND	SCGC	SURF-300 Kirk Addit	deep-sourced aquifer	2008-04-20	44.36	-103.76	300	NA	6.49	NA	8.1	0
SCGC_AG-138-M05	Ga0138195	NA		0.1	0	330849	330849000	0.863723	11	11000	0	ND	SCGC	SURF-300 Kirk Addit	deep-sourced aquifer	2008-04-20	44.36	-103.76	300	NA	6.49	NA	8.1	0
SCGC_AG-138-M07	Ga0097982	Microgenomates	Patescibacteria	11.87	0	343412	2890000	0.922297	10	84.246	1	ND	SCGC	SURF-300 Kirk Addit	deep-sourced aquifer	2008-04-20	44.36	-103.76	300	NA	6.49	NA	8.1	0
SCGC_AG-138-M08	Ga0097984	Microgenomates	Patescibacteria	28.53	0	357072	1250000	0.934366	13	45.5661	1	ND	SCGC	SURF-300 Kirk Addit	deep-sourced aquifer	2008-04-20	44.36	-103.76	300	NA	6.49	NA	8.1	0
SCGC_AG-138-M18	Ga0097986	Microgenomates	Patescibacteria	31.03	0	543049	1750000	0.926132	14	45.1176	1	ND	SCGC	SURF-300 Kirk Addit	deep-sourced aquifer	2008-04-20	44.36	-103.76	300	NA	6.49	NA	8.1	0
SCGC_AG-138-M19	Ga0138196	Parcubacteria	Patescibacteria	34.46	0	700477	2030000	0.90779	15	43.5287	1	ND	SCGC	SURF-300 Kirk Addit	deep-sourced aquifer	2008-04-20	44.36	-103.76	300	NA	6.49	NA	8.1	0
SCGC_AG-138-M21	Ga0215196	Microgenomates	Patescibacteria	41.1	0	445817	1080000	0.931014	10	24.3309	1	ND	SCGC	SURF-300 Kirk Addit	deep-sourced aquifer	2008-04-20	44.36	-103.76	300	NA	6.49	NA	8.1	0
SCGC_AG-138-M23	Ga0138197	Diapherotrites	DPANN	51.62	0.93	942184	1830000	0.887164	23	44.5564	1	ND	SCGC	SURF-300 Kirk Addit	deep-sourced aquifer	2008-04-20	44.36	-103.76	300	NA	6.49	NA	8.1	0
SCGC_AG-138-N08	Ga0138198	Pacearchaeota	DPANN	19.48	0.93	281330	1440000	0.900768	4	20.5339	0	ND	SCGC	SURF-300 Kirk Addit	deep-sourced aquifer	2008-04-20	44.36	-103.76	300	NA	6.49	NA	8.1	0
SCGC_AG-138-N13	Ga0138199	Microgenomates	Patescibacteria	23.69	0	458636	1940000	0.933158	17	71.7602	0	ND	SCGC	SURF-300 Kirk Addit	deep-sourced aquifer	2008-04-20	44.36	-103.76	300	NA	6.49	NA	8.1	0
SCGC_AG-138-N14	Ga0097990	Woesearchaeota	DPANN	59.35	0	728947	1230000	0.917803	9	15.1643	0	ND	SCGC	SURF-300 Kirk Addit	deep-sourced aquifer	2008-04-20	44.36	-103.76	300	NA	6.49	NA	8.1	0
SCGC_AG-138-N20	Ga0138200	Microgenomates	Patescibacteria	29.39	0	348781	1190000	0.917725	9	30.6227	1	ND	SCGC	SURF-300 Kirk Addit	deep-sourced aquifer	2008-04-20	44.36	-103.76	300	NA	6.49	NA	8.1	0
SCGC_AG-138-N21	Ga0138201	Microgenomates	Patescibacteria	35.89	0	583235	1630000	0.924888	18	50.1532	0	ND	SCGC	SURF-300 Kirk Addit	deep-sourced aquifer	2008-04-20	44.36	-103.76	300	NA	6.49	NA	8.1	0
SCGC_AG-138-O06	Ga0138202	Omnitrophica		40.14	0	915869	2280000	0.957121	31	77.2297	0	ND	SCGC	SURF-300 Kirk Addit	deep-sourced aquifer	2008-04-20	44.36	-103.76	300	NA	6.49	NA	8.1	0
SCGC_AG-138-O09	Ga0097994	NA		42.79	0.93	495168	1160000	0.927697	9	21.033	1	ND	SCGC	SURF-300 Kirk Addit	deep-sourced aquifer	2008-04-20	44.36	-103.76	300	NA	6.49	NA	8.1	0
SCGC_AG-138-O11	Ga0138203	NA		13.12	0	234460	1790000	0.891325	3	22.8659	0	ND	SCGC	SURF-300 Kirk Addit	deep-sourced aquifer	2008-04-20	44.36	-103.76	300	NA	6.49	NA	8.1	0
SCGC_AG-138-O14	Ga0097996	Microgenomates	Patescibacteria	32.92	0	619432	1880000	0.924266	23	69.8663	1	ND	SCGC	SURF-300 Kirk Addit	deep-sourced aquifer	2008-04-20	44.36	-103.76	300	NA	6.49	NA	8.1	0
SCGC_AG-138-O16	Ga0097998	Microgenomates	Patescibacteria	14.99	0	422572	2820000	0.924261	18	120.08	1	ND	SCGC	SURF-300 Kirk Addit	deep-sourced aquifer	2008-04-20	44.36	-103.76	300	NA	6.49	NA	8.1	0
SCGC_AG-138-O18	Ga0138204	NA		43.93	0	556903	1270000	0.933593	14	31.8689	1	ND	SCGC	SURF-300 Kirk Addit	deep-sourced aquifer	2008-04-20	44.36	-103.76	300	NA	6.49	NA	8.1	0
SCGC_AG-138-P01	Ga0138205	NA		10.28	0	178268	1730000	0.893413	2	19.4553	1	ND	SCGC	SURF-300 Kirk Addit	deep-sourced aquifer	2008-04-20	44.36	-103.76	300	NA	6.49	NA	8.1	0
SCGC_AG-138-P08	Ga0138206	Microgenomates	Patescibacteria	46.75	1.12	698065	1490000	0.930128	12	25.6684	1	ND	SCGC	SURF-300 Kirk Addit	deep-sourced aquifer	2008-04-20	44.36	-103.76	300	NA	6.49	NA	8.1	0
SCGC_AG-138-P13	Ga0138207	Microgenomates	Patescibacteria	20.99	0	413276	1970000	0.930163	16	76.2268	1	ND	SCGC	SURF-300 Kirk Addit	deep-sourced aquifer	2008-04-20	44.36	-103.76	300	NA	6.49	NA	8.1	0
SCGC_AG-138-P15	Ga0138208	Diapherotrites	DPANN	19.55	0.93	300668	1540000	0.927345	5	25.5754	0	ND	SCGC	SURF-300 Kirk Addit	deep-sourced aquifer	2008-04-20	44.36	-103.76	300	NA	6.49	NA	8.1	0
SCGC_AG-157-K22	Ga0170721	NA		6.03	0	164590	2730000	0.847561	1	16.5837	1	ND	SCGC	Nye County Groundwater Evaluation Oasis Valley 2	deep-sourced aquifer	2014-12-14	36.96	-116.72	90	107	7.51	NA	24.8	NA
SCGC_AG-157-N13	Ga0170754	NA		22.38	0	558066	2490000	0.887486	25	111.707	0	ND	SCGC	Nye County Groundwater Evaluation Oasis Valley 2	deep-sourced aquifer	2014-12-14	36.96	-116.72	90	107	7.51	NA	24.8	NA
SCGC_AG-158-G21	Ga0170755	NA		32.04	0	498209	1550000	0.889982	19	59.3009	0	ND	SCGC	Nye County Groundwater Evaluation Oasis Valley 2	deep-sourced aquifer	2014-12-14	36.96	-116.72	90	107	7.51	NA	24.8	NA
SCGC_AG-159-A03	Ga0138114	BNL-7		36.06	0	247057	685128	0.91859	3	8.31947	1	ND	SCGC	Nye County Groundwater Evaluation Oasis Valley 2	deep-sourced aquifer	2014-12-14	36.96	-116.72	90	107	7.51	NA	24.8	NA
SCGC_AG-159-A08	Ga0138115	NA		27.1	0	426604	1570000	0.877643	17	62.7306	1	ND	SCGC	Nye County Groundwater Evaluation Oasis Valley 2	deep-sourced aquifer	2014-12-14	36.96	-116.72	90	107	7.51	NA	24.8	NA
SCGC_AG-159-A09	Ga0170766	Microgenomates	Patescibacteria	33.66	0	513718	1530000	0.928636	8	23.7671	0	ND	SCGC	Nye County Groundwater Evaluation Oasis Valley 2	deep-sourced aquifer	2014-12-14	36.96	-116.72	90	107	7.51	NA	24.8	NA
SCGC_AG-159-A10	Ga0138116	Omnitrophica		7.68	0	209655	2730000	0.849252	13	169.271	1	ND	SCGC	Nye County Groundwater Evaluation Oasis Valley 2	deep-sourced aquifer	2014-12-14	36.96	-116.72	90	107	7.51	NA	24.8	NA
SCGC_AG-159-A11	Ga0170782	NA		20.82	0	322830	1550000	0.905548	9	43.2277	0	ND	SCGC	Nye County Groundwater Evaluation Oasis Valley 2	deep-sourced aquifer	2014-12-14	36.96	-116.72	90	107	7.51	NA	24.8	NA
SCGC_AG-159-B02	Ga0138117	Omnitrophica		11.17	0	305338	2730000	0.851204	15	134.288	1	ND	SCGC	Nye County Groundwater Evaluation Oasis Valley 2	deep-sourced aquifer	2014-12-14	36.96	-116.72	90	107	7.51	NA	24.8	NA
SCGC_AG-159-B05	Ga0170786	NA		25.23	0	366465	1450000	0.906619	14	55.4895	0	ND	SCGC	Nye County Groundwater Evaluation Oasis Valley 2	deep-sourced aquifer	2014-12-14	36.96	-116.72	90	107	7.51	NA	24.8	NA
SCGC_AG-159-B10	Ga0138118	NA		7.99	0	216125	2700000	0.836377	4	50.0626	1	ND	SCGC	Nye County Groundwater Evaluation Oasis Valley 2	deep-sourced aquifer	2014-12-14	36.96	-116.72	90	107	7.51	NA	24.8	NA
SCGC_AG-159-B15	Ga0111109	NA		0.1	0	48405	48405000	0.833592	4	4000	1	ND	SCGC	Nye County Groundwater Evaluation Oasis Valley 2	deep-sourced aquifer	2014-12-14	36.96	-116.72	90	107	7.51	NA	24.8	NA
SCGC_AG-159-B19	Ga0138119	Omnitrophica		10.34	0	159818	1550000	0.902433	18	174.081	1	ND	SCGC	Nye County Groundwater Evaluation Oasis Valley 2	deep-sourced aquifer	2014-12-14	36.96	-116.72	90	107	7.51	NA	24.8	NA
SCGC_AG-159-B22	Ga0170730	Chlamydiae		39.66	0	1054822	2660000	0.930646	35	88.2501	1	ND	SCGC	Nye County Groundwater Evaluation Oasis Valley 2	deep-sourced aquifer	2014-12-14	36.96	-116.72	90	107	7.51	NA	24.8	NA
SCGC_AG-159-B23	Ga0170767	NA		39.72	0.93	695799	1750000	0.933817	12	30.2115	0	ND	SCGC	Nye County Groundwater Evaluation Oasis Valley 2	deep-sourced aquifer	2014-12-14	36.96	-116.72	90	107	7.51	NA	24.8	NA
SCGC_AG-159-C04	Ga0170787	NA		18.54	0	307602	1660000	0.913619	6	32.3625	0	ND	SCGC	Nye County Groundwater Evaluation Oasis Valley 2	deep-sourced aquifer	2014-12-14	36.96	-116.72	90	107	7.51	NA	24.8	NA
SCGC_AG-159-D02	Ga0138120	Thaumarchaeota		65.7	0	1148181	1750000	0.894063	57	86.758	0	ND	SCGC	Nye County Groundwater Evaluation Oasis Valley 2	deep-sourced aquifer	2014-12-14	36.96	-116.72	90	107	7.51	NA	24.8	NA
SCGC_AG-159-D03	Ga0138121	NA		43.52	1.87	704581	1620000	0.898487	26	59.7426	1	ND	SCGC	Nye County Groundwater Evaluation Oasis Valley 2	deep-sourced aquifer	2014-12-14	36.96	-116.72	90	107	7.51	NA	24.8	NA
SCGC_AG-159-D05	Ga0138122	NA		22.9	0	565411	2470000	0.903373	10	43.6681	1	ND	SCGC	Nye County Groundwater Evaluation Oasis Valley 2	deep-sourced aquifer	2014-12-14	36.96	-116.72	90	107	7.51	NA	24.8	NA
SCGC_AG-159-D09	Ga0138123	NA		27.1	0	352937	1300000	0.868982	11	40.5904	1	ND	SCGC	Nye County Groundwater Evaluation Oasis Valley 2	deep-sourced aquifer	2014-12-14	36.96	-116.72	90	107	7.51	NA	24.8	NA
SCGC_AG-159-D11	Ga0138124	NA		5.37	0	88548	1650000	0.88989	2	37.2439	0	ND	SCGC	Nye County Groundwater Evaluation Oasis Valley 2	deep-sourced aquifer	2014-12-14	36.96	-116.72	90	107	7.51	NA	24.8	NA
SCGC_AG-159-D14	Ga0138125	Omnitrophica		26.72	0	800982	3000000	0.932714	43	160.928	0	ND	SCGC	Nye County Groundwater Evaluation Oasis Valley 2	deep-sourced aquifer	2014-12-14	36.96	-116.72	90	107	7.51	NA	24.8	NA
SCGC_AG-159-D15	Ga0138126	NA		6.28	0	255117	4060000	0.842813	17	270.701	0	ND	SCGC	Nye County Groundwater Evaluation Oasis Valley 2	deep-sourced aquifer	2014-12-14	36.96	-116.72	90	107	7.51	NA	24.8	NA
SCGC_AG-159-E03	Ga0170759	Aenigmarchaeota	DPANN	63.79	0.93	700760	1100000	0.896986	15	23.5147	0	ND	SCGC	Nye County Groundwater Evaluation Oasis Valley 2	deep-sourced aquifer	2014-12-14	36.96	-116.72	90	107	7.51	NA	24.8	NA
SCGC_AG-159-E06	Ga0138127	NA		14.92	0	290926	1950000	0.889855	9	60.3217	0	ND	SCGC	Nye County Groundwater Evaluation Oasis Valley 2	deep-sourced aquifer	2014-12-14	36.96	-116.72	90	107	7.51	NA	24.8	NA
SCGC_AG-159-E07	Ga0138128	Microgenomates	Patescibacteria	17.24	0	380298	2210000	0.912161	10	58.0046	1	ND	SCGC	Nye County Groundwater Evaluation Oasis Valley 2	deep-sourced aquifer	2014-12-14	36.96	-116.72	90	107	7.51	NA	24.8	NA
SCGC_AG-159-E15	Ga0138129	NA		18.8	0	268092	1430000	0.902209	2	10.6383	0	ND	SCGC	Nye County Groundwater Evaluation Oasis Valley 2	deep-sourced aquifer	2014-12-14	36.96	-116.72	90	107	7.51	NA	24.8	NA
SCGC_AG-159-E16	Ga0170768	BRC1-1		41.95	0	824775	1970000	0.934357	53	126.341	1	ND	SCGC	Nye County Groundwater Evaluation Oasis Valley 2	deep-sourced aquifer	2014-12-14	36.96	-116.72	90	107	7.51	NA	24.8	NA
SCGC_AG-159-E18	Ga0170769	NA		24.67	0.98	396981	1610000	0.891043	12	48.6421	0	ND	SCGC	Nye County Groundwater Evaluation Oasis Valley 2	deep-sourced aquifer	2014-12-14	36.96	-116.72	90	107	7.51	NA	24.8	NA
SCGC_AG-159-F02	Ga0138130	NA		0.1	0	82913	82913000	0.856404	10	10000	0	ND	SCGC	Nye County Groundwater Evaluation Oasis Valley 2	deep-sourced aquifer	2014-12-14	36.96	-116.72	90	107	7.51	NA	24.8	NA
SCGC_AG-159-F05	Ga0138131	Verrucomicrobia		12.07	0	1409862	11700000	0.884001	40	331.4	0	ND	SCGC	Nye County Groundwater Evaluation Oasis Valley 2	deep-sourced aquifer	2014-12-14	36.96	-116.72	90	107	7.51	NA	24.8	NA
SCGC_AG-159-F10	Ga0138132	Microgenomates	Patescibacteria	5.27	0	87858	1670000	0.843031	2	37.9507	0	ND	SCGC	Nye County Groundwater Evaluation Oasis Valley 2	deep-sourced aquifer	2014-12-14	36.96	-116.72	90	107	7.51	NA	24.8	NA
SCGC_AG-159-G17	Ga0138133	NA		5.45	0	72075	1320000	0.894069	1	18.3486	0	ND	SCGC	Nye County Groundwater Evaluation Oasis Valley 2	deep-sourced aquifer	2014-12-14	36.96	-116.72	90	107	7.51	NA	24.8	NA
SCGC_AG-159-G21	Ga0138134	NA		11.21	0	531001	4740000	0.893947	19	169.492	2	ND	SCGC	Nye County Groundwater Evaluation Oasis Valley 2	deep-sourced aquifer	2014-12-14	36.96	-116.72	90	107	7.51	NA	24.8	NA
SCGC_AG-159-G23	Ga0111110	NA		5.17	0	404921	7830000	0.865028	18	348.162	0	ND	SCGC	Nye County Groundwater Evaluation Oasis Valley 2	deep-sourced aquifer	2014-12-14	36.96	-116.72	90	107	7.51	NA	24.8	NA
SCGC_AG-159-I03	Ga0138135	Pacearchaeota	DPANN	35.7	0	597818	1670000	0.887633	9	25.2101	0	ND	SCGC	Nye County Groundwater Evaluation Oasis Valley 2	deep-sourced aquifer	2014-12-14	36.96	-116.72	90	107	7.51	NA	24.8	NA
SCGC_AG-159-I08	Ga0138136	Woesearchaeota	DPANN	31.78	0	710296	2240000	0.907409	14	44.0529	1	ND	SCGC	Nye County Groundwater Evaluation Oasis Valley 2	deep-sourced aquifer	2014-12-14	36.96	-116.72	90	107	7.51	NA	24.8	NA
SCGC_AG-159-I11	Ga0138137	Parcubacteria	Patescibacteria	38.2	2.25	408099	1070000	0.892541	9	23.5602	1	ND	SCGC	Nye County Groundwater Evaluation Oasis Valley 2	deep-sourced aquifer	2014-12-14	36.96	-116.72	90	107	7.51	NA	24.8	NA
SCGC_AG-159-I18	Ga0138138	Microgenomates	Patescibacteria	9.82	0	215072	2190000	0.901456	7	71.2831	1	ND	SCGC	Nye County Groundwater Evaluation Oasis Valley 2	deep-sourced aquifer	2014-12-14	36.96	-116.72	90	107	7.51	NA	24.8	NA
SCGC_AG-159-I21	Ga0170770	Deltaproteobacteria-2		12.28	0	991631	8080000	0.88428	63	513.029	0	ND	SCGC	Nye County Groundwater Evaluation Oasis Valley 2	deep-sourced aquifer	2014-12-14	36.96	-116.72	90	107	7.51	NA	24.8	NA
SCGC_AG-159-J11	Ga0138139	NA		29.75	0.93	370826	1250000	0.901239	6	20.1681	0	ND	SCGC	Nye County Groundwater Evaluation Oasis Valley 2	deep-sourced aquifer	2014-12-14	36.96	-116.72	90	107	7.51	NA	24.8	NA
SCGC_AG-159-K02	Ga0138140	Microgenomates	Patescibacteria	12.93	0	149675	1160000	0.907246	0	0	0	ND	SCGC	Nye County Groundwater Evaluation Oasis Valley 2	deep-sourced aquifer	2014-12-14	36.96	-116.72	90	107	7.51	NA	24.8	NA
SCGC_AG-159-K05	Ga0138141	NA		10.34	0	289447	2800000	0.847243	31	299.807	0	ND	SCGC	Nye County Groundwater Evaluation Oasis Valley 2	deep-sourced aquifer	2014-12-14	36.96	-116.72	90	107	7.51	NA	24.8	NA
SCGC_AG-159-K06	Ga0138142	Parcubacteria	Patescibacteria	7.21	0	69334	961637	0.84755	0	0	0	ND	SCGC	Nye County Groundwater Evaluation Oasis Valley 2	deep-sourced aquifer	2014-12-14	36.96	-116.72	90	107	7.51	NA	24.8	NA
SCGC_AG-159-K09	Ga0170771	Parcubacteria	Patescibacteria	5.02	0	204506	4070000	0.897069	4	79.6813	1	ND	SCGC	Nye County Groundwater Evaluation Oasis Valley 2	deep-sourced aquifer	2014-12-14	36.96	-116.72	90	107	7.51	NA	24.8	NA
SCGC_AG-159-K15	Ga0138143	Microgenomates	Patescibacteria	24.43	0	356009	1460000	0.860818	7	28.6533	2	ND	SCGC	Nye County Groundwater Evaluation Oasis Valley 2	deep-sourced aquifer	2014-12-14	36.96	-116.72	90	107	7.51	NA	24.8	NA
SCGC_AG-159-K23	Ga0170783	NA		38.34	0	555083	1450000	0.922278	21	54.7731	1	ND	SCGC	Nye County Groundwater Evaluation Oasis Valley 2	deep-sourced aquifer	2014-12-14	36.96	-116.72	90	107	7.51	NA	24.8	NA
SCGC_AG-159-L03	Ga0138144	Woesearchaeota	DPANN	46.51	0.93	711468	1530000	0.935852	15	32.2511	0	ND	SCGC	Nye County Groundwater Evaluation Oasis Valley 2	deep-sourced aquifer	2014-12-14	36.96	-116.72	90	107	7.51	NA	24.8	NA
SCGC_AG-159-L04	Ga0138145	Woesearchaeota	DPANN	21.35	1.87	281001	1320000	0.904854	5	23.4192	0	ND	SCGC	Nye County Groundwater Evaluation Oasis Valley 2	deep-sourced aquifer	2014-12-14	36.96	-116.72	90	107	7.51	NA	24.8	NA
SCGC_AG-159-L05	Ga0138146	Microgenomates	Patescibacteria	13.52	0	154339	1140000	0.851159	3	22.1893	1	ND	SCGC	Nye County Groundwater Evaluation Oasis Valley 2	deep-sourced aquifer	2014-12-14	36.96	-116.72	90	107	7.51	NA	24.8	NA
SCGC_AG-159-L09	Ga0138147	Microgenomates	Patescibacteria	13.58	0.1	210718	1550000	0.869385	5	36.8189	0	ND	SCGC	Nye County Groundwater Evaluation Oasis Valley 2	deep-sourced aquifer	2014-12-14	36.96	-116.72	90	107	7.51	NA	24.8	NA
SCGC_AG-159-L22	Ga0111111	Rokubacteria		15.53	0	693445	4470000	0.863381	42	270.444	1	ND	SCGC	Nye County Groundwater Evaluation Oasis Valley 2	deep-sourced aquifer	2014-12-14	36.96	-116.72	90	107	7.51	NA	24.8	NA
SCGC_AG-159-M09	Ga0111112	NA		4.17	0	933564	22400000	0.844464	76	1822.54	1	ND	SCGC	Nye County Groundwater Evaluation Oasis Valley 2	deep-sourced aquifer	2014-12-14	36.96	-116.72	90	107	7.51	NA	24.8	NA
SCGC_AG-159-M13	Ga0170756	NA		36.3	2.91	356047	980846	0.902249	13	35.8127	0	ND	SCGC	Nye County Groundwater Evaluation Oasis Valley 2	deep-sourced aquifer	2014-12-14	36.96	-116.72	90	107	7.51	NA	24.8	NA
SCGC_AG-159-M18	Ga0138148	Parcubacteria	Patescibacteria	7.05	0	92886	1320000	0.868839	5	70.922	0	ND	SCGC	Nye County Groundwater Evaluation Oasis Valley 2	deep-sourced aquifer	2014-12-14	36.96	-116.72	90	107	7.51	NA	24.8	NA
SCGC_AG-159-M21	Ga0170772	Omnitrophica		39.43	0	1086586	2760000	0.934198	37	93.8372	0	ND	SCGC	Nye County Groundwater Evaluation Oasis Valley 2	deep-sourced aquifer	2014-12-14	36.96	-116.72	90	107	7.51	NA	24.8	NA
SCGC_AG-159-N09	Ga0138149	NA		3.74	0	85598	2290000	0.89564	0	0	0	ND	SCGC	Nye County Groundwater Evaluation Oasis Valley 2	deep-sourced aquifer	2014-12-14	36.96	-116.72	90	107	7.51	NA	24.8	NA
SCGC_AG-159-N10	Ga0138150	Woesearchaeota	DPANN	26.53	0	523630	1970000	0.922974	21	79.1557	0	ND	SCGC	Nye County Groundwater Evaluation Oasis Valley 2	deep-sourced aquifer	2014-12-14	36.96	-116.72	90	107	7.51	NA	24.8	NA
SCGC_AG-159-N15	Ga0138151	NA		4.17	0	388800	9320000	0.859753	15	359.712	1	ND	SCGC	Nye County Groundwater Evaluation Oasis Valley 2	deep-sourced aquifer	2014-12-14	36.96	-116.72	90	107	7.51	NA	24.8	NA
SCGC_AG-159-N17	Ga0111113	NA		0.1	0	407089	407089000	0.844385	17	17000	1	ND	SCGC	Nye County Groundwater Evaluation Oasis Valley 2	deep-sourced aquifer	2014-12-14	36.96	-116.72	90	107	7.51	NA	24.8	NA
SCGC_AG-159-N18	Ga0138152	Elusimicrobia		21.51	0	644583	3000000	0.923611	33	153.417	0	ND	SCGC	Nye County Groundwater Evaluation Oasis Valley 2	deep-sourced aquifer	2014-12-14	36.96	-116.72	90	107	7.51	NA	24.8	NA
SCGC_AG-159-N20	Ga0138153	Microgenomates	Patescibacteria	23.15	0	401485	1730000	0.899929	10	43.1965	1	ND	SCGC	Nye County Groundwater Evaluation Oasis Valley 2	deep-sourced aquifer	2014-12-14	36.96	-116.72	90	107	7.51	NA	24.8	NA
SCGC_AG-159-O04	Ga0138154	Woesearchaeota	DPANN	38.57	0	538173	1400000	0.915007	7	18.1488	0	ND	SCGC	Nye County Groundwater Evaluation Oasis Valley 2	deep-sourced aquifer	2014-12-14	36.96	-116.72	90	107	7.51	NA	24.8	NA
SCGC_AG-159-O10	Ga0138155	NA		14.02	0	182411	1300000	0.862843	6	42.796	0	ND	SCGC	Nye County Groundwater Evaluation Oasis Valley 2	deep-sourced aquifer	2014-12-14	36.96	-116.72	90	107	7.51	NA	24.8	NA
SCGC_AG-159-O17	Ga0138156	Parcubacteria	Patescibacteria	30.84	0	324349	1050000	0.844415	5	16.2127	1	ND	SCGC	Nye County Groundwater Evaluation Oasis Valley 2	deep-sourced aquifer	2014-12-14	36.96	-116.72	90	107	7.51	NA	24.8	NA
SCGC_AG-159-O19	Ga0138157	Woesearchaeota	DPANN	28.97	0.93	624185	2150000	0.92027	16	55.2295	0	ND	SCGC	Nye County Groundwater Evaluation Oasis Valley 2	deep-sourced aquifer	2014-12-14	36.96	-116.72	90	107	7.51	NA	24.8	NA
SCGC_AG-159-P01	Ga0170722	NA		0.1	0	73827	73827000	0.879556	2	2000	0	ND	SCGC	Nye County Groundwater Evaluation Oasis Valley 2	deep-sourced aquifer	2014-12-14	36.96	-116.72	90	107	7.51	NA	24.8	NA
SCGC_AG-159-P07	Ga0138158	NA		19.35	0.47	186207	962310	0.870773	1	5.16796	0	ND	SCGC	Nye County Groundwater Evaluation Oasis Valley 2	deep-sourced aquifer	2014-12-14	36.96	-116.72	90	107	7.51	NA	24.8	NA
SCGC_AG-159-P18	Ga0138159	NA		0.1	0	227996	227996000	0.857857	1	1000	1	ND	SCGC	Nye County Groundwater Evaluation Oasis Valley 2	deep-sourced aquifer	2014-12-14	36.96	-116.72	90	107	7.51	NA	24.8	NA
SCGC_AG-159-P19	Ga0138160	Omnitrophica		30.07	0	775984	2580000	0.886615	30	99.7672	2	ND	SCGC	Nye County Groundwater Evaluation Oasis Valley 2	deep-sourced aquifer	2014-12-14	36.96	-116.72	90	107	7.51	NA	24.8	NA
SCGC_AG-160-F02	Ga0170746	Pacearchaeota	DPANN	33.23	0	695721	2090000	0.877076	6	18.056	1	ND	SCGC	Nye County Groundwater Evaluation Oasis Valley 2	deep-sourced aquifer	2014-12-14	36.96	-116.72	90	107	7.51	NA	24.8	NA
SCGC_AG-160-L13	Ga0111114	NA		3.45	0	410903	11900000	0.867197	34	985.507	0	ND	SCGC	Nye County Groundwater Evaluation Oasis Valley 2	deep-sourced aquifer	2014-12-14	36.96	-116.72	90	107	7.51	NA	24.8	NA
SCGC_AG-160-P19	Ga0111118	Rokubacteria		26.83	0.86	1377798	5140000	0.865721	90	335.445	0	ND	SCGC	Nye County Groundwater Evaluation Oasis Valley 2	deep-sourced aquifer	2014-12-14	36.96	-116.72	90	107	7.51	NA	24.8	NA
SCGC_AG-188-A04	Ga0170789	NA		0.1	0	62007	62007000	0.849727	4	4000	2	ND	SCGC	Star Diamonds mine	deep-sourced aquifer	2014-03-11	-28.32	27.77	640	NA	7.35	0.0709	31.2	0.0895
SCGC_AG-188-A08	Ga0179439	Omnitrophica		36.21	1.72	633040	1750000	0.918307	13	35.9017	0	ND	SCGC	Star Diamonds mine	deep-sourced aquifer	2014-03-11	-28.32	27.77	640	NA	7.35	0.0709	31.2	0.0895
SCGC_AG-188-A17	Ga0179440	Coprothermobacteraeota		25.83	1.72	603103	2330000	0.888793	20	77.4293	1	ND	SCGC	Star Diamonds mine	deep-sourced aquifer	2014-03-11	-28.32	27.77	640	NA	7.35	0.0709	31.2	0.0895
SCGC_AG-188-B03	Ga0179442	Driefonteinae		39.62	0	1382573	3490000	0.866619	45	113.579	0	ND	SCGC	Star Diamonds mine	deep-sourced aquifer	2014-03-11	-28.32	27.77	640	NA	7.35	0.0709	31.2	0.0895
SCGC_AG-188-B04	Ga0179443	Driefonteinae		18.45	0	561845	3050000	0.874004	10	54.2005	0	ND	SCGC	Star Diamonds mine	deep-sourced aquifer	2014-03-11	-28.32	27.77	640	NA	7.35	0.0709	31.2	0.0895
SCGC_AG-188-B07	Ga0170732	Elusimicrobia		4.17	0	487512	11700000	0.9209	10	239.808	0	ND	SCGC	Star Diamonds mine	deep-sourced aquifer	2014-03-11	-28.32	27.77	640	NA	7.35	0.0709	31.2	0.0895
SCGC_AG-188-B14	Ga0179444	Omnitrophica		31.68	0	557189	1760000	0.914614	21	66.2879	0	ND	SCGC	Star Diamonds mine	deep-sourced aquifer	2014-03-11	-28.32	27.77	640	NA	7.35	0.0709	31.2	0.0895
SCGC_AG-188-B16	Ga0179445	NA		0.1	0	38480	38480000	0.884875	2	2000	0	ND	SCGC	Star Diamonds mine	deep-sourced aquifer	2014-03-11	-28.32	27.77	640	NA	7.35	0.0709	31.2	0.0895
SCGC_AG-188-C11	Ga0179446	Microgenomates	Patescibacteria	29.57	0	336290	1140000	0.842559	2	6.76361	0	ND	SCGC	Star Diamonds mine	deep-sourced aquifer	2014-03-11	-28.32	27.77	640	NA	7.35	0.0709	31.2	0.0895
SCGC_AG-188-C17	Ga0215197	Driefonteinae		40.6	0	1260087	3100000	0.868423	39	96.0591	1	ND	SCGC	Star Diamonds mine	deep-sourced aquifer	2014-03-11	-28.32	27.77	640	NA	7.35	0.0709	31.2	0.0895
SCGC_AG-188-C20	Ga0179447	Microgenomates	Patescibacteria	8.46	0.31	58470	691135	0.819548	0	0	1	ND	SCGC	Star Diamonds mine	deep-sourced aquifer	2014-03-11	-28.32	27.77	640	NA	7.35	0.0709	31.2	0.0895
SCGC_AG-188-C22	Ga0179448	Omnitrophica		8.33	4.17	235386	2830000	0.919923	9	108.043	0	ND	SCGC	Star Diamonds mine	deep-sourced aquifer	2014-03-11	-28.32	27.77	640	NA	7.35	0.0709	31.2	0.0895
SCGC_AG-188-D05	Ga0179449	NA		66.2	0	656136	991142	0.814738	15	22.6586	1	ND	SCGC	Star Diamonds mine	deep-sourced aquifer	2014-03-11	-28.32	27.77	640	NA	7.35	0.0709	31.2	0.0895
SCGC_AG-188-D09	Ga0098002	TA06-1		33.62	0	989572	2940000	0.88796	26	77.3349	1	ND	SCGC	Star Diamonds mine	deep-sourced aquifer	2014-03-11	-28.32	27.77	640	NA	7.35	0.0709	31.2	0.0895
SCGC_AG-188-D10	Ga0179450	Driefonteinae		14.69	0	873280	5940000	0.86744	35	238.257	0	ND	SCGC	Star Diamonds mine	deep-sourced aquifer	2014-03-11	-28.32	27.77	640	NA	7.35	0.0709	31.2	0.0895
SCGC_AG-188-D13	Ga0179451	Microgenomates	Patescibacteria	57.03	0	455173	798129	0.870085	7	12.2742	1	ND	SCGC	Star Diamonds mine	deep-sourced aquifer	2014-03-11	-28.32	27.77	640	NA	7.35	0.0709	31.2	0.0895
SCGC_AG-188-E02	Ga0179452	Microgenomates	Patescibacteria	13.95	0	120676	865061	0.848893	3	21.5054	0	ND	SCGC	Star Diamonds mine	deep-sourced aquifer	2014-03-11	-28.32	27.77	640	NA	7.35	0.0709	31.2	0.0895
SCGC_AG-188-E07	Ga0179453	NA		27.59	1.72	580259	2100000	0.926235	24	86.988	0	ND	SCGC	Star Diamonds mine	deep-sourced aquifer	2014-03-11	-28.32	27.77	640	NA	7.35	0.0709	31.2	0.0895
SCGC_AG-188-E16	Ga0179454	Driefonteinae		47.97	1.82	914129	1910000	0.883037	34	70.8776	1	ND	SCGC	Star Diamonds mine	deep-sourced aquifer	2014-03-11	-28.32	27.77	640	NA	7.35	0.0709	31.2	0.0895
SCGC_AG-188-E16	Ga0215198	Driefonteinae		48.04	1.12	973479	2030000	0.891471	39	81.1823	1	ND	SCGC	Star Diamonds mine	deep-sourced aquifer	2014-03-11	-28.32	27.77	640	NA	7.35	0.0709	31.2	0.0895
SCGC_AG-188-E17	Ga0179455	NA		41.93	0	405431	966923	0.815983	14	33.389	1	ND	SCGC	Star Diamonds mine	deep-sourced aquifer	2014-03-11	-28.32	27.77	640	NA	7.35	0.0709	31.2	0.0895
SCGC_AG-188-E19	Ga0215199	Driefonteinae		30.91	1.82	764299	2470000	0.870413	22	71.1744	1	ND	SCGC	Star Diamonds mine	deep-sourced aquifer	2014-03-11	-28.32	27.77	640	NA	7.35	0.0709	31.2	0.0895
SCGC_AG-188-E20	Ga0179456	Omnitrophica		29.77	0	755144	2540000	0.930057	30	100.773	0	ND	SCGC	Star Diamonds mine	deep-sourced aquifer	2014-03-11	-28.32	27.77	640	NA	7.35	0.0709	31.2	0.0895
SCGC_AG-188-F07	Ga0179457	Driefonteinae		5.49	0	115726	2110000	0.829753	2	36.4299	0	ND	SCGC	Star Diamonds mine	deep-sourced aquifer	2014-03-11	-28.32	27.77	640	NA	7.35	0.0709	31.2	0.0895
SCGC_AG-188-F08	Ga0179458	NA		37.05	3.45	458979	1240000	0.825881	16	43.1849	0	ND	SCGC	Star Diamonds mine	deep-sourced aquifer	2014-03-11	-28.32	27.77	640	NA	7.35	0.0709	31.2	0.0895
SCGC_AG-188-F15	Ga0215200	Driefonteinae		17.22	0	381300	2210000	0.882046	4	23.2288	1	ND	SCGC	Star Diamonds mine	deep-sourced aquifer	2014-03-11	-28.32	27.77	640	NA	7.35	0.0709	31.2	0.0895
SCGC_AG-188-F17	Ga0179459	NA		6.9	0	235628	3410000	0.841161	7	101.449	0	ND	SCGC	Star Diamonds mine	deep-sourced aquifer	2014-03-11	-28.32	27.77	640	NA	7.35	0.0709	31.2	0.0895
SCGC_AG-188-G02	Ga0179460	Omnitrophica		40.41	1.08	647520	1600000	0.93024	26	64.3405	1	ND	SCGC	Star Diamonds mine	deep-sourced aquifer	2014-03-11	-28.32	27.77	640	NA	7.35	0.0709	31.2	0.0895
SCGC_AG-188-G03	Ga0179461	Parcubacteria	Patescibacteria	24.64	0	385350	1560000	0.807427	9	36.526	1	ND	SCGC	Star Diamonds mine	deep-sourced aquifer	2014-03-11	-28.32	27.77	640	NA	7.35	0.0709	31.2	0.0895
SCGC_AG-188-G07	Ga0170733	Elusimicrobia		25.09	0	463406	1850000	0.908909	13	51.8135	1	ND	SCGC	Star Diamonds mine	deep-sourced aquifer	2014-03-11	-28.32	27.77	640	NA	7.35	0.0709	31.2	0.0895
SCGC_AG-188-G22	Ga0179462	Driefonteinae		17.24	0	801064	4650000	0.856538	32	185.615	0	ND	SCGC	Star Diamonds mine	deep-sourced aquifer	2014-03-11	-28.32	27.77	640	NA	7.35	0.0709	31.2	0.0895
SCGC_AG-188-I08	Ga0179465	Microgenomates	Patescibacteria	60.3	0	488330	809834	0.865751	9	14.9254	1	ND	SCGC	Star Diamonds mine	deep-sourced aquifer	2014-03-11	-28.32	27.77	640	NA	7.35	0.0709	31.2	0.0895
SCGC_AG-188-I11	Ga0179466	NA		18.65	0	845586	4530000	0.868947	28	150.134	0	ND	SCGC	Star Diamonds mine	deep-sourced aquifer	2014-03-11	-28.32	27.77	640	NA	7.35	0.0709	31.2	0.0895
SCGC_AG-188-I22	Ga0179467	Driefonteinae		24.55	0	691396	2820000	0.861783	26	105.906	0	ND	SCGC	Star Diamonds mine	deep-sourced aquifer	2014-03-11	-28.32	27.77	640	NA	7.35	0.0709	31.2	0.0895
SCGC_AG-188-J15	Ga0179468	Parcubacteria	Patescibacteria	31.11	1.72	413424	1330000	0.836403	6	19.2864	1	ND	SCGC	Star Diamonds mine	deep-sourced aquifer	2014-03-11	-28.32	27.77	640	NA	7.35	0.0709	31.2	0.0895
SCGC_AG-188-J21	Ga0179469	Parcubacteria	Patescibacteria	56.77	0	622954	1100000	0.811663	14	24.6609	1	ND	SCGC	Star Diamonds mine	deep-sourced aquifer	2014-03-11	-28.32	27.77	640	NA	7.35	0.0709	31.2	0.0895
SCGC_AG-188-K13	Ga0179471	Microgenomates	Patescibacteria	40.88	1.12	411853	1010000	0.829578	2	4.89237	1	ND	SCGC	Star Diamonds mine	deep-sourced aquifer	2014-03-11	-28.32	27.77	640	NA	7.35	0.0709	31.2	0.0895
SCGC_AG-188-K14	Ga0215201	Driefonteinae		26.78	0	761193	2840000	0.871525	18	67.2143	1	ND	SCGC	Star Diamonds mine	deep-sourced aquifer	2014-03-11	-28.32	27.77	640	NA	7.35	0.0709	31.2	0.0895
SCGC_AG-188-K18	Ga0179472	Driefonteinae		28.1	1.82	1128446	4020000	0.870113	34	120.996	0	ND	SCGC	Star Diamonds mine	deep-sourced aquifer	2014-03-11	-28.32	27.77	640	NA	7.35	0.0709	31.2	0.0895
SCGC_AG-188-L04	Ga0179473	Driefonteinae		25.01	0	1162828	4650000	0.873609	25	99.96	0	ND	SCGC	Star Diamonds mine	deep-sourced aquifer	2014-03-11	-28.32	27.77	640	NA	7.35	0.0709	31.2	0.0895
SCGC_AG-188-L18	Ga0179474	TA06-1		33.4	3.45	911822	2730000	0.888789	29	86.8263	0	ND	SCGC	Star Diamonds mine	deep-sourced aquifer	2014-03-11	-28.32	27.77	640	NA	7.35	0.0709	31.2	0.0895
SCGC_AG-188-L19	Ga0179441	Driefonteinae		34.63	1.12	1241073	3580000	0.862049	38	109.731	0	ND	SCGC	Star Diamonds mine	deep-sourced aquifer	2014-03-11	-28.32	27.77	640	NA	7.35	0.0709	31.2	0.0895
SCGC_AG-188-M04	Ga0179475	Parcubacteria	Patescibacteria	32.31	0	386300	1200000	0.835379	2	6.19003	1	ND	SCGC	Star Diamonds mine	deep-sourced aquifer	2014-03-11	-28.32	27.77	640	NA	7.35	0.0709	31.2	0.0895
SCGC_AG-188-M06	Ga0179476	Driefonteinae		24.14	0	571767	2370000	0.857683	17	70.4225	1	ND	SCGC	Star Diamonds mine	deep-sourced aquifer	2014-03-11	-28.32	27.77	640	NA	7.35	0.0709	31.2	0.0895
SCGC_AG-188-M14	Ga0179477	Driefonteinae		37.3	2.25	947301	2540000	0.866668	35	93.8338	0	ND	SCGC	Star Diamonds mine	deep-sourced aquifer	2014-03-11	-28.32	27.77	640	NA	7.35	0.0709	31.2	0.0895
SCGC_AG-188-M17	Ga0179478	Parcubacteria	Patescibacteria	18.81	1.88	261410	1390000	0.79536	0	0	1	ND	SCGC	Star Diamonds mine	deep-sourced aquifer	2014-03-11	-28.32	27.77	640	NA	7.35	0.0709	31.2	0.0895
SCGC_AG-188-M22	Ga0179479	Omnitrophica		24.56	0	342843	1400000	0.938529	16	65.1466	0	ND	SCGC	Star Diamonds mine	deep-sourced aquifer	2014-03-11	-28.32	27.77	640	NA	7.35	0.0709	31.2	0.0895
SCGC_AG-188-N10	Ga0179480	Parcubacteria	Patescibacteria	64.89	0.86	703651	1080000	0.809165	10	15.4107	0	ND	SCGC	Star Diamonds mine	deep-sourced aquifer	2014-03-11	-28.32	27.77	640	NA	7.35	0.0709	31.2	0.0895
SCGC_AG-188-N17	Ga0098012	Dojkabacteria	Patescibacteria	36.2	0	451100	1250000	0.91378	5	13.8122	1	ND	SCGC	Star Diamonds mine	deep-sourced aquifer	2014-03-11	-28.32	27.77	640	NA	7.35	0.0709	31.2	0.0895
SCGC_AG-188-N23	Ga0179481	Driefonteinae		28.95	0.07	815365	2820000	0.875884	17	58.7219	0	ND	SCGC	Star Diamonds mine	deep-sourced aquifer	2014-03-11	-28.32	27.77	640	NA	7.35	0.0709	31.2	0.0895
SCGC_AG-188-O06	Ga0170773	Driefonteinae		25.27	0	645234	2550000	0.897888	22	87.0598	1	ND	SCGC	Star Diamonds mine	deep-sourced aquifer	2014-03-11	-28.32	27.77	640	NA	7.35	0.0709	31.2	0.0895
SCGC_AG-188-O06	Ga0215203	Driefonteinae		19.09	0	604457	3170000	0.901007	24	125.72	1	ND	SCGC	Star Diamonds mine	deep-sourced aquifer	2014-03-11	-28.32	27.77	640	NA	7.35	0.0709	31.2	0.0895
SCGC_AG-188-O20	Ga0179482	Driefonteinae		27.74	0	685570	2470000	0.865719	26	93.7275	0	ND	SCGC	Star Diamonds mine	deep-sourced aquifer	2014-03-11	-28.32	27.77	640	NA	7.35	0.0709	31.2	0.0895
SCGC_AG-188-P01	Ga0179483	Driefonteinae		37.48	0	1154099	3080000	0.866666	52	138.741	0	ND	SCGC	Star Diamonds mine	deep-sourced aquifer	2014-03-11	-28.32	27.77	640	NA	7.35	0.0709	31.2	0.0895
SCGC_AG-188-P13	Ga0179484	Driefonteinae		18.1	0	1389076	7670000	0.863024	39	215.47	0	ND	SCGC	Star Diamonds mine	deep-sourced aquifer	2014-03-11	-28.32	27.77	640	NA	7.35	0.0709	31.2	0.0895
SCGC_AG-188-P18	Ga0179485	Microgenomates	Patescibacteria	48.2	0	441963	916936	0.920161	8	16.5975	1	ND	SCGC	Star Diamonds mine	deep-sourced aquifer	2014-03-11	-28.32	27.77	640	NA	7.35	0.0709	31.2	0.0895
SCGC_AG-188-P21	Ga0179486	Driefonteinae		49.03	2.25	1431489	2920000	0.861102	48	97.8992	0	ND	SCGC	Star Diamonds mine	deep-sourced aquifer	2014-03-11	-28.32	27.77	640	NA	7.35	0.0709	31.2	0.0895
SCGC_AG-188-P22	Ga0215202	Driefonteinae		38.2	1.12	1044470	2730000	0.853544	40	104.712	1	ND	SCGC	Star Diamonds mine	deep-sourced aquifer	2014-03-11	-28.32	27.77	640	NA	7.35	0.0709	31.2	0.0895
SCGC_AG-205-A06	Ga0215204	Glassbacteria		20.69	0	879843	4250000	0.874615	38	183.664	1	ND	SCGC	GS14-GC12 340 cm	marine sediment	2016-11-01	73.36	0.21	3280	NA	NA	NA	NA	NA
SCGC_AG-205-A21	Ga0170698	Glassbacteria		42.86	0	2379866	5550000	0.882577	93	216.986	0	0.47	SCGC	GS14-GC12 340 cm	marine sediment	2016-11-01	73.36	0.21	3280	NA	NA	NA	NA	NA
SCGC_AG-205-C04	Ga0215205	Glassbacteria		0.1	0	783252	783252000	0.870241	27	27000	1	ND	SCGC	GS14-GC12 340 cm	marine sediment	2016-11-01	73.36	0.21	3280	NA	NA	NA	NA	NA
SCGC_AG-205-D02	Ga0170699	Glassbacteria		40.46	0	2412831	5960000	0.881349	114	281.76	0	0.86	SCGC	GS14-GC12 340 cm	marine sediment	2016-11-01	73.36	0.21	3280	NA	NA	NA	NA	NA
SCGC_AG-205-D13	Ga0170700	Glassbacteria		31.82	0	1412082	4440000	0.875518	55	172.847	0	0.43	SCGC	GS14-GC12 340 cm	marine sediment	2016-11-01	73.36	0.21	3280	NA	NA	NA	NA	NA
SCGC_AG-205-J14	Ga0215206	Glassbacteria		56.04	0	2951004	5270000	0.876178	117	208.779	1	ND	SCGC	GS14-GC12 340 cm	marine sediment	2016-11-01	73.36	0.21	3280	NA	NA	NA	NA	NA
SCGC_AG-205-N05	Ga0170701	Glassbacteria		53.45	0	1885484	3530000	0.88058	69	129.093	0	0.36	SCGC	GS14-GC12 340 cm	marine sediment	2016-11-01	73.36	0.21	3280	NA	NA	NA	NA	NA
SCGC_AG-206-P16	Ga0170723	Planctomycetes		28.72	0	1328542	4630000	0.903447	68	236.769	1	0.28	SCGC	GS14-GC12 340 cm	marine sediment	2016-11-01	73.36	0.21	3280	NA	NA	NA	NA	NA
SCGC_AG-274-A01	Ga0170758	Dependentiae		24.08	0	146092	606694	0.896332	2	8.30565	1	0.23	SCGC	Beatrix mine	deep-sourced aquifer	2011-07-12	-28.24	26.8	1340	68	8.2	0.149	34.6	0.0147
SCGC_AG-274-A08	Ga0179598	Parcubacteria	Patescibacteria	58.05	0	546189	940894	0.898997	9	15.5039	1	0.21	SCGC	Beatrix mine	deep-sourced aquifer	2011-07-12	-28.24	26.8	1340	68	8.2	0.149	34.6	0.0147
SCGC_AG-274-A10	Ga0179533	Microgenomates	Patescibacteria	42.67	0	840787	1970000	0.90988	17	39.8406	1	0.21	SCGC	Beatrix mine	deep-sourced aquifer	2011-07-12	-28.24	26.8	1340	68	8.2	0.149	34.6	0.0147
SCGC_AG-274-A11	Ga0179534	Parcubacteria	Patescibacteria	60.67	0	680482	1120000	0.919484	18	29.6687	1	0.21	SCGC	Beatrix mine	deep-sourced aquifer	2011-07-12	-28.24	26.8	1340	68	8.2	0.149	34.6	0.0147
SCGC_AG-274-A15	Ga0179535	Microgenomates	Patescibacteria	41.3	0.99	502932	1220000	0.925157	6	14.5278	1	0.21	SCGC	Beatrix mine	deep-sourced aquifer	2011-07-12	-28.24	26.8	1340	68	8.2	0.149	34.6	0.0147
SCGC_AG-274-A17	Ga0179536	Parcubacteria	Patescibacteria	49.5	0	604866	1220000	0.910233	16	32.3232	1	0.21	SCGC	Beatrix mine	deep-sourced aquifer	2011-07-12	-28.24	26.8	1340	68	8.2	0.149	34.6	0.0147
SCGC_AG-274-B03	Ga0179537	Microgenomates	Patescibacteria	30.12	0	213867	710050	0.918515	4	13.2802	1	0.21	SCGC	Beatrix mine	deep-sourced aquifer	2011-07-12	-28.24	26.8	1340	68	8.2	0.149	34.6	0.0147
SCGC_AG-274-B04	Ga0179538	Microgenomates	Patescibacteria	37.27	0	382363	1030000	0.929651	4	10.7325	1	0.21	SCGC	Beatrix mine	deep-sourced aquifer	2011-07-12	-28.24	26.8	1340	68	8.2	0.149	34.6	0.0147
SCGC_AG-274-B17	Ga0179539	Microgenomates	Patescibacteria	33.4	0.16	477228	1430000	0.929166	4	11.976	1	0.21	SCGC	Beatrix mine	deep-sourced aquifer	2011-07-12	-28.24	26.8	1340	68	8.2	0.149	34.6	0.0147
SCGC_AG-274-B18	Ga0179540	Parcubacteria	Patescibacteria	56.74	0	546239	962705	0.879983	14	24.674	1	0.21	SCGC	Beatrix mine	deep-sourced aquifer	2011-07-12	-28.24	26.8	1340	68	8.2	0.149	34.6	0.0147
SCGC_AG-274-B20	Ga0179599	NA		14.95	0	425965	2850000	0.909751	22	147.157	0	0.21	SCGC	Beatrix mine	deep-sourced aquifer	2011-07-12	-28.24	26.8	1340	68	8.2	0.149	34.6	0.0147
SCGC_AG-274-C04	Ga0179541	Microgenomates	Patescibacteria	14.66	0	150880	1030000	0.937639	5	34.1064	1	0.21	SCGC	Beatrix mine	deep-sourced aquifer	2011-07-12	-28.24	26.8	1340	68	8.2	0.149	34.6	0.0147
SCGC_AG-274-C05	Ga0179542	Parcubacteria	Patescibacteria	36.96	0	298157	806702	0.91161	5	13.5281	1	0.21	SCGC	Beatrix mine	deep-sourced aquifer	2011-07-12	-28.24	26.8	1340	68	8.2	0.149	34.6	0.0147
SCGC_AG-274-C06	Ga0179543	Microgenomates	Patescibacteria	37.9	0	401948	1060000	0.926068	7	18.4697	1	0.21	SCGC	Beatrix mine	deep-sourced aquifer	2011-07-12	-28.24	26.8	1340	68	8.2	0.149	34.6	0.0147
SCGC_AG-274-C11	Ga0179600	Microgenomates	Patescibacteria	41.82	0	460491	1100000	0.952983	7	16.7384	0	0.21	SCGC	Beatrix mine	deep-sourced aquifer	2011-07-12	-28.24	26.8	1340	68	8.2	0.149	34.6	0.0147
SCGC_AG-274-C14	Ga0179544	Microgenomates	Patescibacteria	45.45	0	662644	1460000	0.9235	17	37.4037	1	0.21	SCGC	Beatrix mine	deep-sourced aquifer	2011-07-12	-28.24	26.8	1340	68	8.2	0.149	34.6	0.0147
SCGC_AG-274-C20	Ga0179545	Microgenomates	Patescibacteria	29.94	0	371492	1240000	0.931151	14	46.7602	1	0.21	SCGC	Beatrix mine	deep-sourced aquifer	2011-07-12	-28.24	26.8	1340	68	8.2	0.149	34.6	0.0147
SCGC_AG-274-D02	Ga0179546	Microgenomates	Patescibacteria	31.62	0	453178	1430000	0.923948	13	41.1132	1	0.21	SCGC	Beatrix mine	deep-sourced aquifer	2011-07-12	-28.24	26.8	1340	68	8.2	0.149	34.6	0.0147
SCGC_AG-274-D03	Ga0179601	Microgenomates	Patescibacteria	20.52	0	275171	1340000	0.942832	4	19.4932	0	0.21	SCGC	Beatrix mine	deep-sourced aquifer	2011-07-12	-28.24	26.8	1340	68	8.2	0.149	34.6	0.0147
SCGC_AG-274-D07	Ga0179602	Microgenomates	Patescibacteria	20.69	1.15	284494	1380000	0.919243	3	14.4998	0	0.21	SCGC	Beatrix mine	deep-sourced aquifer	2011-07-12	-28.24	26.8	1340	68	8.2	0.149	34.6	0.0147
SCGC_AG-274-D09	Ga0179603	Microgenomates	Patescibacteria	23.43	0	332174	1420000	0.927454	5	21.3402	1	0.21	SCGC	Beatrix mine	deep-sourced aquifer	2011-07-12	-28.24	26.8	1340	68	8.2	0.149	34.6	0.0147
SCGC_AG-274-D10	Ga0179547	Parcubacteria	Patescibacteria	19.43	0	305915	1570000	0.843077	4	20.5867	1	0.21	SCGC	Beatrix mine	deep-sourced aquifer	2011-07-12	-28.24	26.8	1340	68	8.2	0.149	34.6	0.0147
SCGC_AG-274-D13	Ga0179548	Microgenomates	Patescibacteria	58.86	0	537786	913670	0.904408	10	16.9895	1	0.21	SCGC	Beatrix mine	deep-sourced aquifer	2011-07-12	-28.24	26.8	1340	68	8.2	0.149	34.6	0.0147
SCGC_AG-274-D14	Ga0179604	Parcubacteria	Patescibacteria	54.75	0	449534	821067	0.911844	18	32.8767	0	0.21	SCGC	Beatrix mine	deep-sourced aquifer	2011-07-12	-28.24	26.8	1340	68	8.2	0.149	34.6	0.0147
SCGC_AG-274-D16	Ga0179605	Parcubacteria	Patescibacteria	38.45	0	384558	1000000	0.932684	12	31.2094	0	0.21	SCGC	Beatrix mine	deep-sourced aquifer	2011-07-12	-28.24	26.8	1340	68	8.2	0.149	34.6	0.0147
SCGC_AG-274-D17	Ga0179549	Microgenomates	Patescibacteria	43.26	0	465505	1080000	0.930183	8	18.4928	1	0.21	SCGC	Beatrix mine	deep-sourced aquifer	2011-07-12	-28.24	26.8	1340	68	8.2	0.149	34.6	0.0147
SCGC_AG-274-D22	Ga0179606	Pacearchaeota	DPANN	4.67	1.4	64732	1390000	0.90317	1	21.4133	0	0.21	SCGC	Beatrix mine	deep-sourced aquifer	2011-07-12	-28.24	26.8	1340	68	8.2	0.149	34.6	0.0147
SCGC_AG-274-D23	Ga0179607	Parcubacteria	Patescibacteria	43.06	0	604618	1400000	0.924038	14	32.5128	0	0.21	SCGC	Beatrix mine	deep-sourced aquifer	2011-07-12	-28.24	26.8	1340	68	8.2	0.149	34.6	0.0147
SCGC_AG-274-E06	Ga0179608	Microgenomates	Patescibacteria	52.43	0	684995	1310000	0.948226	9	17.1657	0	0.21	SCGC	Beatrix mine	deep-sourced aquifer	2011-07-12	-28.24	26.8	1340	68	8.2	0.149	34.6	0.0147
SCGC_AG-274-E08	Ga0179609	Microgenomates	Patescibacteria	32.07	0.99	359011	1120000	0.92698	6	18.7091	0	0.21	SCGC	Beatrix mine	deep-sourced aquifer	2011-07-12	-28.24	26.8	1340	68	8.2	0.149	34.6	0.0147
SCGC_AG-274-E14	Ga0179610	Microgenomates	Patescibacteria	24.76	0	245776	992633	0.942126	7	28.2714	0	0.21	SCGC	Beatrix mine	deep-sourced aquifer	2011-07-12	-28.24	26.8	1340	68	8.2	0.149	34.6	0.0147
SCGC_AG-274-E15	Ga0179611	Microgenomates	Patescibacteria	40.91	0	426886	1040000	0.905202	7	17.1107	1	0.21	SCGC	Beatrix mine	deep-sourced aquifer	2011-07-12	-28.24	26.8	1340	68	8.2	0.149	34.6	0.0147
SCGC_AG-274-E16	Ga0179550	Parcubacteria	Patescibacteria	38.69	0	391038	1010000	0.896383	8	20.6772	1	0.21	SCGC	Beatrix mine	deep-sourced aquifer	2011-07-12	-28.24	26.8	1340	68	8.2	0.149	34.6	0.0147
SCGC_AG-274-E21	Ga0179612	Pacearchaeota	DPANN	23.29	0	235332	1010000	0.921906	7	30.0558	0	0.21	SCGC	Beatrix mine	deep-sourced aquifer	2011-07-12	-28.24	26.8	1340	68	8.2	0.149	34.6	0.0147
SCGC_AG-274-E23	Ga0179613	Parcubacteria	Patescibacteria	25.08	0	204153	814007	0.870465	3	11.9617	0	0.21	SCGC	Beatrix mine	deep-sourced aquifer	2011-07-12	-28.24	26.8	1340	68	8.2	0.149	34.6	0.0147
SCGC_AG-274-F04	Ga0179614	Microgenomates	Patescibacteria	40.58	0	437000	1080000	0.917224	7	17.2499	1	0.21	SCGC	Beatrix mine	deep-sourced aquifer	2011-07-12	-28.24	26.8	1340	68	8.2	0.149	34.6	0.0147
SCGC_AG-274-F09	Ga0179551	Microgenomates	Patescibacteria	36.63	0	519854	1420000	0.919527	12	32.76	1	0.21	SCGC	Beatrix mine	deep-sourced aquifer	2011-07-12	-28.24	26.8	1340	68	8.2	0.149	34.6	0.0147
SCGC_AG-274-F10	Ga0179615	Parcubacteria	Patescibacteria	31.27	0	364913	1170000	0.900412	7	22.3857	1	0.21	SCGC	Beatrix mine	deep-sourced aquifer	2011-07-12	-28.24	26.8	1340	68	8.2	0.149	34.6	0.0147
SCGC_AG-274-F17	Ga0179616	Parcubacteria	Patescibacteria	1.1	0	73162	6650000	0.830636	1	90.9091	0	0.21	SCGC	Beatrix mine	deep-sourced aquifer	2011-07-12	-28.24	26.8	1340	68	8.2	0.149	34.6	0.0147
SCGC_AG-274-F19	Ga0179617	Microgenomates	Patescibacteria	19.26	0	359011	1860000	0.935311	9	46.729	0	0.21	SCGC	Beatrix mine	deep-sourced aquifer	2011-07-12	-28.24	26.8	1340	68	8.2	0.149	34.6	0.0147
SCGC_AG-274-F21	Ga0179552	Microgenomates	Patescibacteria	30.7	0	412398	1340000	0.91627	3	9.77199	1	0.21	SCGC	Beatrix mine	deep-sourced aquifer	2011-07-12	-28.24	26.8	1340	68	8.2	0.149	34.6	0.0147
SCGC_AG-274-F22	Ga0179553	Parcubacteria	Patescibacteria	47.15	0	418116	886778	0.863617	10	21.2089	1	0.21	SCGC	Beatrix mine	deep-sourced aquifer	2011-07-12	-28.24	26.8	1340	68	8.2	0.149	34.6	0.0147
SCGC_AG-274-F23	Ga0170774	Parcubacteria	Patescibacteria	35.78	0	502877	1410000	0.892161	8	22.3589	1	0.21	SCGC	Beatrix mine	deep-sourced aquifer	2011-07-12	-28.24	26.8	1340	68	8.2	0.149	34.6	0.0147
SCGC_AG-274-G08	Ga0179554	Microgenomates	Patescibacteria	29.94	0	427868	1430000	0.926711	3	10.02	1	0.21	SCGC	Beatrix mine	deep-sourced aquifer	2011-07-12	-28.24	26.8	1340	68	8.2	0.149	34.6	0.0147
SCGC_AG-274-G09	Ga0179618	Pacearchaeota	DPANN	47.59	0	555806	1170000	0.90006	10	21.0128	1	0.21	SCGC	Beatrix mine	deep-sourced aquifer	2011-07-12	-28.24	26.8	1340	68	8.2	0.149	34.6	0.0147
SCGC_AG-274-G10	Ga0179619	NA		0.1	0	37052	37052000	0.829915	0	0	0	0.21	SCGC	Beatrix mine	deep-sourced aquifer	2011-07-12	-28.24	26.8	1340	68	8.2	0.149	34.6	0.0147
SCGC_AG-274-G18	Ga0179555	Microgenomates	Patescibacteria	32.12	0	314345	978658	0.918033	3	9.33998	1	0.21	SCGC	Beatrix mine	deep-sourced aquifer	2011-07-12	-28.24	26.8	1340	68	8.2	0.149	34.6	0.0147
SCGC_AG-274-G19	Ga0179620	Microgenomates	Patescibacteria	22.55	0	242191	1070000	0.941777	2	8.86918	1	0.21	SCGC	Beatrix mine	deep-sourced aquifer	2011-07-12	-28.24	26.8	1340	68	8.2	0.149	34.6	0.0147
SCGC_AG-274-G21	Ga0179556	Parcubacteria	Patescibacteria	34.85	0	490448	1410000	0.908586	13	37.3027	1	0.21	SCGC	Beatrix mine	deep-sourced aquifer	2011-07-12	-28.24	26.8	1340	68	8.2	0.149	34.6	0.0147
SCGC_AG-274-G22	Ga0179621	Microgenomates	Patescibacteria	17.66	0	144877	820368	0.890121	0	0	0	0.21	SCGC	Beatrix mine	deep-sourced aquifer	2011-07-12	-28.24	26.8	1340	68	8.2	0.149	34.6	0.0147
SCGC_AG-274-I04	Ga0179622	Microgenomates	Patescibacteria	40.52	1.72	345433	852500	0.909658	4	9.87167	1	0.21	SCGC	Beatrix mine	deep-sourced aquifer	2011-07-12	-28.24	26.8	1340	68	8.2	0.149	34.6	0.0147
SCGC_AG-274-I05	Ga0179559	Parcubacteria	Patescibacteria	67.4	0	582427	864135	0.865272	12	17.8042	1	0.21	SCGC	Beatrix mine	deep-sourced aquifer	2011-07-12	-28.24	26.8	1340	68	8.2	0.149	34.6	0.0147
SCGC_AG-274-I21	Ga0179623	Parcubacteria	Patescibacteria	32.77	0	331602	1010000	0.917329	12	36.6189	0	0.21	SCGC	Beatrix mine	deep-sourced aquifer	2011-07-12	-28.24	26.8	1340	68	8.2	0.149	34.6	0.0147
SCGC_AG-274-J02	Ga0179560	Microgenomates	Patescibacteria	31.2	0.99	355498	1140000	0.921482	3	9.61538	1	0.21	SCGC	Beatrix mine	deep-sourced aquifer	2011-07-12	-28.24	26.8	1340	68	8.2	0.149	34.6	0.0147
SCGC_AG-274-J05	Ga0179561	Parcubacteria	Patescibacteria	51.37	0	631286	1230000	0.883273	15	29.1999	2	0.21	SCGC	Beatrix mine	deep-sourced aquifer	2011-07-12	-28.24	26.8	1340	68	8.2	0.149	34.6	0.0147
SCGC_AG-274-J07	Ga0179562	Microgenomates	Patescibacteria	2.51	0	55458	2210000	0.897652	3	119.522	1	0.21	SCGC	Beatrix mine	deep-sourced aquifer	2011-07-12	-28.24	26.8	1340	68	8.2	0.149	34.6	0.0147
SCGC_AG-274-J09	Ga0179624	Parcubacteria	Patescibacteria	37.82	0	341571	903149	0.902606	9	23.7969	0	0.21	SCGC	Beatrix mine	deep-sourced aquifer	2011-07-12	-28.24	26.8	1340	68	8.2	0.149	34.6	0.0147
SCGC_AG-274-J11	Ga0179563	Parcubacteria	Patescibacteria	30.73	0	272087	885412	0.924344	10	32.5415	1	0.21	SCGC	Beatrix mine	deep-sourced aquifer	2011-07-12	-28.24	26.8	1340	68	8.2	0.149	34.6	0.0147
SCGC_AG-274-J17	Ga0179564	Parcubacteria	Patescibacteria	43.81	0	497760	1140000	0.903737	8	18.2607	1	0.21	SCGC	Beatrix mine	deep-sourced aquifer	2011-07-12	-28.24	26.8	1340	68	8.2	0.149	34.6	0.0147
SCGC_AG-274-J19	Ga0179625	Parcubacteria	Patescibacteria	26.07	0	346307	1330000	0.879979	7	26.8508	0	0.21	SCGC	Beatrix mine	deep-sourced aquifer	2011-07-12	-28.24	26.8	1340	68	8.2	0.149	34.6	0.0147
SCGC_AG-274-J23	Ga0179626	Microgenomates	Patescibacteria	40.8	0	585027	1430000	0.92024	5	12.2549	1	0.21	SCGC	Beatrix mine	deep-sourced aquifer	2011-07-12	-28.24	26.8	1340	68	8.2	0.149	34.6	0.0147
SCGC_AG-274-K05	Ga0170775	Berkelbacteria	Patescibacteria	29.86	0	472632	1580000	0.895496	3	10.0469	1	0.21	SCGC	Beatrix mine	deep-sourced aquifer	2011-07-12	-28.24	26.8	1340	68	8.2	0.149	34.6	0.0147
SCGC_AG-274-K20	Ga0179565	Microgenomates	Patescibacteria	23.07	0	247803	1070000	0.915413	6	26.0078	1	0.21	SCGC	Beatrix mine	deep-sourced aquifer	2011-07-12	-28.24	26.8	1340	68	8.2	0.149	34.6	0.0147
SCGC_AG-274-K21	Ga0170747	Pacearchaeota	DPANN	45.21	0	588102	1300000	0.924896	19	42.0261	1	0.21	SCGC	Beatrix mine	deep-sourced aquifer	2011-07-12	-28.24	26.8	1340	68	8.2	0.149	34.6	0.0147
SCGC_AG-274-L04	Ga0179627	Microgenomates	Patescibacteria	10.44	0	174951	1680000	0.944116	5	47.8927	0	0.21	SCGC	Beatrix mine	deep-sourced aquifer	2011-07-12	-28.24	26.8	1340	68	8.2	0.149	34.6	0.0147
SCGC_AG-274-L10	Ga0179566	Microgenomates	Patescibacteria	24.14	0	417793	1730000	0.867185	12	49.71	1	0.21	SCGC	Beatrix mine	deep-sourced aquifer	2011-07-12	-28.24	26.8	1340	68	8.2	0.149	34.6	0.0147
SCGC_AG-274-L14	Ga0179628	NA		3.16	0	29525	934335	0.81663	2	63.2911	0	0.21	SCGC	Beatrix mine	deep-sourced aquifer	2011-07-12	-28.24	26.8	1340	68	8.2	0.149	34.6	0.0147
SCGC_AG-274-L18	Ga0179629	Microgenomates	Patescibacteria	30.18	0	342882	1140000	0.92514	5	16.5673	1	0.21	SCGC	Beatrix mine	deep-sourced aquifer	2011-07-12	-28.24	26.8	1340	68	8.2	0.149	34.6	0.0147
SCGC_AG-274-L20	Ga0179567	Microgenomates	Patescibacteria	20.43	0.5	256872	1260000	0.914323	6	29.3686	1	0.21	SCGC	Beatrix mine	deep-sourced aquifer	2011-07-12	-28.24	26.8	1340	68	8.2	0.149	34.6	0.0147
SCGC_AG-274-L21	Ga0179630	Microgenomates	Patescibacteria	4.17	0	244205	5860000	0.928937	3	71.9424	1	0.21	SCGC	Beatrix mine	deep-sourced aquifer	2011-07-12	-28.24	26.8	1340	68	8.2	0.149	34.6	0.0147
SCGC_AG-274-M08	Ga0179631	Microgenomates	Patescibacteria	32.43	0	622143	1920000	0.919501	5	15.4178	0	0.21	SCGC	Beatrix mine	deep-sourced aquifer	2011-07-12	-28.24	26.8	1340	68	8.2	0.149	34.6	0.0147
SCGC_AG-274-M15	Ga0179632	Microgenomates	Patescibacteria	35.43	0	565411	1600000	0.915645	5	14.1123	1	0.21	SCGC	Beatrix mine	deep-sourced aquifer	2011-07-12	-28.24	26.8	1340	68	8.2	0.149	34.6	0.0147
SCGC_AG-274-M21	Ga0179568	Parcubacteria	Patescibacteria	47.42	0	707218	1490000	0.925832	19	40.0675	1	0.21	SCGC	Beatrix mine	deep-sourced aquifer	2011-07-12	-28.24	26.8	1340	68	8.2	0.149	34.6	0.0147
SCGC_AG-274-N07	Ga0179634	Parcubacteria	Patescibacteria	44.88	0	432700	964127	0.876919	11	24.5098	1	0.21	SCGC	Beatrix mine	deep-sourced aquifer	2011-07-12	-28.24	26.8	1340	68	8.2	0.149	34.6	0.0147
SCGC_AG-274-N08	Ga0179569	Microgenomates	Patescibacteria	35.33	0	334584	947025	0.917357	3	8.49137	1	0.21	SCGC	Beatrix mine	deep-sourced aquifer	2011-07-12	-28.24	26.8	1340	68	8.2	0.149	34.6	0.0147
SCGC_AG-274-N10	Ga0179570	Parcubacteria	Patescibacteria	38.56	0	433537	1120000	0.852737	5	12.9668	1	0.21	SCGC	Beatrix mine	deep-sourced aquifer	2011-07-12	-28.24	26.8	1340	68	8.2	0.149	34.6	0.0147
SCGC_AG-274-N11	Ga0179571	Microgenomates	Patescibacteria	32.92	0	491428	1490000	0.894143	15	45.565	1	0.21	SCGC	Beatrix mine	deep-sourced aquifer	2011-07-12	-28.24	26.8	1340	68	8.2	0.149	34.6	0.0147
SCGC_AG-274-N19	Ga0179572	Microgenomates	Patescibacteria	21.55	0	499813	2320000	0.92617	10	46.4037	1	0.21	SCGC	Beatrix mine	deep-sourced aquifer	2011-07-12	-28.24	26.8	1340	68	8.2	0.149	34.6	0.0147
SCGC_AG-274-N23	Ga0179573	Microgenomates	Patescibacteria	57.56	1.12	522067	906996	0.935265	14	24.3224	1	0.21	SCGC	Beatrix mine	deep-sourced aquifer	2011-07-12	-28.24	26.8	1340	68	8.2	0.149	34.6	0.0147
SCGC_AG-274-O04	Ga0179574	Parcubacteria	Patescibacteria	34.44	0	446236	1300000	0.889803	11	31.9396	2	0.21	SCGC	Beatrix mine	deep-sourced aquifer	2011-07-12	-28.24	26.8	1340	68	8.2	0.149	34.6	0.0147
SCGC_AG-274-O05	Ga0179635	Parcubacteria	Patescibacteria	44.74	0	408470	912986	0.879068	11	24.5865	1	0.21	SCGC	Beatrix mine	deep-sourced aquifer	2011-07-12	-28.24	26.8	1340	68	8.2	0.149	34.6	0.0147
SCGC_AG-274-O06	Ga0179636	Parcubacteria	Patescibacteria	34.56	0	300680	870023	0.923597	13	37.6157	0	0.21	SCGC	Beatrix mine	deep-sourced aquifer	2011-07-12	-28.24	26.8	1340	68	8.2	0.149	34.6	0.0147
SCGC_AG-274-O08	Ga0179637	NA		1.72	0	32448	1890000	0.869545	1	58.1395	0	0.21	SCGC	Beatrix mine	deep-sourced aquifer	2011-07-12	-28.24	26.8	1340	68	8.2	0.149	34.6	0.0147
SCGC_AG-274-O09	Ga0179638	Microgenomates	Patescibacteria	31.16	0	504125	1620000	0.944147	7	22.4647	0	0.21	SCGC	Beatrix mine	deep-sourced aquifer	2011-07-12	-28.24	26.8	1340	68	8.2	0.149	34.6	0.0147
SCGC_AG-274-O10	Ga0179575	Microgenomates	Patescibacteria	33.17	0	340493	1030000	0.922442	4	12.0591	1	0.21	SCGC	Beatrix mine	deep-sourced aquifer	2011-07-12	-28.24	26.8	1340	68	8.2	0.149	34.6	0.0147
SCGC_AG-274-O16	Ga0179576	Microgenomates	Patescibacteria	56.01	0.85	909103	1620000	0.931657	27	48.2057	1	0.21	SCGC	Beatrix mine	deep-sourced aquifer	2011-07-12	-28.24	26.8	1340	68	8.2	0.149	34.6	0.0147
SCGC_AG-274-O17	Ga0179577	NA		27.46	0	414111	1510000	0.910488	11	40.0583	1	0.21	SCGC	Beatrix mine	deep-sourced aquifer	2011-07-12	-28.24	26.8	1340	68	8.2	0.149	34.6	0.0147
SCGC_AG-274-O20	Ga0179639	NA		0.16	0	35072	21920000	0.86924	0	0	0	0.21	SCGC	Beatrix mine	deep-sourced aquifer	2011-07-12	-28.24	26.8	1340	68	8.2	0.149	34.6	0.0147
SCGC_AG-274-O23	Ga0179640	Microgenomates	Patescibacteria	29.09	0	351356	1210000	0.919051	9	30.9385	1	0.21	SCGC	Beatrix mine	deep-sourced aquifer	2011-07-12	-28.24	26.8	1340	68	8.2	0.149	34.6	0.0147
SCGC_AG-274-P02	Ga0179578	Microgenomates	Patescibacteria	22.57	0	359662	1590000	0.92491	6	26.584	1	0.21	SCGC	Beatrix mine	deep-sourced aquifer	2011-07-12	-28.24	26.8	1340	68	8.2	0.149	34.6	0.0147
SCGC_AG-274-P04	Ga0179641	Microgenomates	Patescibacteria	17.07	2.59	70941	415589	0.940162	1	5.85823	0	0.21	SCGC	Beatrix mine	deep-sourced aquifer	2011-07-12	-28.24	26.8	1340	68	8.2	0.149	34.6	0.0147
SCGC_AG-274-P05	Ga0179579	Microgenomates	Patescibacteria	47.24	0	656883	1390000	0.947945	19	40.2202	1	0.21	SCGC	Beatrix mine	deep-sourced aquifer	2011-07-12	-28.24	26.8	1340	68	8.2	0.149	34.6	0.0147
SCGC_AG-274-P08	Ga0179642	Microgenomates	Patescibacteria	46.36	0	389148	839405	0.905208	8	17.2563	0	0.21	SCGC	Beatrix mine	deep-sourced aquifer	2011-07-12	-28.24	26.8	1340	68	8.2	0.149	34.6	0.0147
SCGC_AG-274-P09	Ga0179580	Microgenomates	Patescibacteria	38.82	0	425131	1100000	0.921888	4	10.304	1	0.21	SCGC	Beatrix mine	deep-sourced aquifer	2011-07-12	-28.24	26.8	1340	68	8.2	0.149	34.6	0.0147
SCGC_AG-274-P17	Ga0179643	Pacearchaeota	DPANN	38.4	0	466341	1210000	0.91013	8	20.8333	0	0.21	SCGC	Beatrix mine	deep-sourced aquifer	2011-07-12	-28.24	26.8	1340	68	8.2	0.149	34.6	0.0147
SCGC_AG-274-P19	Ga0179644	Microgenomates	Patescibacteria	56.5	1.72	497780	881027	0.906919	6	10.6195	1	0.21	SCGC	Beatrix mine	deep-sourced aquifer	2011-07-12	-28.24	26.8	1340	68	8.2	0.149	34.6	0.0147
SCGC_AG-274-P23	Ga0179645	Dependentiae		78.41	0	812431	1040000	0.910493	8	10.2028	1	0.21	SCGC	Beatrix mine	deep-sourced aquifer	2011-07-12	-28.24	26.8	1340	68	8.2	0.149	34.6	0.0147
SCGC_AG-278_B04	Ga0105719	Rokubacteria		31.66	0.85	2606199	8230000	0.844149	251	792.798	1	0.3	SCGC	Nye County Groundwater Evaluation Oasis Valley 2	deep-sourced aquifer	2014-12-14	36.96	-116.72	90	107	7.51	NA	24.8	NA
SCGC_AG-278_C09	Ga0111115	Rokubacteria		18.31	0	1684579	9200000	0.835874	154	841.07	1	0.31	SCGC	Nye County Groundwater Evaluation Oasis Valley 2	deep-sourced aquifer	2014-12-14	36.96	-116.72	90	107	7.51	NA	24.8	NA
SCGC_AG-278_N11	Ga0111116	Rokubacteria		14.75	0	1151416	7810000	0.845574	64	433.898	2	0.32	SCGC	Nye County Groundwater Evaluation Oasis Valley 2	deep-sourced aquifer	2014-12-14	36.96	-116.72	90	107	7.51	NA	24.8	NA
SCGC_AG-278-A04	Ga0179646	Microgenomates	Patescibacteria	27.99	0	522499	1870000	0.884103	12	42.8725	1	0.24	SCGC	Nye County Groundwater Evaluation Oasis Valley 2	deep-sourced aquifer	2014-12-14	36.96	-116.72	90	107	7.51	NA	24.8	NA
SCGC_AG-278-A09	Ga0206059	NA		4.17	0	244698	5870000	0.833068	20	479.616	1	ND	SCGC	Nye County Groundwater Evaluation Oasis Valley 2	deep-sourced aquifer	2014-12-14	36.96	-116.72	90	107	7.51	NA	24.8	NA
SCGC_AG-278-A14	Ga0179647	Pacearchaeota	DPANN	41.36	0	511470	1240000	0.832236	12	29.0135	0	0.25	SCGC	Nye County Groundwater Evaluation Oasis Valley 2	deep-sourced aquifer	2014-12-14	36.96	-116.72	90	107	7.51	NA	24.8	NA
SCGC_AG-278-B03	Ga0179648	Omnitrophica		27.16	0	953720	3510000	0.880752	36	132.548	1	0.25	SCGC	Nye County Groundwater Evaluation Oasis Valley 2	deep-sourced aquifer	2014-12-14	36.96	-116.72	90	107	7.51	NA	24.8	NA
SCGC_AG-278-B04	NA	Rokubacteria		NA	NA	NA	NA	NA	NA	NA	NA	0.3	SCGC	Nye County Groundwater Evaluation Oasis Valley 2	deep-sourced aquifer	2014-12-14	36.96	-116.72	90	107	7.51	NA	24.8	NA
SCGC_AG-278-B09	NA	Proteobacteria		NA	NA	NA	NA	NA	NA	NA	NA	0.31	SCGC	Nye County Groundwater Evaluation Oasis Valley 2	deep-sourced aquifer	2014-12-14	36.96	-116.72	90	107	7.51	NA	24.8	NA
SCGC_AG-278-B14	Ga0179649	Omnitrophica		43.01	0	1166800	2710000	0.88935	76	176.703	1	0.25	SCGC	Nye County Groundwater Evaluation Oasis Valley 2	deep-sourced aquifer	2014-12-14	36.96	-116.72	90	107	7.51	NA	24.8	NA
SCGC_AG-278-B16	Ga0179650	NA		77.75	0	757650	974469	0.929285	20	25.7235	2	0.24	SCGC	Nye County Groundwater Evaluation Oasis Valley 2	deep-sourced aquifer	2014-12-14	36.96	-116.72	90	107	7.51	NA	24.8	NA
SCGC_AG-278-B20	NA	Proteobacteria		NA	NA	NA	NA	NA	NA	NA	NA	0.38	SCGC	Nye County Groundwater Evaluation Oasis Valley 2	deep-sourced aquifer	2014-12-14	36.96	-116.72	90	107	7.51	NA	24.8	NA
SCGC_AG-278-B21	Ga0179651	NA		0.63	0	113834	18100000	0.897228	1	158.73	1	0.24	SCGC	Nye County Groundwater Evaluation Oasis Valley 2	deep-sourced aquifer	2014-12-14	36.96	-116.72	90	107	7.51	NA	24.8	NA
SCGC_AG-278-B23	Ga0179652	Woesearchaeota	DPANN	71.56	0.93	1153045	1610000	0.906917	47	65.6792	1	0.24	SCGC	Nye County Groundwater Evaluation Oasis Valley 2	deep-sourced aquifer	2014-12-14	36.96	-116.72	90	107	7.51	NA	24.8	NA
SCGC_AG-278-C09	NA	Rokubacteria		NA	NA	NA	NA	NA	NA	NA	NA	0.31	SCGC	Nye County Groundwater Evaluation Oasis Valley 2	deep-sourced aquifer	2014-12-14	36.96	-116.72	90	107	7.51	NA	24.8	NA
SCGC_AG-278-D04	Ga0179653	Parcubacteria	Patescibacteria	14.33	1.69	126054	879651	0.873245	4	27.9135	1	0.24	SCGC	Nye County Groundwater Evaluation Oasis Valley 2	deep-sourced aquifer	2014-12-14	36.96	-116.72	90	107	7.51	NA	24.8	NA
SCGC_AG-278-D07	Ga0179654	Woesearchaeota	DPANN	27.25	0	235973	865956	0.893632	7	25.6881	0	0.24	SCGC	Nye County Groundwater Evaluation Oasis Valley 2	deep-sourced aquifer	2014-12-14	36.96	-116.72	90	107	7.51	NA	24.8	NA
SCGC_AG-278-D19	Ga0179655	Woesearchaeota	DPANN	48.92	0.93	999498	2040000	0.918023	33	67.4571	1	0.26	SCGC	Nye County Groundwater Evaluation Oasis Valley 2	deep-sourced aquifer	2014-12-14	36.96	-116.72	90	107	7.51	NA	24.8	NA
SCGC_AG-278-D23	Ga0179656	Melainabacteria		44.11	0	1024860	2320000	0.919607	56	126.955	1	0.25	SCGC	Nye County Groundwater Evaluation Oasis Valley 2	deep-sourced aquifer	2014-12-14	36.96	-116.72	90	107	7.51	NA	24.8	NA
SCGC_AG-278-E08	Ga0179657	NA		8.33	0	258313	3100000	0.88459	3	36.0144	1	0.24	SCGC	Nye County Groundwater Evaluation Oasis Valley 2	deep-sourced aquifer	2014-12-14	36.96	-116.72	90	107	7.51	NA	24.8	NA
SCGC_AG-278-E15	Ga0179658	Microgenomates	Patescibacteria	37.61	0.93	373236	992385	0.890903	7	18.6121	1	0.25	SCGC	Nye County Groundwater Evaluation Oasis Valley 2	deep-sourced aquifer	2014-12-14	36.96	-116.72	90	107	7.51	NA	24.8	NA
SCGC_AG-278-E22	Ga0179659	Microgenomates	Patescibacteria	15.72	0.17	317490	2020000	0.8916	8	50.8906	1	0.24	SCGC	Nye County Groundwater Evaluation Oasis Valley 2	deep-sourced aquifer	2014-12-14	36.96	-116.72	90	107	7.51	NA	24.8	NA
SCGC_AG-278-F04	Ga0179660	Microgenomates	Patescibacteria	47.96	0	670002	1400000	0.928426	17	35.4462	2	0.24	SCGC	Nye County Groundwater Evaluation Oasis Valley 2	deep-sourced aquifer	2014-12-14	36.96	-116.72	90	107	7.51	NA	24.8	NA
SCGC_AG-278-F09	Ga0179661	Omnitrophica		33.74	0	1028561	3050000	0.891932	59	174.867	2	0.24	SCGC	Nye County Groundwater Evaluation Oasis Valley 2	deep-sourced aquifer	2014-12-14	36.96	-116.72	90	107	7.51	NA	24.8	NA
SCGC_AG-278-F10	Ga0170690	BNL-15		15.96	1.12	1093927	6850000	0.851813	35	219.298	1	1.06	SCGC	Nye County Groundwater Evaluation Oasis Valley 2	deep-sourced aquifer	2014-12-14	36.96	-116.72	90	107	7.51	NA	24.8	NA
SCGC_AG-278-F17	Ga0179662	Microgenomates	Patescibacteria	28.49	0	593451	2080000	0.888928	17	59.6701	2	0.24	SCGC	Nye County Groundwater Evaluation Oasis Valley 2	deep-sourced aquifer	2014-12-14	36.96	-116.72	90	107	7.51	NA	24.8	NA
SCGC_AG-278-F20	Ga0170784	NA		24.3	0	305895	1260000	0.933173	8	32.9218	0	0.27	SCGC	Nye County Groundwater Evaluation Oasis Valley 2	deep-sourced aquifer	2014-12-14	36.96	-116.72	90	107	7.51	NA	24.8	NA
SCGC_AG-278-G02	Ga0179663	Microgenomates	Patescibacteria	20.45	1.12	232399	1140000	0.880408	5	24.4499	1	0.24	SCGC	Nye County Groundwater Evaluation Oasis Valley 2	deep-sourced aquifer	2014-12-14	36.96	-116.72	90	107	7.51	NA	24.8	NA
SCGC_AG-278-G04	Ga0179664	Omnitrophica		33.62	0	895405	2660000	0.845648	37	110.054	0	0.25	SCGC	Nye County Groundwater Evaluation Oasis Valley 2	deep-sourced aquifer	2014-12-14	36.96	-116.72	90	107	7.51	NA	24.8	NA
SCGC_AG-278-G07	Ga0179665	Parcubacteria	Patescibacteria	48.14	0	684198	1420000	0.832728	16	33.2364	1	0.24	SCGC	Nye County Groundwater Evaluation Oasis Valley 2	deep-sourced aquifer	2014-12-14	36.96	-116.72	90	107	7.51	NA	24.8	NA
SCGC_AG-278-G17	Ga0179666	Parcubacteria	Patescibacteria	57.07	0	771576	1350000	0.902474	22	38.5492	1	0.24	SCGC	Nye County Groundwater Evaluation Oasis Valley 2	deep-sourced aquifer	2014-12-14	36.96	-116.72	90	107	7.51	NA	24.8	NA
SCGC_AG-278-G19	Ga0179667	Microgenomates	Patescibacteria	42.85	0	560171	1310000	0.90883	12	28.0047	1	0.24	SCGC	Nye County Groundwater Evaluation Oasis Valley 2	deep-sourced aquifer	2014-12-14	36.96	-116.72	90	107	7.51	NA	24.8	NA
SCGC_AG-278-I06	Ga0179669	NA		36.29	0	588878	1620000	0.907461	17	46.8449	1	0.24	SCGC	Nye County Groundwater Evaluation Oasis Valley 2	deep-sourced aquifer	2014-12-14	36.96	-116.72	90	107	7.51	NA	24.8	NA
SCGC_AG-278-I07	Ga0179670	Microgenomates	Patescibacteria	21.45	0.99	348442	1620000	0.912556	14	65.2681	3	0.26	SCGC	Nye County Groundwater Evaluation Oasis Valley 2	deep-sourced aquifer	2014-12-14	36.96	-116.72	90	107	7.51	NA	24.8	NA
SCGC_AG-278-I14	Ga0179671	Micrarchaeota	DPANN	70.92	0	901874	1270000	0.874093	27	38.0711	1	0.25	SCGC	Nye County Groundwater Evaluation Oasis Valley 2	deep-sourced aquifer	2014-12-14	36.96	-116.72	90	107	7.51	NA	24.8	NA
SCGC_AG-278-I16	NA	Lindowbacteria		NA	NA	NA	NA	NA	NA	NA	NA	0.62	SCGC	Nye County Groundwater Evaluation Oasis Valley 2	deep-sourced aquifer	2014-12-14	36.96	-116.72	90	107	7.51	NA	24.8	NA
SCGC_AG-278-I18	Ga0179672	Omnitrophica		50.7	0	1718412	3390000	0.904594	72	142.012	0	0.25	SCGC	Nye County Groundwater Evaluation Oasis Valley 2	deep-sourced aquifer	2014-12-14	36.96	-116.72	90	107	7.51	NA	24.8	NA
SCGC_AG-278-I21	Ga0179673	Microgenomates	Patescibacteria	32.77	0	343495	1050000	0.920651	9	27.4641	1	0.24	SCGC	Nye County Groundwater Evaluation Oasis Valley 2	deep-sourced aquifer	2014-12-14	36.96	-116.72	90	107	7.51	NA	24.8	NA
SCGC_AG-278-J15	NA	Rokubacteria		NA	NA	NA	NA	NA	NA	NA	NA	0.33	SCGC	Nye County Groundwater Evaluation Oasis Valley 2	deep-sourced aquifer	2014-12-14	36.96	-116.72	90	107	7.51	NA	24.8	NA
SCGC_AG-278-K08	Ga0179674	Microgenomates	Patescibacteria	46.95	0.31	1048095	2230000	0.905088	47	100.106	1	0.25	SCGC	Nye County Groundwater Evaluation Oasis Valley 2	deep-sourced aquifer	2014-12-14	36.96	-116.72	90	107	7.51	NA	24.8	NA
SCGC_AG-278-K15	Ga0179675	NA		24.61	0	507906	2060000	0.902606	13	52.8241	1	0.25	SCGC	Nye County Groundwater Evaluation Oasis Valley 2	deep-sourced aquifer	2014-12-14	36.96	-116.72	90	107	7.51	NA	24.8	NA
SCGC_AG-278-K23	Ga0170694	BRC1-1		48.39	0	1489016	3080000	0.909941	61	126.059	1	0.29	SCGC	Nye County Groundwater Evaluation Oasis Valley 2	deep-sourced aquifer	2014-12-14	36.96	-116.72	90	107	7.51	NA	24.8	NA
SCGC_AG-278-L04	Ga0179676	Woesearchaeota	DPANN	68.55	0	721295	1050000	0.908533	23	33.5522	1	0.24	SCGC	Nye County Groundwater Evaluation Oasis Valley 2	deep-sourced aquifer	2014-12-14	36.96	-116.72	90	107	7.51	NA	24.8	NA
SCGC_AG-278-L19	Ga0179677	Omnitrophica		29.83	0	837451	2810000	0.956284	41	137.446	1	0.24	SCGC	Nye County Groundwater Evaluation Oasis Valley 2	deep-sourced aquifer	2014-12-14	36.96	-116.72	90	107	7.51	NA	24.8	NA
SCGC_AG-278-L22	NA	Proteobacteria		NA	NA	NA	NA	NA	NA	NA	NA	1.18	SCGC	Nye County Groundwater Evaluation Oasis Valley 2	deep-sourced aquifer	2014-12-14	36.96	-116.72	90	107	7.51	NA	24.8	NA
SCGC_AG-278-M15	Ga0179678	Microgenomates	Patescibacteria	35.24	0	397004	1130000	0.90927	6	17.0261	1	0.24	SCGC	Nye County Groundwater Evaluation Oasis Valley 2	deep-sourced aquifer	2014-12-14	36.96	-116.72	90	107	7.51	NA	24.8	NA
SCGC_AG-278-M16	Ga0179679	Omnitrophica		38.55	1.08	832140	2160000	0.862261	51	132.296	1	0.25	SCGC	Nye County Groundwater Evaluation Oasis Valley 2	deep-sourced aquifer	2014-12-14	36.96	-116.72	90	107	7.51	NA	24.8	NA
SCGC_AG-278-M20	Ga0179680	Peregrinibacteria	Patescibacteria	44.39	0	525662	1180000	0.915822	12	27.0331	1	0.25	SCGC	Nye County Groundwater Evaluation Oasis Valley 2	deep-sourced aquifer	2014-12-14	36.96	-116.72	90	107	7.51	NA	24.8	NA
SCGC_AG-278-M22	Ga0179681	NA		11.68	0	114058	976524	0.887364	3	25.6849	0	0.24	SCGC	Nye County Groundwater Evaluation Oasis Valley 2	deep-sourced aquifer	2014-12-14	36.96	-116.72	90	107	7.51	NA	24.8	NA
SCGC_AG-278-N03	Ga0179682	Omnitrophica		21.02	0	839074	3990000	0.941499	43	204.567	1	0.27	SCGC	Nye County Groundwater Evaluation Oasis Valley 2	deep-sourced aquifer	2014-12-14	36.96	-116.72	90	107	7.51	NA	24.8	NA
SCGC_AG-278-N07	Ga0179683	Microgenomates	Patescibacteria	48.81	0	909141	1860000	0.91734	27	55.3165	1	0.24	SCGC	Nye County Groundwater Evaluation Oasis Valley 2	deep-sourced aquifer	2014-12-14	36.96	-116.72	90	107	7.51	NA	24.8	NA
SCGC_AG-278-N08	Ga0179684	NA		58.72	0.93	774479	1320000	0.843207	22	37.4659	2	0.24	SCGC	Nye County Groundwater Evaluation Oasis Valley 2	deep-sourced aquifer	2014-12-14	36.96	-116.72	90	107	7.51	NA	24.8	NA
SCGC_AG-278-N11	NA	Rokubacteria		NA	NA	NA	NA	NA	NA	NA	NA	0.32	SCGC	Nye County Groundwater Evaluation Oasis Valley 2	deep-sourced aquifer	2014-12-14	36.96	-116.72	90	107	7.51	NA	24.8	NA
SCGC_AG-278-N14	Ga0179685	Pacearchaeota	DPANN	48.52	1.87	457258	942411	0.8779	9	18.5491	1	0.26	SCGC	Nye County Groundwater Evaluation Oasis Valley 2	deep-sourced aquifer	2014-12-14	36.96	-116.72	90	107	7.51	NA	24.8	NA
SCGC_AG-278-N16	Ga0179686	Microgenomates	Patescibacteria	39.34	0	373452	949293	0.919885	7	17.7936	1	0.24	SCGC	Nye County Groundwater Evaluation Oasis Valley 2	deep-sourced aquifer	2014-12-14	36.96	-116.72	90	107	7.51	NA	24.8	NA
SCGC_AG-278-N17	Ga0179687	Peregrinibacteria	Patescibacteria	41.46	0	586296	1410000	0.896716	12	28.9436	1	0.24	SCGC	Nye County Groundwater Evaluation Oasis Valley 2	deep-sourced aquifer	2014-12-14	36.96	-116.72	90	107	7.51	NA	24.8	NA
SCGC_AG-278-N19	Ga0179688	Microgenomates	Patescibacteria	33.62	0	236670	703956	0.892787	4	11.8977	0	0.24	SCGC	Nye County Groundwater Evaluation Oasis Valley 2	deep-sourced aquifer	2014-12-14	36.96	-116.72	90	107	7.51	NA	24.8	NA
SCGC_AG-278-N20	Ga0206062	Rokubacteria		40.48	0.9	2861370	7070000	0.830174	222	548.419	1	ND	SCGC	Nye County Groundwater Evaluation Oasis Valley 2	deep-sourced aquifer	2014-12-14	36.96	-116.72	90	107	7.51	NA	24.8	NA
SCGC_AG-278-O04	Ga0179689	Microgenomates	Patescibacteria	15.15	0	203705	1340000	0.845222	1	6.60066	2	0.24	SCGC	Nye County Groundwater Evaluation Oasis Valley 2	deep-sourced aquifer	2014-12-14	36.96	-116.72	90	107	7.51	NA	24.8	NA
SCGC_AG-278-O06	Ga0179690	Parcubacteria	Patescibacteria	31.77	0	385562	1210000	0.901007	7	22.0334	0	0.24	SCGC	Nye County Groundwater Evaluation Oasis Valley 2	deep-sourced aquifer	2014-12-14	36.96	-116.72	90	107	7.51	NA	24.8	NA
SCGC_AG-278-O10	Ga0179691	Parcubacteria	Patescibacteria	38.53	0	374826	972816	0.883658	10	25.9538	1	0.24	SCGC	Nye County Groundwater Evaluation Oasis Valley 2	deep-sourced aquifer	2014-12-14	36.96	-116.72	90	107	7.51	NA	24.8	NA
SCGC_AG-278-O17	Ga0179692	Peregrinibacteria	Patescibacteria	31.03	0	455164	1470000	0.89932	15	48.3403	1	0.25	SCGC	Nye County Groundwater Evaluation Oasis Valley 2	deep-sourced aquifer	2014-12-14	36.96	-116.72	90	107	7.51	NA	24.8	NA
SCGC_AG-278-O21	Ga0179693	Aenigmarchaeota	DPANN	44.24	0	612717	1380000	0.875283	17	38.4268	2	0.24	SCGC	Nye County Groundwater Evaluation Oasis Valley 2	deep-sourced aquifer	2014-12-14	36.96	-116.72	90	107	7.51	NA	24.8	NA
SCGC_AG-278-P07	NA	Dadabacteria		NA	NA	NA	NA	NA	NA	NA	NA	0.74	SCGC	Nye County Groundwater Evaluation Oasis Valley 2	deep-sourced aquifer	2014-12-14	36.96	-116.72	90	107	7.51	NA	24.8	NA
SCGC_AG-290-A08	Ga0179694	NA		33	0.93	742922	2250000	0.840153	47	142.424	1	0.15	SCGC	Cold Creek	freshwater	2015-07-05	36.96	-116.72	0	323	7.08	NA	10.8	NA
SCGC_AG-290-A14	NA	Nitrospirae		NA	NA	NA	NA	NA	NA	NA	NA	0.3	SCGC	Cold Creek	freshwater	2015-07-05	36.96	-116.72	0	323	7.08	NA	10.8	NA
SCGC_AG-290-A23	Ga0179695	Woesearchaeota	DPANN	40.16	1.6	710678	1770000	0.915854	25	62.251	0	0.13	SCGC	Cold Creek	freshwater	2015-07-05	36.96	-116.72	0	323	7.08	NA	10.8	NA
SCGC_AG-290-B08	Ga0179696	Microgenomates	Patescibacteria	42.77	1.12	480037	1120000	0.911842	10	23.3809	1	0.12	SCGC	Cold Creek	freshwater	2015-07-05	36.96	-116.72	0	323	7.08	NA	10.8	NA
SCGC_AG-290-C06	Ga0179697	Microgenomates	Patescibacteria	30.16	0	448720	1490000	0.913371	11	36.4721	1	0.12	SCGC	Cold Creek	freshwater	2015-07-05	36.96	-116.72	0	323	7.08	NA	10.8	NA
SCGC_AG-290-C11	Ga0179698	Parcubacteria	Patescibacteria	51.16	0	883545	1730000	0.893489	20	39.093	1	0.13	SCGC	Cold Creek	freshwater	2015-07-05	36.96	-116.72	0	323	7.08	NA	10.8	NA
SCGC_AG-290-C14	Ga0179699	Microgenomates	Patescibacteria	15.19	0	569918	3750000	0.891955	23	151.415	1	0.13	SCGC	Cold Creek	freshwater	2015-07-05	36.96	-116.72	0	323	7.08	NA	10.8	NA
SCGC_AG-290-C16	Ga0179700	Parcubacteria	Patescibacteria	47.05	1.12	520169	1110000	0.90521	11	23.3794	1	0.13	SCGC	Cold Creek	freshwater	2015-07-05	36.96	-116.72	0	323	7.08	NA	10.8	NA
SCGC_AG-290-C17	Ga0179701	Omnitrophica		62.84	0	1712617	2730000	0.932496	72	114.577	1	0.22	SCGC	Cold Creek	freshwater	2015-07-05	36.96	-116.72	0	323	7.08	NA	10.8	NA
SCGC_AG-290-C20	NA	Proteobacteria		NA	NA	NA	NA	NA	NA	NA	NA	0.95	SCGC	Cold Creek	freshwater	2015-07-05	36.96	-116.72	0	323	7.08	NA	10.8	NA
SCGC_AG-290-D08	Ga0179702	Omnitrophica		59.94	1.08	1460467	2440000	0.930298	78	130.13	1	0.15	SCGC	Cold Creek	freshwater	2015-07-05	36.96	-116.72	0	323	7.08	NA	10.8	NA
SCGC_AG-290-D09	Ga0179703	Parcubacteria	Patescibacteria	18.65	0	254001	1360000	0.919792	9	48.2574	0	0.13	SCGC	Cold Creek	freshwater	2015-07-05	36.96	-116.72	0	323	7.08	NA	10.8	NA
SCGC_AG-290-D17	Ga0170689	Aenigmarchaeota	DPANN	65.42	0	711025	1090000	0.924972	19	29.0431	2	0.13	SCGC	Cold Creek	freshwater	2015-07-05	36.96	-116.72	0	323	7.08	NA	10.8	NA
SCGC_AG-290-D20	Ga0179704	Eisenbacteria		24.51	0	822664	3360000	0.835577	25	101.999	1	0.24	SCGC	Cold Creek	freshwater	2015-07-05	36.96	-116.72	0	323	7.08	NA	10.8	NA
SCGC_AG-290-E05	Ga0179705	Parcubacteria	Patescibacteria	68.23	0	590589	865586	0.903247	16	23.4501	1	0.13	SCGC	Cold Creek	freshwater	2015-07-05	36.96	-116.72	0	323	7.08	NA	10.8	NA
SCGC_AG-290-E08	Ga0179706	Omnitrophica		33.15	0	1140943	3440000	0.931616	53	159.879	0	0.17	SCGC	Cold Creek	freshwater	2015-07-05	36.96	-116.72	0	323	7.08	NA	10.8	NA
SCGC_AG-290-E10	Ga0179707	Microgenomates	Patescibacteria	48.82	0	639641	1310000	0.881763	7	14.3384	1	0.13	SCGC	Cold Creek	freshwater	2015-07-05	36.96	-116.72	0	323	7.08	NA	10.8	NA
SCGC_AG-290-E14	Ga0179708	Parcubacteria	Patescibacteria	19.66	0.34	373034	1900000	0.863021	11	55.9512	2	0.13	SCGC	Cold Creek	freshwater	2015-07-05	36.96	-116.72	0	323	7.08	NA	10.8	NA
SCGC_AG-290-F06	Ga0179709	Microgenomates	Patescibacteria	43.97	0	390467	888030	0.893991	5	11.3714	2	0.13	SCGC	Cold Creek	freshwater	2015-07-05	36.96	-116.72	0	323	7.08	NA	10.8	NA
SCGC_AG-290-F10	Ga0179710	Peregrinibacteria	Patescibacteria	31.16	1.58	789941	2540000	0.902133	17	54.5571	2	0.14	SCGC	Cold Creek	freshwater	2015-07-05	36.96	-116.72	0	323	7.08	NA	10.8	NA
SCGC_AG-290-F14	Ga0179711	Microgenomates	Patescibacteria	34.48	0	632657	1830000	0.896566	9	26.1021	1	0.13	SCGC	Cold Creek	freshwater	2015-07-05	36.96	-116.72	0	323	7.08	NA	10.8	NA
SCGC_AG-290-F19	Ga0179712	Omnitrophica		29.19	0	516716	1770000	0.874612	17	58.2391	1	0.13	SCGC	Cold Creek	freshwater	2015-07-05	36.96	-116.72	0	323	7.08	NA	10.8	NA
SCGC_AG-290-G03	Ga0179713	Microgenomates	Patescibacteria	35.82	0	399181	1110000	0.887996	9	25.1256	1	0.13	SCGC	Cold Creek	freshwater	2015-07-05	36.96	-116.72	0	323	7.08	NA	10.8	NA
SCGC_AG-290-G16	Ga0179714	Parcubacteria	Patescibacteria	26.55	0	375587	1410000	0.908234	5	18.8324	2	0.28	SCGC	Cold Creek	freshwater	2015-07-05	36.96	-116.72	0	323	7.08	NA	10.8	NA
SCGC_AG-290-G19	Ga0170743	Omnitrophica		65.59	1.08	1714777	2610000	0.937656	86	131.118	0	0.23	SCGC	Cold Creek	freshwater	2015-07-05	36.96	-116.72	0	323	7.08	NA	10.8	NA
SCGC_AG-290-G22	Ga0170744	Omnitrophica		16.53	0	417240	2520000	0.863108	18	108.893	1	0.14	SCGC	Cold Creek	freshwater	2015-07-05	36.96	-116.72	0	323	7.08	NA	10.8	NA
SCGC_AG-290-I03	Ga0179715	Microgenomates	Patescibacteria	24.69	0	462484	1870000	0.846114	16	64.8036	1	0.13	SCGC	Cold Creek	freshwater	2015-07-05	36.96	-116.72	0	323	7.08	NA	10.8	NA
SCGC_AG-290-I11	NA	Nitrospirae		NA	NA	NA	NA	NA	NA	NA	NA	0.38	SCGC	Cold Creek	freshwater	2015-07-05	36.96	-116.72	0	323	7.08	NA	10.8	NA
SCGC_AG-290-I15	Ga0179716	Microgenomates	Patescibacteria	57.03	0	480776	843023	0.882554	9	15.7812	0	0.13	SCGC	Cold Creek	freshwater	2015-07-05	36.96	-116.72	0	323	7.08	NA	10.8	NA
SCGC_AG-290-I20	Ga0179717	Microgenomates	Patescibacteria	30.87	0	471844	1530000	0.896133	10	32.3939	0	0.13	SCGC	Cold Creek	freshwater	2015-07-05	36.96	-116.72	0	323	7.08	NA	10.8	NA
SCGC_AG-290-J10	Ga0179718	Microgenomates	Patescibacteria	52.56	0	493192	938341	0.854503	6	11.4155	0	0.13	SCGC	Cold Creek	freshwater	2015-07-05	36.96	-116.72	0	323	7.08	NA	10.8	NA
SCGC_AG-290-J22	NA	Actinobacteria		NA	NA	NA	NA	NA	NA	NA	NA	0.57	SCGC	Cold Creek	freshwater	2015-07-05	36.96	-116.72	0	323	7.08	NA	10.8	NA
SCGC_AG-290-J22	Ga0179719	Actinobacteria		51.76	0	1690124	3270000	0.875677	114	220.247	1	0.57	SCGC	Cold Creek	freshwater	2015-07-05	36.96	-116.72	0	323	7.08	NA	10.8	NA
SCGC_AG-290-K04	Ga0179720	Microgenomates	Patescibacteria	31.4	1.82	557029	1770000	0.912717	17	54.1401	0	0.13	SCGC	Cold Creek	freshwater	2015-07-05	36.96	-116.72	0	323	7.08	NA	10.8	NA
SCGC_AG-290-K08	Ga0170734	Elusimicrobia		20	0	454346	2271730	0.935135	33	165	0	0.14	SCGC	Cold Creek	freshwater	2015-07-05	36.96	-116.72	0	323	7.08	NA	10.8	NA
SCGC_AG-290-K13	Ga0179721	Verrucomicrobia		13.79	0	731332	5300000	0.915319	36	261.059	0	0.21	SCGC	Cold Creek	freshwater	2015-07-05	36.96	-116.72	0	323	7.08	NA	10.8	NA
SCGC_AG-290-K14	Ga0179722	Peregrinibacteria	Patescibacteria	32.7	0	511031	1560000	0.91751	19	58.104	1	0.13	SCGC	Cold Creek	freshwater	2015-07-05	36.96	-116.72	0	323	7.08	NA	10.8	NA
SCGC_AG-290-K16	NA	Proteobacteria		NA	NA	NA	NA	NA	NA	NA	NA	0.52	SCGC	Cold Creek	freshwater	2015-07-05	36.96	-116.72	0	323	7.08	NA	10.8	NA
SCGC_AG-290-K18	Ga0179723	Micrarchaeota	DPANN	57.19	0	598565	1050000	0.900298	14	24.4798	0	0.13	SCGC	Cold Creek	freshwater	2015-07-05	36.96	-116.72	0	323	7.08	NA	10.8	NA
SCGC_AG-290-K19	Ga0206049	Melainabacteria		55.84	0.28	1577068	2820000	0.879689	76	136.103	1	ND	SCGC	Cold Creek	freshwater	2015-07-05	36.96	-116.72	0	323	7.08	NA	10.8	NA
SCGC_AG-290-K22	Ga0179724	Microgenomates	Patescibacteria	35.22	0	404478	1150000	0.906472	15	42.5894	1	0.13	SCGC	Cold Creek	freshwater	2015-07-05	36.96	-116.72	0	323	7.08	NA	10.8	NA
SCGC_AG-290-L06	Ga0179725	NA		32.87	0	425600	1290000	0.932488	8	24.3383	0	0.14	SCGC	Cold Creek	freshwater	2015-07-05	36.96	-116.72	0	323	7.08	NA	10.8	NA
SCGC_AG-290-L08	Ga0179726	Elusimicrobia		40.32	0	861262	2140000	0.918386	48	119.048	1	0.15	SCGC	Cold Creek	freshwater	2015-07-05	36.96	-116.72	0	323	7.08	NA	10.8	NA
SCGC_AG-290-L11	Ga0179727	Nitrospirae		27.42	0	689161	2510000	0.852141	30	109.409	1	0.34	SCGC	Cold Creek	freshwater	2015-07-05	36.96	-116.72	0	323	7.08	NA	10.8	NA
SCGC_AG-290-L11	NA	Nitrospirae		NA	NA	NA	NA	NA	NA	NA	NA	0.34	SCGC	Cold Creek	freshwater	2015-07-05	36.96	-116.72	0	323	7.08	NA	10.8	NA
SCGC_AG-290-L18	Ga0170735	Elusimicrobia		35.55	1.12	732989	2060000	0.925074	27	75.9494	1	0.17	SCGC	Cold Creek	freshwater	2015-07-05	36.96	-116.72	0	323	7.08	NA	10.8	NA
SCGC_AG-290-L21	Ga0179728	Eisenbacteria		15.88	0	709125	4470000	0.858991	13	81.864	1	0.24	SCGC	Cold Creek	freshwater	2015-07-05	36.96	-116.72	0	323	7.08	NA	10.8	NA
SCGC_AG-290-M05	Ga0179729	Bacteroidetes		24.14	0	1923364	7970000	0.888648	61	252.693	1	0.4	SCGC	Cold Creek	freshwater	2015-07-05	36.96	-116.72	0	323	7.08	NA	10.8	NA
SCGC_AG-290-M05	NA	Bacteroidetes		NA	NA	NA	NA	NA	NA	NA	NA	0.4	SCGC	Cold Creek	freshwater	2015-07-05	36.96	-116.72	0	323	7.08	NA	10.8	NA
SCGC_AG-290-M08	Ga0179730	Parcubacteria	Patescibacteria	22.96	0	211414	920793	0.91318	6	26.1324	0	0.13	SCGC	Cold Creek	freshwater	2015-07-05	36.96	-116.72	0	323	7.08	NA	10.8	NA
SCGC_AG-290-M10	Ga0179731	Microgenomates	Patescibacteria	13.17	0	269905	2050000	0.919735	5	37.9651	0	0.13	SCGC	Cold Creek	freshwater	2015-07-05	36.96	-116.72	0	323	7.08	NA	10.8	NA
SCGC_AG-290-N09	Ga0179732	Microgenomates	Patescibacteria	36.82	0.92	602234	1640000	0.901175	14	38.0228	1	0.13	SCGC	Cold Creek	freshwater	2015-07-05	36.96	-116.72	0	323	7.08	NA	10.8	NA
SCGC_AG-290-N10	Ga0179733	Parcubacteria	Patescibacteria	50.42	0.93	698469	1390000	0.897124	13	25.7834	1	0.13	SCGC	Cold Creek	freshwater	2015-07-05	36.96	-116.72	0	323	7.08	NA	10.8	NA
SCGC_AG-290-N15	Ga0179734	Micrarchaeota	DPANN	56.47	0	726580	1290000	0.909765	19	33.6462	2	0.13	SCGC	Cold Creek	freshwater	2015-07-05	36.96	-116.72	0	323	7.08	NA	10.8	NA
SCGC_AG-290-N19	Ga0179735	Woesearchaeota	DPANN	53.06	0	626623	1180000	0.895706	21	39.5778	1	0.13	SCGC	Cold Creek	freshwater	2015-07-05	36.96	-116.72	0	323	7.08	NA	10.8	NA
SCGC_AG-290-N23	Ga0179736	Peregrinibacteria	Patescibacteria	38.24	0	557479	1460000	0.936353	15	39.2259	1	0.13	SCGC	Cold Creek	freshwater	2015-07-05	36.96	-116.72	0	323	7.08	NA	10.8	NA
SCGC_AG-290-O05	Ga0179737	Microgenomates	Patescibacteria	22.7	0	328805	1450000	0.931902	13	57.2687	0	0.13	SCGC	Cold Creek	freshwater	2015-07-05	36.96	-116.72	0	323	7.08	NA	10.8	NA
SCGC_AG-290-O13	Ga0170745	Omnitrophica		58.86	0	1019828	1730000	0.908518	49	83.2484	1	0.14	SCGC	Cold Creek	freshwater	2015-07-05	36.96	-116.72	0	323	7.08	NA	10.8	NA
SCGC_AG-290-P02	NA	Verrucomicrobia		NA	NA	NA	NA	NA	NA	NA	NA	0.3	SCGC	Cold Creek	freshwater	2015-07-05	36.96	-116.72	0	323	7.08	NA	10.8	NA
SCGC_AG-290-P09	Ga0170790	NA		8.05	0	125191	1560000	0.805074	6	74.5342	1	0.17	SCGC	Cold Creek	freshwater	2015-07-05	36.96	-116.72	0	323	7.08	NA	10.8	NA
SCGC_AG-290-P13	Ga0179738	Aenigmarchaeota	DPANN	23.15	0	403458	1740000	0.902086	11	47.5162	0	0.12	SCGC	Cold Creek	freshwater	2015-07-05	36.96	-116.72	0	323	7.08	NA	10.8	NA
SCGC_AG-290-P16	Ga0179739	Peregrinibacteria	Patescibacteria	25.7	0	592174	2300000	0.903778	16	62.2568	1	0.14	SCGC	Cold Creek	freshwater	2015-07-05	36.96	-116.72	0	323	7.08	NA	10.8	NA
SCGC_AG-290-P17	Ga0179740	Microgenomates	Patescibacteria	54.97	0	877786	1600000	0.934376	30	54.5752	1	0.13	SCGC	Cold Creek	freshwater	2015-07-05	36.96	-116.72	0	323	7.08	NA	10.8	NA
SCGC_AG-290-P20	Ga0179741	NA		20.09	0	468464	2330000	0.860896	8	39.8208	0	0.13	SCGC	Cold Creek	freshwater	2015-07-05	36.96	-116.72	0	323	7.08	NA	10.8	NA
SCGC_AG-293-A04	NA	Proteobacteria		NA	NA	NA	NA	NA	NA	NA	NA	0.5	SCGC	PM-3-1 Parker Spring	freshwater	2014-12-14	36.96	-116.72	0	70.6	7.18	NA	26.7	NA
SCGC_AG-293-A06	NA	Proteobacteria		NA	NA	NA	NA	NA	NA	NA	NA	0.68	SCGC	PM-3-1 Parker Spring	freshwater	2014-12-14	36.96	-116.72	0	70.6	7.18	NA	26.7	NA
SCGC_AG-293-A08	NA	Proteobacteria		NA	NA	NA	NA	NA	NA	NA	NA	1.46	SCGC	PM-3-1 Parker Spring	freshwater	2014-12-14	36.96	-116.72	0	70.6	7.18	NA	26.7	NA
SCGC_AG-293-A09	NA	Proteobacteria		NA	NA	NA	NA	NA	NA	NA	NA	1.81	SCGC	PM-3-1 Parker Spring	freshwater	2014-12-14	36.96	-116.72	0	70.6	7.18	NA	26.7	NA
SCGC_AG-293-A13	NA	Proteobacteria		NA	NA	NA	NA	NA	NA	NA	NA	0.4	SCGC	PM-3-1 Parker Spring	freshwater	2014-12-14	36.96	-116.72	0	70.6	7.18	NA	26.7	NA
SCGC_AG-293-A16	NA	Proteobacteria		NA	NA	NA	NA	NA	NA	NA	NA	0.32	SCGC	PM-3-1 Parker Spring	freshwater	2014-12-14	36.96	-116.72	0	70.6	7.18	NA	26.7	NA
SCGC_AG-293-A18	NA	Proteobacteria		NA	NA	NA	NA	NA	NA	NA	NA	0.33	SCGC	PM-3-1 Parker Spring	freshwater	2014-12-14	36.96	-116.72	0	70.6	7.18	NA	26.7	NA
SCGC_AG-293-A19	NA	Proteobacteria		NA	NA	NA	NA	NA	NA	NA	NA	1.87	SCGC	PM-3-1 Parker Spring	freshwater	2014-12-14	36.96	-116.72	0	70.6	7.18	NA	26.7	NA
SCGC_AG-293-A20	NA	Proteobacteria		NA	NA	NA	NA	NA	NA	NA	NA	0.7	SCGC	PM-3-1 Parker Spring	freshwater	2014-12-14	36.96	-116.72	0	70.6	7.18	NA	26.7	NA
SCGC_AG-293-A21	NA	Proteobacteria		NA	NA	NA	NA	NA	NA	NA	NA	0.45	SCGC	PM-3-1 Parker Spring	freshwater	2014-12-14	36.96	-116.72	0	70.6	7.18	NA	26.7	NA
SCGC_AG-293-B02	NA	Actinobacteria		NA	NA	NA	NA	NA	NA	NA	NA	0.62	SCGC	PM-3-1 Parker Spring	freshwater	2014-12-14	36.96	-116.72	0	70.6	7.18	NA	26.7	NA
SCGC_AG-293-B05	NA	Proteobacteria		NA	NA	NA	NA	NA	NA	NA	NA	0.91	SCGC	PM-3-1 Parker Spring	freshwater	2014-12-14	36.96	-116.72	0	70.6	7.18	NA	26.7	NA
SCGC_AG-293-B06	NA	Proteobacteria		NA	NA	NA	NA	NA	NA	NA	NA	0.63	SCGC	PM-3-1 Parker Spring	freshwater	2014-12-14	36.96	-116.72	0	70.6	7.18	NA	26.7	NA
SCGC_AG-293-B08	NA	Proteobacteria		NA	NA	NA	NA	NA	NA	NA	NA	1.14	SCGC	PM-3-1 Parker Spring	freshwater	2014-12-14	36.96	-116.72	0	70.6	7.18	NA	26.7	NA
SCGC_AG-293-B14	NA	Proteobacteria		NA	NA	NA	NA	NA	NA	NA	NA	0.36	SCGC	PM-3-1 Parker Spring	freshwater	2014-12-14	36.96	-116.72	0	70.6	7.18	NA	26.7	NA
SCGC_AG-293-B15	NA	Proteobacteria		NA	NA	NA	NA	NA	NA	NA	NA	1.73	SCGC	PM-3-1 Parker Spring	freshwater	2014-12-14	36.96	-116.72	0	70.6	7.18	NA	26.7	NA
SCGC_AG-293-B16	NA	Proteobacteria		NA	NA	NA	NA	NA	NA	NA	NA	0.4	SCGC	PM-3-1 Parker Spring	freshwater	2014-12-14	36.96	-116.72	0	70.6	7.18	NA	26.7	NA
SCGC_AG-293-B17	NA	Proteobacteria		NA	NA	NA	NA	NA	NA	NA	NA	0.9	SCGC	PM-3-1 Parker Spring	freshwater	2014-12-14	36.96	-116.72	0	70.6	7.18	NA	26.7	NA
SCGC_AG-293-B19	NA	Proteobacteria		NA	NA	NA	NA	NA	NA	NA	NA	2.2	SCGC	PM-3-1 Parker Spring	freshwater	2014-12-14	36.96	-116.72	0	70.6	7.18	NA	26.7	NA
SCGC_AG-293-B20	NA	Proteobacteria		NA	NA	NA	NA	NA	NA	NA	NA	0.38	SCGC	PM-3-1 Parker Spring	freshwater	2014-12-14	36.96	-116.72	0	70.6	7.18	NA	26.7	NA
SCGC_AG-293-B22	NA	Proteobacteria		NA	NA	NA	NA	NA	NA	NA	NA	1.18	SCGC	PM-3-1 Parker Spring	freshwater	2014-12-14	36.96	-116.72	0	70.6	7.18	NA	26.7	NA
SCGC_AG-293-B23	NA	Proteobacteria		NA	NA	NA	NA	NA	NA	NA	NA	0.31	SCGC	PM-3-1 Parker Spring	freshwater	2014-12-14	36.96	-116.72	0	70.6	7.18	NA	26.7	NA
SCGC_AG-293-C03	NA	Proteobacteria		NA	NA	NA	NA	NA	NA	NA	NA	0.66	SCGC	PM-3-1 Parker Spring	freshwater	2014-12-14	36.96	-116.72	0	70.6	7.18	NA	26.7	NA
SCGC_AG-293-C06	Ga0184664	Microgenomates	Patescibacteria	36.9	0	383636	1040000	0.884072	6	16.2602	0	0.13	SCGC	PM-3-1 Parker Spring	freshwater	2014-12-14	36.96	-116.72	0	70.6	7.18	NA	26.7	NA
SCGC_AG-293-C07	NA	Proteobacteria		NA	NA	NA	NA	NA	NA	NA	NA	0.58	SCGC	PM-3-1 Parker Spring	freshwater	2014-12-14	36.96	-116.72	0	70.6	7.18	NA	26.7	NA
SCGC_AG-293-C08	NA	Proteobacteria		NA	NA	NA	NA	NA	NA	NA	NA	0.43	SCGC	PM-3-1 Parker Spring	freshwater	2014-12-14	36.96	-116.72	0	70.6	7.18	NA	26.7	NA
SCGC_AG-293-C10	NA	Proteobacteria		NA	NA	NA	NA	NA	NA	NA	NA	0.4	SCGC	PM-3-1 Parker Spring	freshwater	2014-12-14	36.96	-116.72	0	70.6	7.18	NA	26.7	NA
SCGC_AG-293-C11	NA	Proteobacteria		NA	NA	NA	NA	NA	NA	NA	NA	0.34	SCGC	PM-3-1 Parker Spring	freshwater	2014-12-14	36.96	-116.72	0	70.6	7.18	NA	26.7	NA
SCGC_AG-293-C15	NA	Proteobacteria		NA	NA	NA	NA	NA	NA	NA	NA	1.32	SCGC	PM-3-1 Parker Spring	freshwater	2014-12-14	36.96	-116.72	0	70.6	7.18	NA	26.7	NA
SCGC_AG-293-C17	NA	Proteobacteria		NA	NA	NA	NA	NA	NA	NA	NA	2.72	SCGC	PM-3-1 Parker Spring	freshwater	2014-12-14	36.96	-116.72	0	70.6	7.18	NA	26.7	NA
SCGC_AG-293-C18	NA	Proteobacteria		NA	NA	NA	NA	NA	NA	NA	NA	0.73	SCGC	PM-3-1 Parker Spring	freshwater	2014-12-14	36.96	-116.72	0	70.6	7.18	NA	26.7	NA
SCGC_AG-293-C19	NA	Proteobacteria		NA	NA	NA	NA	NA	NA	NA	NA	0.44	SCGC	PM-3-1 Parker Spring	freshwater	2014-12-14	36.96	-116.72	0	70.6	7.18	NA	26.7	NA
SCGC_AG-293-C20	Ga0170757	Thaumarchaeota		60.08	0.97	766627	1280000	0.921726	41	68.2423	0	ND	SCGC	PM-3-1 Parker Spring	freshwater	2014-12-14	36.96	-116.72	0	70.6	7.18	NA	26.7	NA
SCGC_AG-293-C20	Ga0184662	Thaumarchaeota		70.39	0.97	968504	1380000	0.922801	57	80.9774	1	0.16	SCGC	PM-3-1 Parker Spring	freshwater	2014-12-14	36.96	-116.72	0	70.6	7.18	NA	26.7	NA
SCGC_AG-293-C21	NA	Proteobacteria		NA	NA	NA	NA	NA	NA	NA	NA	0.46	SCGC	PM-3-1 Parker Spring	freshwater	2014-12-14	36.96	-116.72	0	70.6	7.18	NA	26.7	NA
SCGC_AG-293-C23	NA	Proteobacteria		NA	NA	NA	NA	NA	NA	NA	NA	1.69	SCGC	PM-3-1 Parker Spring	freshwater	2014-12-14	36.96	-116.72	0	70.6	7.18	NA	26.7	NA
SCGC_AG-293-D06	NA	Proteobacteria		NA	NA	NA	NA	NA	NA	NA	NA	0.59	SCGC	PM-3-1 Parker Spring	freshwater	2014-12-14	36.96	-116.72	0	70.6	7.18	NA	26.7	NA
SCGC_AG-293-D07	NA	Proteobacteria		NA	NA	NA	NA	NA	NA	NA	NA	0.54	SCGC	PM-3-1 Parker Spring	freshwater	2014-12-14	36.96	-116.72	0	70.6	7.18	NA	26.7	NA
SCGC_AG-293-D08	NA	Proteobacteria		NA	NA	NA	NA	NA	NA	NA	NA	0.93	SCGC	PM-3-1 Parker Spring	freshwater	2014-12-14	36.96	-116.72	0	70.6	7.18	NA	26.7	NA
SCGC_AG-293-D09	NA	Proteobacteria		NA	NA	NA	NA	NA	NA	NA	NA	2.79	SCGC	PM-3-1 Parker Spring	freshwater	2014-12-14	36.96	-116.72	0	70.6	7.18	NA	26.7	NA
SCGC_AG-293-D10	NA	Proteobacteria		NA	NA	NA	NA	NA	NA	NA	NA	1.63	SCGC	PM-3-1 Parker Spring	freshwater	2014-12-14	36.96	-116.72	0	70.6	7.18	NA	26.7	NA
SCGC_AG-293-D13	NA	Proteobacteria		NA	NA	NA	NA	NA	NA	NA	NA	0.54	SCGC	PM-3-1 Parker Spring	freshwater	2014-12-14	36.96	-116.72	0	70.6	7.18	NA	26.7	NA
SCGC_AG-293-D14	NA	Proteobacteria		NA	NA	NA	NA	NA	NA	NA	NA	0.76	SCGC	PM-3-1 Parker Spring	freshwater	2014-12-14	36.96	-116.72	0	70.6	7.18	NA	26.7	NA
SCGC_AG-293-D15	NA	Proteobacteria		NA	NA	NA	NA	NA	NA	NA	NA	0.32	SCGC	PM-3-1 Parker Spring	freshwater	2014-12-14	36.96	-116.72	0	70.6	7.18	NA	26.7	NA
SCGC_AG-293-D17	NA	Proteobacteria		NA	NA	NA	NA	NA	NA	NA	NA	0.35	SCGC	PM-3-1 Parker Spring	freshwater	2014-12-14	36.96	-116.72	0	70.6	7.18	NA	26.7	NA
SCGC_AG-293-D22	NA	Proteobacteria		NA	NA	NA	NA	NA	NA	NA	NA	0.44	SCGC	PM-3-1 Parker Spring	freshwater	2014-12-14	36.96	-116.72	0	70.6	7.18	NA	26.7	NA
SCGC_AG-293-D23	NA	Proteobacteria		NA	NA	NA	NA	NA	NA	NA	NA	0.47	SCGC	PM-3-1 Parker Spring	freshwater	2014-12-14	36.96	-116.72	0	70.6	7.18	NA	26.7	NA
SCGC_AG-293-E04	NA	Proteobacteria		NA	NA	NA	NA	NA	NA	NA	NA	0.37	SCGC	PM-3-1 Parker Spring	freshwater	2014-12-14	36.96	-116.72	0	70.6	7.18	NA	26.7	NA
SCGC_AG-293-E05	NA	Proteobacteria		NA	NA	NA	NA	NA	NA	NA	NA	0.33	SCGC	PM-3-1 Parker Spring	freshwater	2014-12-14	36.96	-116.72	0	70.6	7.18	NA	26.7	NA
SCGC_AG-293-E07	NA	Actinobacteria		NA	NA	NA	NA	NA	NA	NA	NA	0.5	SCGC	PM-3-1 Parker Spring	freshwater	2014-12-14	36.96	-116.72	0	70.6	7.18	NA	26.7	NA
SCGC_AG-293-E08	NA	Proteobacteria		NA	NA	NA	NA	NA	NA	NA	NA	1.53	SCGC	PM-3-1 Parker Spring	freshwater	2014-12-14	36.96	-116.72	0	70.6	7.18	NA	26.7	NA
SCGC_AG-293-E11	NA	Proteobacteria		NA	NA	NA	NA	NA	NA	NA	NA	0.79	SCGC	PM-3-1 Parker Spring	freshwater	2014-12-14	36.96	-116.72	0	70.6	7.18	NA	26.7	NA
SCGC_AG-293-E14	NA	Proteobacteria		NA	NA	NA	NA	NA	NA	NA	NA	0.56	SCGC	PM-3-1 Parker Spring	freshwater	2014-12-14	36.96	-116.72	0	70.6	7.18	NA	26.7	NA
SCGC_AG-293-E15	NA	Proteobacteria		NA	NA	NA	NA	NA	NA	NA	NA	1.5	SCGC	PM-3-1 Parker Spring	freshwater	2014-12-14	36.96	-116.72	0	70.6	7.18	NA	26.7	NA
SCGC_AG-293-E16	NA	Proteobacteria		NA	NA	NA	NA	NA	NA	NA	NA	1.24	SCGC	PM-3-1 Parker Spring	freshwater	2014-12-14	36.96	-116.72	0	70.6	7.18	NA	26.7	NA
SCGC_AG-293-E17	NA	Proteobacteria		NA	NA	NA	NA	NA	NA	NA	NA	0.52	SCGC	PM-3-1 Parker Spring	freshwater	2014-12-14	36.96	-116.72	0	70.6	7.18	NA	26.7	NA
SCGC_AG-293-E19	NA	Proteobacteria		NA	NA	NA	NA	NA	NA	NA	NA	2.39	SCGC	PM-3-1 Parker Spring	freshwater	2014-12-14	36.96	-116.72	0	70.6	7.18	NA	26.7	NA
SCGC_AG-293-E20	NA	Proteobacteria		NA	NA	NA	NA	NA	NA	NA	NA	0.31	SCGC	PM-3-1 Parker Spring	freshwater	2014-12-14	36.96	-116.72	0	70.6	7.18	NA	26.7	NA
SCGC_AG-293-E21	Ga0184661	Peregrinibacteria	Patescibacteria	26.17	0	347287	1330000	0.923677	7	26.7482	0	0.14	SCGC	PM-3-1 Parker Spring	freshwater	2014-12-14	36.96	-116.72	0	70.6	7.18	NA	26.7	NA
SCGC_AG-293-E23	NA	Proteobacteria		NA	NA	NA	NA	NA	NA	NA	NA	0.45	SCGC	PM-3-1 Parker Spring	freshwater	2014-12-14	36.96	-116.72	0	70.6	7.18	NA	26.7	NA
SCGC_AG-293-F06	NA	Proteobacteria		NA	NA	NA	NA	NA	NA	NA	NA	0.44	SCGC	PM-3-1 Parker Spring	freshwater	2014-12-14	36.96	-116.72	0	70.6	7.18	NA	26.7	NA
SCGC_AG-293-F09	NA	Proteobacteria		NA	NA	NA	NA	NA	NA	NA	NA	0.72	SCGC	PM-3-1 Parker Spring	freshwater	2014-12-14	36.96	-116.72	0	70.6	7.18	NA	26.7	NA
SCGC_AG-293-F14	NA	Proteobacteria		NA	NA	NA	NA	NA	NA	NA	NA	0.46	SCGC	PM-3-1 Parker Spring	freshwater	2014-12-14	36.96	-116.72	0	70.6	7.18	NA	26.7	NA
SCGC_AG-293-F17	NA	Proteobacteria		NA	NA	NA	NA	NA	NA	NA	NA	0.52	SCGC	PM-3-1 Parker Spring	freshwater	2014-12-14	36.96	-116.72	0	70.6	7.18	NA	26.7	NA
SCGC_AG-293-F18	NA	Proteobacteria		NA	NA	NA	NA	NA	NA	NA	NA	0.56	SCGC	PM-3-1 Parker Spring	freshwater	2014-12-14	36.96	-116.72	0	70.6	7.18	NA	26.7	NA
SCGC_AG-293-F22	NA	Proteobacteria		NA	NA	NA	NA	NA	NA	NA	NA	1.04	SCGC	PM-3-1 Parker Spring	freshwater	2014-12-14	36.96	-116.72	0	70.6	7.18	NA	26.7	NA
SCGC_AG-293-F23	NA	Proteobacteria		NA	NA	NA	NA	NA	NA	NA	NA	1.42	SCGC	PM-3-1 Parker Spring	freshwater	2014-12-14	36.96	-116.72	0	70.6	7.18	NA	26.7	NA
SCGC_AG-293-G04	NA	Proteobacteria		NA	NA	NA	NA	NA	NA	NA	NA	0.54	SCGC	PM-3-1 Parker Spring	freshwater	2014-12-14	36.96	-116.72	0	70.6	7.18	NA	26.7	NA
SCGC_AG-293-G07	NA	Proteobacteria		NA	NA	NA	NA	NA	NA	NA	NA	1.03	SCGC	PM-3-1 Parker Spring	freshwater	2014-12-14	36.96	-116.72	0	70.6	7.18	NA	26.7	NA
SCGC_AG-293-G08	NA	Proteobacteria		NA	NA	NA	NA	NA	NA	NA	NA	0.39	SCGC	PM-3-1 Parker Spring	freshwater	2014-12-14	36.96	-116.72	0	70.6	7.18	NA	26.7	NA
SCGC_AG-293-G11	NA	Proteobacteria		NA	NA	NA	NA	NA	NA	NA	NA	0.48	SCGC	PM-3-1 Parker Spring	freshwater	2014-12-14	36.96	-116.72	0	70.6	7.18	NA	26.7	NA
SCGC_AG-293-G13	NA	Proteobacteria		NA	NA	NA	NA	NA	NA	NA	NA	0.56	SCGC	PM-3-1 Parker Spring	freshwater	2014-12-14	36.96	-116.72	0	70.6	7.18	NA	26.7	NA
SCGC_AG-293-G14	NA	Proteobacteria		NA	NA	NA	NA	NA	NA	NA	NA	0.75	SCGC	PM-3-1 Parker Spring	freshwater	2014-12-14	36.96	-116.72	0	70.6	7.18	NA	26.7	NA
SCGC_AG-293-G15	NA	Proteobacteria		NA	NA	NA	NA	NA	NA	NA	NA	0.51	SCGC	PM-3-1 Parker Spring	freshwater	2014-12-14	36.96	-116.72	0	70.6	7.18	NA	26.7	NA
SCGC_AG-293-G16	NA	Proteobacteria		NA	NA	NA	NA	NA	NA	NA	NA	0.85	SCGC	PM-3-1 Parker Spring	freshwater	2014-12-14	36.96	-116.72	0	70.6	7.18	NA	26.7	NA
SCGC_AG-293-I03	NA	Proteobacteria		NA	NA	NA	NA	NA	NA	NA	NA	0.3	SCGC	PM-3-1 Parker Spring	freshwater	2014-12-14	36.96	-116.72	0	70.6	7.18	NA	26.7	NA
SCGC_AG-293-I06	NA	Proteobacteria		NA	NA	NA	NA	NA	NA	NA	NA	0.45	SCGC	PM-3-1 Parker Spring	freshwater	2014-12-14	36.96	-116.72	0	70.6	7.18	NA	26.7	NA
SCGC_AG-293-I07	NA	Proteobacteria		NA	NA	NA	NA	NA	NA	NA	NA	0.89	SCGC	PM-3-1 Parker Spring	freshwater	2014-12-14	36.96	-116.72	0	70.6	7.18	NA	26.7	NA
SCGC_AG-293-I08	NA	Proteobacteria		NA	NA	NA	NA	NA	NA	NA	NA	0.42	SCGC	PM-3-1 Parker Spring	freshwater	2014-12-14	36.96	-116.72	0	70.6	7.18	NA	26.7	NA
SCGC_AG-293-I16	NA	Proteobacteria		NA	NA	NA	NA	NA	NA	NA	NA	1.44	SCGC	PM-3-1 Parker Spring	freshwater	2014-12-14	36.96	-116.72	0	70.6	7.18	NA	26.7	NA
SCGC_AG-293-I17	NA	Proteobacteria		NA	NA	NA	NA	NA	NA	NA	NA	2.41	SCGC	PM-3-1 Parker Spring	freshwater	2014-12-14	36.96	-116.72	0	70.6	7.18	NA	26.7	NA
SCGC_AG-293-I20	NA	Proteobacteria		NA	NA	NA	NA	NA	NA	NA	NA	3.57	SCGC	PM-3-1 Parker Spring	freshwater	2014-12-14	36.96	-116.72	0	70.6	7.18	NA	26.7	NA
SCGC_AG-293-I23	NA	Proteobacteria		NA	NA	NA	NA	NA	NA	NA	NA	0.34	SCGC	PM-3-1 Parker Spring	freshwater	2014-12-14	36.96	-116.72	0	70.6	7.18	NA	26.7	NA
SCGC_AG-293-J04	NA	Proteobacteria		NA	NA	NA	NA	NA	NA	NA	NA	0.57	SCGC	PM-3-1 Parker Spring	freshwater	2014-12-14	36.96	-116.72	0	70.6	7.18	NA	26.7	NA
SCGC_AG-293-J06	NA	Proteobacteria		NA	NA	NA	NA	NA	NA	NA	NA	1.25	SCGC	PM-3-1 Parker Spring	freshwater	2014-12-14	36.96	-116.72	0	70.6	7.18	NA	26.7	NA
SCGC_AG-293-J07	NA	Proteobacteria		NA	NA	NA	NA	NA	NA	NA	NA	0.64	SCGC	PM-3-1 Parker Spring	freshwater	2014-12-14	36.96	-116.72	0	70.6	7.18	NA	26.7	NA
SCGC_AG-293-J08	NA	Proteobacteria		NA	NA	NA	NA	NA	NA	NA	NA	0.67	SCGC	PM-3-1 Parker Spring	freshwater	2014-12-14	36.96	-116.72	0	70.6	7.18	NA	26.7	NA
SCGC_AG-293-J09	NA	Proteobacteria		NA	NA	NA	NA	NA	NA	NA	NA	2	SCGC	PM-3-1 Parker Spring	freshwater	2014-12-14	36.96	-116.72	0	70.6	7.18	NA	26.7	NA
SCGC_AG-293-J10	NA	Proteobacteria		NA	NA	NA	NA	NA	NA	NA	NA	3.95	SCGC	PM-3-1 Parker Spring	freshwater	2014-12-14	36.96	-116.72	0	70.6	7.18	NA	26.7	NA
SCGC_AG-293-J11	Ga0184658	Dependentiae		51.4	3.48	1007575	1960000	0.915341	21	40.856	1	0.35	SCGC	PM-3-1 Parker Spring	freshwater	2014-12-14	36.96	-116.72	0	70.6	7.18	NA	26.7	NA
SCGC_AG-293-J13	NA	Proteobacteria		NA	NA	NA	NA	NA	NA	NA	NA	0.6	SCGC	PM-3-1 Parker Spring	freshwater	2014-12-14	36.96	-116.72	0	70.6	7.18	NA	26.7	NA
SCGC_AG-293-J14	NA	Proteobacteria		NA	NA	NA	NA	NA	NA	NA	NA	0.76	SCGC	PM-3-1 Parker Spring	freshwater	2014-12-14	36.96	-116.72	0	70.6	7.18	NA	26.7	NA
SCGC_AG-293-J15	NA	Proteobacteria		NA	NA	NA	NA	NA	NA	NA	NA	1.13	SCGC	PM-3-1 Parker Spring	freshwater	2014-12-14	36.96	-116.72	0	70.6	7.18	NA	26.7	NA
SCGC_AG-293-J17	NA	Proteobacteria		NA	NA	NA	NA	NA	NA	NA	NA	0.41	SCGC	PM-3-1 Parker Spring	freshwater	2014-12-14	36.96	-116.72	0	70.6	7.18	NA	26.7	NA
SCGC_AG-293-J18	NA	Proteobacteria		NA	NA	NA	NA	NA	NA	NA	NA	0.84	SCGC	PM-3-1 Parker Spring	freshwater	2014-12-14	36.96	-116.72	0	70.6	7.18	NA	26.7	NA
SCGC_AG-293-J19	NA	Proteobacteria		NA	NA	NA	NA	NA	NA	NA	NA	0.93	SCGC	PM-3-1 Parker Spring	freshwater	2014-12-14	36.96	-116.72	0	70.6	7.18	NA	26.7	NA
SCGC_AG-293-J20	NA	Proteobacteria		NA	NA	NA	NA	NA	NA	NA	NA	0.5	SCGC	PM-3-1 Parker Spring	freshwater	2014-12-14	36.96	-116.72	0	70.6	7.18	NA	26.7	NA
SCGC_AG-293-J21	NA	Proteobacteria		NA	NA	NA	NA	NA	NA	NA	NA	1.54	SCGC	PM-3-1 Parker Spring	freshwater	2014-12-14	36.96	-116.72	0	70.6	7.18	NA	26.7	NA
SCGC_AG-293-K06	NA	Proteobacteria		NA	NA	NA	NA	NA	NA	NA	NA	3.07	SCGC	PM-3-1 Parker Spring	freshwater	2014-12-14	36.96	-116.72	0	70.6	7.18	NA	26.7	NA
SCGC_AG-293-K07	NA	Proteobacteria		NA	NA	NA	NA	NA	NA	NA	NA	0.7	SCGC	PM-3-1 Parker Spring	freshwater	2014-12-14	36.96	-116.72	0	70.6	7.18	NA	26.7	NA
SCGC_AG-293-K09	Ga0184663	NA		1.44	0	481705	33500000	0.899673	0	0	0	0.14	SCGC	PM-3-1 Parker Spring	freshwater	2014-12-14	36.96	-116.72	0	70.6	7.18	NA	26.7	NA
SCGC_AG-293-K10	NA	Proteobacteria		NA	NA	NA	NA	NA	NA	NA	NA	0.37	SCGC	PM-3-1 Parker Spring	freshwater	2014-12-14	36.96	-116.72	0	70.6	7.18	NA	26.7	NA
SCGC_AG-293-K11	NA	Proteobacteria		NA	NA	NA	NA	NA	NA	NA	NA	0.53	SCGC	PM-3-1 Parker Spring	freshwater	2014-12-14	36.96	-116.72	0	70.6	7.18	NA	26.7	NA
SCGC_AG-293-K14	NA	Proteobacteria		NA	NA	NA	NA	NA	NA	NA	NA	0.81	SCGC	PM-3-1 Parker Spring	freshwater	2014-12-14	36.96	-116.72	0	70.6	7.18	NA	26.7	NA
SCGC_AG-293-K16	NA	Proteobacteria		NA	NA	NA	NA	NA	NA	NA	NA	0.36	SCGC	PM-3-1 Parker Spring	freshwater	2014-12-14	36.96	-116.72	0	70.6	7.18	NA	26.7	NA
SCGC_AG-293-K20	NA	Proteobacteria		NA	NA	NA	NA	NA	NA	NA	NA	0.88	SCGC	PM-3-1 Parker Spring	freshwater	2014-12-14	36.96	-116.72	0	70.6	7.18	NA	26.7	NA
SCGC_AG-293-K21	NA	Proteobacteria		NA	NA	NA	NA	NA	NA	NA	NA	0.68	SCGC	PM-3-1 Parker Spring	freshwater	2014-12-14	36.96	-116.72	0	70.6	7.18	NA	26.7	NA
SCGC_AG-293-K23	NA	Proteobacteria		NA	NA	NA	NA	NA	NA	NA	NA	0.96	SCGC	PM-3-1 Parker Spring	freshwater	2014-12-14	36.96	-116.72	0	70.6	7.18	NA	26.7	NA
SCGC_AG-293-L03	NA	Proteobacteria		NA	NA	NA	NA	NA	NA	NA	NA	0.8	SCGC	PM-3-1 Parker Spring	freshwater	2014-12-14	36.96	-116.72	0	70.6	7.18	NA	26.7	NA
SCGC_AG-293-L04	NA	Proteobacteria		NA	NA	NA	NA	NA	NA	NA	NA	0.36	SCGC	PM-3-1 Parker Spring	freshwater	2014-12-14	36.96	-116.72	0	70.6	7.18	NA	26.7	NA
SCGC_AG-293-L06	NA	Proteobacteria		NA	NA	NA	NA	NA	NA	NA	NA	1.31	SCGC	PM-3-1 Parker Spring	freshwater	2014-12-14	36.96	-116.72	0	70.6	7.18	NA	26.7	NA
SCGC_AG-293-L09	NA	Proteobacteria		NA	NA	NA	NA	NA	NA	NA	NA	1.5	SCGC	PM-3-1 Parker Spring	freshwater	2014-12-14	36.96	-116.72	0	70.6	7.18	NA	26.7	NA
SCGC_AG-293-L20	Ga0170736	Zixibacteria		19.83	0	874247	4410000	0.915493	26	131.114	1	0.35	SCGC	PM-3-1 Parker Spring	freshwater	2014-12-14	36.96	-116.72	0	70.6	7.18	NA	26.7	NA
SCGC_AG-293-L20	Ga0184659	Zixibacteria		8.33	0	874099	10500000	0.917158	30	360.144	1	0.35	SCGC	PM-3-1 Parker Spring	freshwater	2014-12-14	36.96	-116.72	0	70.6	7.18	NA	26.7	NA
SCGC_AG-293-L20	NA	Zixibacteria		NA	NA	NA	NA	NA	NA	NA	NA	0.35	SCGC	PM-3-1 Parker Spring	freshwater	2014-12-14	36.96	-116.72	0	70.6	7.18	NA	26.7	NA
SCGC_AG-293-L22	NA	Proteobacteria		NA	NA	NA	NA	NA	NA	NA	NA	0.38	SCGC	PM-3-1 Parker Spring	freshwater	2014-12-14	36.96	-116.72	0	70.6	7.18	NA	26.7	NA
SCGC_AG-293-M02	Ga0184660	Peregrinibacteria	Patescibacteria	6.97	0	205709	2950000	0.93868	5	71.736	1	0.15	SCGC	PM-3-1 Parker Spring	freshwater	2014-12-14	36.96	-116.72	0	70.6	7.18	NA	26.7	NA
SCGC_AG-293-M07	NA	Proteobacteria		NA	NA	NA	NA	NA	NA	NA	NA	1.88	SCGC	PM-3-1 Parker Spring	freshwater	2014-12-14	36.96	-116.72	0	70.6	7.18	NA	26.7	NA
SCGC_AG-293-M10	NA	Proteobacteria		NA	NA	NA	NA	NA	NA	NA	NA	0.42	SCGC	PM-3-1 Parker Spring	freshwater	2014-12-14	36.96	-116.72	0	70.6	7.18	NA	26.7	NA
SCGC_AG-293-M13	NA	Proteobacteria		NA	NA	NA	NA	NA	NA	NA	NA	1.15	SCGC	PM-3-1 Parker Spring	freshwater	2014-12-14	36.96	-116.72	0	70.6	7.18	NA	26.7	NA
SCGC_AG-293-M18	NA	Proteobacteria		NA	NA	NA	NA	NA	NA	NA	NA	0.64	SCGC	PM-3-1 Parker Spring	freshwater	2014-12-14	36.96	-116.72	0	70.6	7.18	NA	26.7	NA
SCGC_AG-293-M20	NA	Proteobacteria		NA	NA	NA	NA	NA	NA	NA	NA	0.33	SCGC	PM-3-1 Parker Spring	freshwater	2014-12-14	36.96	-116.72	0	70.6	7.18	NA	26.7	NA
SCGC_AG-293-M22	NA	Proteobacteria		NA	NA	NA	NA	NA	NA	NA	NA	0.95	SCGC	PM-3-1 Parker Spring	freshwater	2014-12-14	36.96	-116.72	0	70.6	7.18	NA	26.7	NA
SCGC_AG-293-N02	NA	Proteobacteria		NA	NA	NA	NA	NA	NA	NA	NA	1.62	SCGC	PM-3-1 Parker Spring	freshwater	2014-12-14	36.96	-116.72	0	70.6	7.18	NA	26.7	NA
SCGC_AG-293-N03	NA	Proteobacteria		NA	NA	NA	NA	NA	NA	NA	NA	2.13	SCGC	PM-3-1 Parker Spring	freshwater	2014-12-14	36.96	-116.72	0	70.6	7.18	NA	26.7	NA
SCGC_AG-293-N07	NA	Proteobacteria		NA	NA	NA	NA	NA	NA	NA	NA	0.41	SCGC	PM-3-1 Parker Spring	freshwater	2014-12-14	36.96	-116.72	0	70.6	7.18	NA	26.7	NA
SCGC_AG-293-N08	NA	Proteobacteria		NA	NA	NA	NA	NA	NA	NA	NA	1.15	SCGC	PM-3-1 Parker Spring	freshwater	2014-12-14	36.96	-116.72	0	70.6	7.18	NA	26.7	NA
SCGC_AG-293-N09	NA	Proteobacteria		NA	NA	NA	NA	NA	NA	NA	NA	0.88	SCGC	PM-3-1 Parker Spring	freshwater	2014-12-14	36.96	-116.72	0	70.6	7.18	NA	26.7	NA
SCGC_AG-293-N14	NA	Proteobacteria		NA	NA	NA	NA	NA	NA	NA	NA	2.45	SCGC	PM-3-1 Parker Spring	freshwater	2014-12-14	36.96	-116.72	0	70.6	7.18	NA	26.7	NA
SCGC_AG-293-N15	NA	Proteobacteria		NA	NA	NA	NA	NA	NA	NA	NA	0.56	SCGC	PM-3-1 Parker Spring	freshwater	2014-12-14	36.96	-116.72	0	70.6	7.18	NA	26.7	NA
SCGC_AG-293-N16	NA	Proteobacteria		NA	NA	NA	NA	NA	NA	NA	NA	0.87	SCGC	PM-3-1 Parker Spring	freshwater	2014-12-14	36.96	-116.72	0	70.6	7.18	NA	26.7	NA
SCGC_AG-293-N17	NA	Proteobacteria		NA	NA	NA	NA	NA	NA	NA	NA	0.54	SCGC	PM-3-1 Parker Spring	freshwater	2014-12-14	36.96	-116.72	0	70.6	7.18	NA	26.7	NA
SCGC_AG-293-N19	NA	Proteobacteria		NA	NA	NA	NA	NA	NA	NA	NA	1.13	SCGC	PM-3-1 Parker Spring	freshwater	2014-12-14	36.96	-116.72	0	70.6	7.18	NA	26.7	NA
SCGC_AG-293-N21	NA	Proteobacteria		NA	NA	NA	NA	NA	NA	NA	NA	0.38	SCGC	PM-3-1 Parker Spring	freshwater	2014-12-14	36.96	-116.72	0	70.6	7.18	NA	26.7	NA
SCGC_AG-293-N23	NA	Proteobacteria		NA	NA	NA	NA	NA	NA	NA	NA	0.96	SCGC	PM-3-1 Parker Spring	freshwater	2014-12-14	36.96	-116.72	0	70.6	7.18	NA	26.7	NA
SCGC_AG-293-O03	Ga0184665	Peregrinibacteria	Patescibacteria	26.1	0	401040	1540000	0.927139	14	53.6398	0	0.15	SCGC	PM-3-1 Parker Spring	freshwater	2014-12-14	36.96	-116.72	0	70.6	7.18	NA	26.7	NA
SCGC_AG-293-O05	NA	Proteobacteria		NA	NA	NA	NA	NA	NA	NA	NA	0.54	SCGC	PM-3-1 Parker Spring	freshwater	2014-12-14	36.96	-116.72	0	70.6	7.18	NA	26.7	NA
SCGC_AG-293-O06	NA	Proteobacteria		NA	NA	NA	NA	NA	NA	NA	NA	0.95	SCGC	PM-3-1 Parker Spring	freshwater	2014-12-14	36.96	-116.72	0	70.6	7.18	NA	26.7	NA
SCGC_AG-293-O07	NA	Proteobacteria		NA	NA	NA	NA	NA	NA	NA	NA	0.51	SCGC	PM-3-1 Parker Spring	freshwater	2014-12-14	36.96	-116.72	0	70.6	7.18	NA	26.7	NA
SCGC_AG-293-O08	NA	Proteobacteria		NA	NA	NA	NA	NA	NA	NA	NA	0.47	SCGC	PM-3-1 Parker Spring	freshwater	2014-12-14	36.96	-116.72	0	70.6	7.18	NA	26.7	NA
SCGC_AG-293-O10	NA	Proteobacteria		NA	NA	NA	NA	NA	NA	NA	NA	0.69	SCGC	PM-3-1 Parker Spring	freshwater	2014-12-14	36.96	-116.72	0	70.6	7.18	NA	26.7	NA
SCGC_AG-293-O13	NA	Proteobacteria		NA	NA	NA	NA	NA	NA	NA	NA	2.94	SCGC	PM-3-1 Parker Spring	freshwater	2014-12-14	36.96	-116.72	0	70.6	7.18	NA	26.7	NA
SCGC_AG-293-O16	NA	Proteobacteria		NA	NA	NA	NA	NA	NA	NA	NA	0.57	SCGC	PM-3-1 Parker Spring	freshwater	2014-12-14	36.96	-116.72	0	70.6	7.18	NA	26.7	NA
SCGC_AG-293-O18	NA	Proteobacteria		NA	NA	NA	NA	NA	NA	NA	NA	2.4	SCGC	PM-3-1 Parker Spring	freshwater	2014-12-14	36.96	-116.72	0	70.6	7.18	NA	26.7	NA
SCGC_AG-293-O19	NA	Proteobacteria		NA	NA	NA	NA	NA	NA	NA	NA	0.43	SCGC	PM-3-1 Parker Spring	freshwater	2014-12-14	36.96	-116.72	0	70.6	7.18	NA	26.7	NA
SCGC_AG-293-O20	NA	Proteobacteria		NA	NA	NA	NA	NA	NA	NA	NA	2.52	SCGC	PM-3-1 Parker Spring	freshwater	2014-12-14	36.96	-116.72	0	70.6	7.18	NA	26.7	NA
SCGC_AG-293-O22	NA	Proteobacteria		NA	NA	NA	NA	NA	NA	NA	NA	0.46	SCGC	PM-3-1 Parker Spring	freshwater	2014-12-14	36.96	-116.72	0	70.6	7.18	NA	26.7	NA
SCGC_AG-293-O23	NA	Proteobacteria		NA	NA	NA	NA	NA	NA	NA	NA	1.48	SCGC	PM-3-1 Parker Spring	freshwater	2014-12-14	36.96	-116.72	0	70.6	7.18	NA	26.7	NA
SCGC_AG-293-P03	NA	Proteobacteria		NA	NA	NA	NA	NA	NA	NA	NA	0.81	SCGC	PM-3-1 Parker Spring	freshwater	2014-12-14	36.96	-116.72	0	70.6	7.18	NA	26.7	NA
SCGC_AG-293-P08	NA	Proteobacteria		NA	NA	NA	NA	NA	NA	NA	NA	0.78	SCGC	PM-3-1 Parker Spring	freshwater	2014-12-14	36.96	-116.72	0	70.6	7.18	NA	26.7	NA
SCGC_AG-293-P09	NA	Proteobacteria		NA	NA	NA	NA	NA	NA	NA	NA	1.37	SCGC	PM-3-1 Parker Spring	freshwater	2014-12-14	36.96	-116.72	0	70.6	7.18	NA	26.7	NA
SCGC_AG-293-P11	NA	Proteobacteria		NA	NA	NA	NA	NA	NA	NA	NA	0.69	SCGC	PM-3-1 Parker Spring	freshwater	2014-12-14	36.96	-116.72	0	70.6	7.18	NA	26.7	NA
SCGC_AG-293-P13	NA	Proteobacteria		NA	NA	NA	NA	NA	NA	NA	NA	0.58	SCGC	PM-3-1 Parker Spring	freshwater	2014-12-14	36.96	-116.72	0	70.6	7.18	NA	26.7	NA
SCGC_AG-293-P14	NA	Proteobacteria		NA	NA	NA	NA	NA	NA	NA	NA	1.36	SCGC	PM-3-1 Parker Spring	freshwater	2014-12-14	36.96	-116.72	0	70.6	7.18	NA	26.7	NA
SCGC_AG-293-P18	NA	Proteobacteria		NA	NA	NA	NA	NA	NA	NA	NA	1.73	SCGC	PM-3-1 Parker Spring	freshwater	2014-12-14	36.96	-116.72	0	70.6	7.18	NA	26.7	NA
SCGC_AG-293-P19	NA	Proteobacteria		NA	NA	NA	NA	NA	NA	NA	NA	2.71	SCGC	PM-3-1 Parker Spring	freshwater	2014-12-14	36.96	-116.72	0	70.6	7.18	NA	26.7	NA
SCGC_AG-293-P20	NA	Proteobacteria		NA	NA	NA	NA	NA	NA	NA	NA	0.4	SCGC	PM-3-1 Parker Spring	freshwater	2014-12-14	36.96	-116.72	0	70.6	7.18	NA	26.7	NA
SCGC_AG-293-P22	NA	Proteobacteria		NA	NA	NA	NA	NA	NA	NA	NA	0.59	SCGC	PM-3-1 Parker Spring	freshwater	2014-12-14	36.96	-116.72	0	70.6	7.18	NA	26.7	NA
SCGC_AG-297-A19	NA	Bacteroidetes		NA	NA	NA	NA	NA	NA	NA	NA	0.72	SCGC	Ash Meadows Big Spring	deep-sourced aquifer	2015-04-11	36.96	-116.72	0	0.000125	7.21	NA	28.24	NA
SCGC_AG-297-B13	Ga0184656	BNL-2		59.2	1.71	3684523	6220000	0.915224	130	219.595	1	6.05	SCGC	Ash Meadows Big Spring	deep-sourced aquifer	2015-04-11	36.96	-116.72	0	0.000125	7.21	NA	28.24	NA
SCGC_AG-297-B16	Ga0170776	Proteobacteria		43.83	0	980489	2240000	0.894971	101	230.436	0	0.22	SCGC	Ash Meadows Big Spring	deep-sourced aquifer	2015-04-11	36.96	-116.72	0	0.000125	7.21	NA	28.24	NA
SCGC_AG-297-C02	NA	Proteobacteria		NA	NA	NA	NA	NA	NA	NA	NA	0.3	SCGC	Ash Meadows Big Spring	deep-sourced aquifer	2015-04-11	36.96	-116.72	0	0.000125	7.21	NA	28.24	NA
SCGC_AG-297-C11	NA	Proteobacteria		NA	NA	NA	NA	NA	NA	NA	NA	0.44	SCGC	Ash Meadows Big Spring	deep-sourced aquifer	2015-04-11	36.96	-116.72	0	0.000125	7.21	NA	28.24	NA
SCGC_AG-297-D13	NA	Proteobacteria		NA	NA	NA	NA	NA	NA	NA	NA	0.51	SCGC	Ash Meadows Big Spring	deep-sourced aquifer	2015-04-11	36.96	-116.72	0	0.000125	7.21	NA	28.24	NA
SCGC_AG-297-E03	Ga0184653	Microgenomates	Patescibacteria	42.63	0	738458	1730000	0.904382	11	25.8034	1	0.13	SCGC	Ash Meadows Big Spring	deep-sourced aquifer	2015-04-11	36.96	-116.72	0	0.000125	7.21	NA	28.24	NA
SCGC_AG-297-E23	NA	Proteobacteria		NA	NA	NA	NA	NA	NA	NA	NA	0.4	SCGC	Ash Meadows Big Spring	deep-sourced aquifer	2015-04-11	36.96	-116.72	0	0.000125	7.21	NA	28.24	NA
SCGC_AG-297-F02	NA	Proteobacteria		NA	NA	NA	NA	NA	NA	NA	NA	0.3	SCGC	Ash Meadows Big Spring	deep-sourced aquifer	2015-04-11	36.96	-116.72	0	0.000125	7.21	NA	28.24	NA
SCGC_AG-297-G04	NA	Proteobacteria		NA	NA	NA	NA	NA	NA	NA	NA	0.31	SCGC	Ash Meadows Big Spring	deep-sourced aquifer	2015-04-11	36.96	-116.72	0	0.000125	7.21	NA	28.24	NA
SCGC_AG-297-G09	Ga0184654	Gracilibacteria	Patescibacteria	16.46	1.72	211113	1280000	0.887951	3	18.226	0	0.14	SCGC	Ash Meadows Big Spring	deep-sourced aquifer	2015-04-11	36.96	-116.72	0	0.000125	7.21	NA	28.24	NA
SCGC_AG-297-G11	NA	Proteobacteria		NA	NA	NA	NA	NA	NA	NA	NA	0.52	SCGC	Ash Meadows Big Spring	deep-sourced aquifer	2015-04-11	36.96	-116.72	0	0.000125	7.21	NA	28.24	NA
SCGC_AG-297-I04	NA	Proteobacteria		NA	NA	NA	NA	NA	NA	NA	NA	0.32	SCGC	Ash Meadows Big Spring	deep-sourced aquifer	2015-04-11	36.96	-116.72	0	0.000125	7.21	NA	28.24	NA
SCGC_AG-297-I19	Ga0184655	Parcubacteria	Patescibacteria	12.29	0	98149	798609	0.92058	1	8.1367	0	0.12	SCGC	Ash Meadows Big Spring	deep-sourced aquifer	2015-04-11	36.96	-116.72	0	0.000125	7.21	NA	28.24	NA
SCGC_AG-297-J04	NA	Proteobacteria		NA	NA	NA	NA	NA	NA	NA	NA	0.3	SCGC	Ash Meadows Big Spring	deep-sourced aquifer	2015-04-11	36.96	-116.72	0	0.000125	7.21	NA	28.24	NA
SCGC_AG-297-K10	NA	Proteobacteria		NA	NA	NA	NA	NA	NA	NA	NA	0.31	SCGC	Ash Meadows Big Spring	deep-sourced aquifer	2015-04-11	36.96	-116.72	0	0.000125	7.21	NA	28.24	NA
SCGC_AG-297-K17	Ga0184657	Spirochaetes		14.66	0	268554	1830000	0.931221	5	34.1064	0	0.13	SCGC	Ash Meadows Big Spring	deep-sourced aquifer	2015-04-11	36.96	-116.72	0	0.000125	7.21	NA	28.24	NA
SCGC_AG-297-L19	NA	Proteobacteria		NA	NA	NA	NA	NA	NA	NA	NA	0.31	SCGC	Ash Meadows Big Spring	deep-sourced aquifer	2015-04-11	36.96	-116.72	0	0.000125	7.21	NA	28.24	NA
SCGC_AG-297-M15	NA	Proteobacteria		NA	NA	NA	NA	NA	NA	NA	NA	0.3	SCGC	Ash Meadows Big Spring	deep-sourced aquifer	2015-04-11	36.96	-116.72	0	0.000125	7.21	NA	28.24	NA
SCGC_AG-297-N23	NA	Proteobacteria		NA	NA	NA	NA	NA	NA	NA	NA	0.31	SCGC	Ash Meadows Big Spring	deep-sourced aquifer	2015-04-11	36.96	-116.72	0	0.000125	7.21	NA	28.24	NA
SCGC_AG-297-P09	Ga0206050	Melainabacteria		40.46	0	833126	2060000	0.897581	36	88.9768	1	ND	SCGC	Ash Meadows Big Spring	deep-sourced aquifer	2015-04-11	36.96	-116.72	0	0.000125	7.21	NA	28.24	NA
SCGC_AG-297-P09	NA	Melainabacteria		NA	NA	NA	NA	NA	NA	NA	NA	0.77	SCGC	Ash Meadows Big Spring	deep-sourced aquifer	2015-04-11	36.96	-116.72	0	0.000125	7.21	NA	28.24	NA
SCGC_AG-297-P13	NA	Proteobacteria		NA	NA	NA	NA	NA	NA	NA	NA	0.33	SCGC	Ash Meadows Big Spring	deep-sourced aquifer	2015-04-11	36.96	-116.72	0	0.000125	7.21	NA	28.24	NA
SCGC_AG-297-P15	NA	Proteobacteria		NA	NA	NA	NA	NA	NA	NA	NA	0.31	SCGC	Ash Meadows Big Spring	deep-sourced aquifer	2015-04-11	36.96	-116.72	0	0.000125	7.21	NA	28.24	NA
SCGC_AG-297-P19	NA	Proteobacteria		NA	NA	NA	NA	NA	NA	NA	NA	0.38	SCGC	Ash Meadows Big Spring	deep-sourced aquifer	2015-04-11	36.96	-116.72	0	0.000125	7.21	NA	28.24	NA
SCGC_AG-301-A02	NA	Proteobacteria		NA	NA	NA	NA	NA	NA	NA	NA	1.06	SCGC	Walker Lake sediment	sediment	2013-11-02	38.7	-118.72	17.1	70.6	7.45	NA	27.8	NA
SCGC_AG-301-A03	NA	Gemmatimonadetes		NA	NA	NA	NA	NA	NA	NA	NA	0.31	SCGC	Walker Lake sediment	sediment	2013-11-02	38.7	-118.72	17.1	70.6	7.45	NA	27.8	NA
SCGC_AG-301-A04	NA	Proteobacteria		NA	NA	NA	NA	NA	NA	NA	NA	1.93	SCGC	Walker Lake sediment	sediment	2013-11-02	38.7	-118.72	17.1	70.6	7.45	NA	27.8	NA
SCGC_AG-301-A10	NA	Bacteroidetes		NA	NA	NA	NA	NA	NA	NA	NA	0.37	SCGC	Walker Lake sediment	sediment	2013-11-02	38.7	-118.72	17.1	70.6	7.45	NA	27.8	NA
SCGC_AG-301-A14	NA	Proteobacteria		NA	NA	NA	NA	NA	NA	NA	NA	1.83	SCGC	Walker Lake sediment	sediment	2013-11-02	38.7	-118.72	17.1	70.6	7.45	NA	27.8	NA
SCGC_AG-301-A23	NA	Deinococcus-Thermus		NA	NA	NA	NA	NA	NA	NA	NA	0.5	SCGC	Walker Lake sediment	sediment	2013-11-02	38.7	-118.72	17.1	70.6	7.45	NA	27.8	NA
SCGC_AG-301-B10	NA	Gemmatimonadetes		NA	NA	NA	NA	NA	NA	NA	NA	0.51	SCGC	Walker Lake sediment	sediment	2013-11-02	38.7	-118.72	17.1	70.6	7.45	NA	27.8	NA
SCGC_AG-301-B14	NA	Deinococcus-Thermus		NA	NA	NA	NA	NA	NA	NA	NA	0.61	SCGC	Walker Lake sediment	sediment	2013-11-02	38.7	-118.72	17.1	70.6	7.45	NA	27.8	NA
SCGC_AG-301-B15	NA	Armatimonadetes		NA	NA	NA	NA	NA	NA	NA	NA	0.53	SCGC	Walker Lake sediment	sediment	2013-11-02	38.7	-118.72	17.1	70.6	7.45	NA	27.8	NA
SCGC_AG-301-B15	Ga0186944	Armatimonadetes		61.11	0	2303877	3770000	0.903224	111	181.64	1	0.53	SCGC	Walker Lake sediment	sediment	2013-11-02	38.7	-118.72	17.1	70.6	7.45	NA	27.8	NA
SCGC_AG-301-C05	NA	Gemmatimonadetes		NA	NA	NA	NA	NA	NA	NA	NA	0.31	SCGC	Walker Lake sediment	sediment	2013-11-02	38.7	-118.72	17.1	70.6	7.45	NA	27.8	NA
SCGC_AG-301-C07	NA	Proteobacteria		NA	NA	NA	NA	NA	NA	NA	NA	2.17	SCGC	Walker Lake sediment	sediment	2013-11-02	38.7	-118.72	17.1	70.6	7.45	NA	27.8	NA
SCGC_AG-301-C09	NA	Bacteroidetes		NA	NA	NA	NA	NA	NA	NA	NA	0.72	SCGC	Walker Lake sediment	sediment	2013-11-02	38.7	-118.72	17.1	70.6	7.45	NA	27.8	NA
SCGC_AG-301-C11	NA	Gemmatimonadetes		NA	NA	NA	NA	NA	NA	NA	NA	0.3	SCGC	Walker Lake sediment	sediment	2013-11-02	38.7	-118.72	17.1	70.6	7.45	NA	27.8	NA
SCGC_AG-301-C14	NA	Proteobacteria		NA	NA	NA	NA	NA	NA	NA	NA	3.51	SCGC	Walker Lake sediment	sediment	2013-11-02	38.7	-118.72	17.1	70.6	7.45	NA	27.8	NA
SCGC_AG-301-C19	NA	Proteobacteria		NA	NA	NA	NA	NA	NA	NA	NA	1.57	SCGC	Walker Lake sediment	sediment	2013-11-02	38.7	-118.72	17.1	70.6	7.45	NA	27.8	NA
SCGC_AG-301-D05	NA	Proteobacteria		NA	NA	NA	NA	NA	NA	NA	NA	2.42	SCGC	Walker Lake sediment	sediment	2013-11-02	38.7	-118.72	17.1	70.6	7.45	NA	27.8	NA
SCGC_AG-301-D06	NA	Firmicutes		NA	NA	NA	NA	NA	NA	NA	NA	0.79	SCGC	Walker Lake sediment	sediment	2013-11-02	38.7	-118.72	17.1	70.6	7.45	NA	27.8	NA
SCGC_AG-301-D06	Ga0184666	Firmicutes-1		46.39	1.9	1644341	3540000	0.857351	62	133.649	0	0.79	SCGC	Walker Lake sediment	sediment	2013-11-02	38.7	-118.72	17.1	70.6	7.45	NA	27.8	NA
SCGC_AG-301-D07	NA	Deinococcus-Thermus		NA	NA	NA	NA	NA	NA	NA	NA	0.42	SCGC	Walker Lake sediment	sediment	2013-11-02	38.7	-118.72	17.1	70.6	7.45	NA	27.8	NA
SCGC_AG-301-D18	NA	Gemmatimonadetes		NA	NA	NA	NA	NA	NA	NA	NA	0.32	SCGC	Walker Lake sediment	sediment	2013-11-02	38.7	-118.72	17.1	70.6	7.45	NA	27.8	NA
SCGC_AG-301-E05	NA	Gemmatimonadetes		NA	NA	NA	NA	NA	NA	NA	NA	0.41	SCGC	Walker Lake sediment	sediment	2013-11-02	38.7	-118.72	17.1	70.6	7.45	NA	27.8	NA
SCGC_AG-301-E09	NA	Proteobacteria		NA	NA	NA	NA	NA	NA	NA	NA	3.85	SCGC	Walker Lake sediment	sediment	2013-11-02	38.7	-118.72	17.1	70.6	7.45	NA	27.8	NA
SCGC_AG-301-E13	NA	Bacteroidetes		NA	NA	NA	NA	NA	NA	NA	NA	0.36	SCGC	Walker Lake sediment	sediment	2013-11-02	38.7	-118.72	17.1	70.6	7.45	NA	27.8	NA
SCGC_AG-301-F04	NA	Proteobacteria		NA	NA	NA	NA	NA	NA	NA	NA	3.63	SCGC	Walker Lake sediment	sediment	2013-11-02	38.7	-118.72	17.1	70.6	7.45	NA	27.8	NA
SCGC_AG-301-G03	NA	Proteobacteria		NA	NA	NA	NA	NA	NA	NA	NA	1.54	SCGC	Walker Lake sediment	sediment	2013-11-02	38.7	-118.72	17.1	70.6	7.45	NA	27.8	NA
SCGC_AG-301-G04	NA	Deinococcus-Thermus		NA	NA	NA	NA	NA	NA	NA	NA	0.41	SCGC	Walker Lake sediment	sediment	2013-11-02	38.7	-118.72	17.1	70.6	7.45	NA	27.8	NA
SCGC_AG-301-G07	NA	Deinococcus-Thermus		NA	NA	NA	NA	NA	NA	NA	NA	0.45	SCGC	Walker Lake sediment	sediment	2013-11-02	38.7	-118.72	17.1	70.6	7.45	NA	27.8	NA
SCGC_AG-301-G09	NA	Proteobacteria		NA	NA	NA	NA	NA	NA	NA	NA	1.11	SCGC	Walker Lake sediment	sediment	2013-11-02	38.7	-118.72	17.1	70.6	7.45	NA	27.8	NA
SCGC_AG-301-G10	NA	Proteobacteria		NA	NA	NA	NA	NA	NA	NA	NA	2.58	SCGC	Walker Lake sediment	sediment	2013-11-02	38.7	-118.72	17.1	70.6	7.45	NA	27.8	NA
SCGC_AG-301-G11	NA	Deinococcus-Thermus		NA	NA	NA	NA	NA	NA	NA	NA	0.49	SCGC	Walker Lake sediment	sediment	2013-11-02	38.7	-118.72	17.1	70.6	7.45	NA	27.8	NA
SCGC_AG-301-I17	NA	Proteobacteria		NA	NA	NA	NA	NA	NA	NA	NA	1.06	SCGC	Walker Lake sediment	sediment	2013-11-02	38.7	-118.72	17.1	70.6	7.45	NA	27.8	NA
SCGC_AG-301-J02	NA	Deinococcus-Thermus		NA	NA	NA	NA	NA	NA	NA	NA	0.52	SCGC	Walker Lake sediment	sediment	2013-11-02	38.7	-118.72	17.1	70.6	7.45	NA	27.8	NA
SCGC_AG-301-J03	NA	Gemmatimonadetes		NA	NA	NA	NA	NA	NA	NA	NA	0.31	SCGC	Walker Lake sediment	sediment	2013-11-02	38.7	-118.72	17.1	70.6	7.45	NA	27.8	NA
SCGC_AG-301-J05	NA	Proteobacteria		NA	NA	NA	NA	NA	NA	NA	NA	3.43	SCGC	Walker Lake sediment	sediment	2013-11-02	38.7	-118.72	17.1	70.6	7.45	NA	27.8	NA
SCGC_AG-301-J19	NA	Bacteroidetes		NA	NA	NA	NA	NA	NA	NA	NA	0.46	SCGC	Walker Lake sediment	sediment	2013-11-02	38.7	-118.72	17.1	70.6	7.45	NA	27.8	NA
SCGC_AG-301-J20	NA	Proteobacteria		NA	NA	NA	NA	NA	NA	NA	NA	0.58	SCGC	Walker Lake sediment	sediment	2013-11-02	38.7	-118.72	17.1	70.6	7.45	NA	27.8	NA
SCGC_AG-301-J22	NA	Bacteroidetes		NA	NA	NA	NA	NA	NA	NA	NA	0.39	SCGC	Walker Lake sediment	sediment	2013-11-02	38.7	-118.72	17.1	70.6	7.45	NA	27.8	NA
SCGC_AG-301-J23	Ga0184667	Bacteroidetes		75.97	1.08	3105942	4090000	0.874965	158	207.977	1	2.94	SCGC	Walker Lake sediment	sediment	2013-11-02	38.7	-118.72	17.1	70.6	7.45	NA	27.8	NA
SCGC_AG-301-J23	NA	Bacteroidetes		NA	NA	NA	NA	NA	NA	NA	NA	2.94	SCGC	Walker Lake sediment	sediment	2013-11-02	38.7	-118.72	17.1	70.6	7.45	NA	27.8	NA
SCGC_AG-301-K03	NA	Bacteroidetes		NA	NA	NA	NA	NA	NA	NA	NA	0.52	SCGC	Walker Lake sediment	sediment	2013-11-02	38.7	-118.72	17.1	70.6	7.45	NA	27.8	NA
SCGC_AG-301-K13	NA	Deinococcus-Thermus		NA	NA	NA	NA	NA	NA	NA	NA	0.36	SCGC	Walker Lake sediment	sediment	2013-11-02	38.7	-118.72	17.1	70.6	7.45	NA	27.8	NA
SCGC_AG-301-K15	NA	Proteobacteria		NA	NA	NA	NA	NA	NA	NA	NA	1.58	SCGC	Walker Lake sediment	sediment	2013-11-02	38.7	-118.72	17.1	70.6	7.45	NA	27.8	NA
SCGC_AG-301-K17	NA	Gemmatimonadetes		NA	NA	NA	NA	NA	NA	NA	NA	0.38	SCGC	Walker Lake sediment	sediment	2013-11-02	38.7	-118.72	17.1	70.6	7.45	NA	27.8	NA
SCGC_AG-301-K18	NA	Proteobacteria		NA	NA	NA	NA	NA	NA	NA	NA	1.85	SCGC	Walker Lake sediment	sediment	2013-11-02	38.7	-118.72	17.1	70.6	7.45	NA	27.8	NA
SCGC_AG-301-K22	NA	Bacteroidetes		NA	NA	NA	NA	NA	NA	NA	NA	0.45	SCGC	Walker Lake sediment	sediment	2013-11-02	38.7	-118.72	17.1	70.6	7.45	NA	27.8	NA
SCGC_AG-301-L06	NA	Proteobacteria		NA	NA	NA	NA	NA	NA	NA	NA	2.88	SCGC	Walker Lake sediment	sediment	2013-11-02	38.7	-118.72	17.1	70.6	7.45	NA	27.8	NA
SCGC_AG-301-L07	NA	Proteobacteria		NA	NA	NA	NA	NA	NA	NA	NA	2.68	SCGC	Walker Lake sediment	sediment	2013-11-02	38.7	-118.72	17.1	70.6	7.45	NA	27.8	NA
SCGC_AG-301-L09	NA	Proteobacteria		NA	NA	NA	NA	NA	NA	NA	NA	2.64	SCGC	Walker Lake sediment	sediment	2013-11-02	38.7	-118.72	17.1	70.6	7.45	NA	27.8	NA
SCGC_AG-301-L13	NA	Proteobacteria		NA	NA	NA	NA	NA	NA	NA	NA	2.43	SCGC	Walker Lake sediment	sediment	2013-11-02	38.7	-118.72	17.1	70.6	7.45	NA	27.8	NA
SCGC_AG-301-L15	NA	Gemmatimonadetes		NA	NA	NA	NA	NA	NA	NA	NA	0.3	SCGC	Walker Lake sediment	sediment	2013-11-02	38.7	-118.72	17.1	70.6	7.45	NA	27.8	NA
SCGC_AG-301-L19	NA	Bacteroidetes		NA	NA	NA	NA	NA	NA	NA	NA	0.38	SCGC	Walker Lake sediment	sediment	2013-11-02	38.7	-118.72	17.1	70.6	7.45	NA	27.8	NA
SCGC_AG-301-M03	NA	Bacteroidetes		NA	NA	NA	NA	NA	NA	NA	NA	0.36	SCGC	Walker Lake sediment	sediment	2013-11-02	38.7	-118.72	17.1	70.6	7.45	NA	27.8	NA
SCGC_AG-301-M06	NA	Proteobacteria		NA	NA	NA	NA	NA	NA	NA	NA	1.63	SCGC	Walker Lake sediment	sediment	2013-11-02	38.7	-118.72	17.1	70.6	7.45	NA	27.8	NA
SCGC_AG-301-M13	NA	Bacteroidetes		NA	NA	NA	NA	NA	NA	NA	NA	0.39	SCGC	Walker Lake sediment	sediment	2013-11-02	38.7	-118.72	17.1	70.6	7.45	NA	27.8	NA
SCGC_AG-301-M15	NA	Gemmatimonadetes		NA	NA	NA	NA	NA	NA	NA	NA	0.32	SCGC	Walker Lake sediment	sediment	2013-11-02	38.7	-118.72	17.1	70.6	7.45	NA	27.8	NA
SCGC_AG-301-M18	NA	Gemmatimonadetes		NA	NA	NA	NA	NA	NA	NA	NA	0.3	SCGC	Walker Lake sediment	sediment	2013-11-02	38.7	-118.72	17.1	70.6	7.45	NA	27.8	NA
SCGC_AG-301-M21	NA	Deinococcus-Thermus		NA	NA	NA	NA	NA	NA	NA	NA	0.7	SCGC	Walker Lake sediment	sediment	2013-11-02	38.7	-118.72	17.1	70.6	7.45	NA	27.8	NA
SCGC_AG-301-M22	NA	Bacteroidetes		NA	NA	NA	NA	NA	NA	NA	NA	0.32	SCGC	Walker Lake sediment	sediment	2013-11-02	38.7	-118.72	17.1	70.6	7.45	NA	27.8	NA
SCGC_AG-301-N02	NA	Proteobacteria		NA	NA	NA	NA	NA	NA	NA	NA	3.15	SCGC	Walker Lake sediment	sediment	2013-11-02	38.7	-118.72	17.1	70.6	7.45	NA	27.8	NA
SCGC_AG-301-N04	NA	Proteobacteria		NA	NA	NA	NA	NA	NA	NA	NA	2.96	SCGC	Walker Lake sediment	sediment	2013-11-02	38.7	-118.72	17.1	70.6	7.45	NA	27.8	NA
SCGC_AG-301-N09	NA	Proteobacteria		NA	NA	NA	NA	NA	NA	NA	NA	1.99	SCGC	Walker Lake sediment	sediment	2013-11-02	38.7	-118.72	17.1	70.6	7.45	NA	27.8	NA
SCGC_AG-301-N13	NA	Proteobacteria		NA	NA	NA	NA	NA	NA	NA	NA	1.61	SCGC	Walker Lake sediment	sediment	2013-11-02	38.7	-118.72	17.1	70.6	7.45	NA	27.8	NA
SCGC_AG-301-N14	NA	Proteobacteria		NA	NA	NA	NA	NA	NA	NA	NA	3.37	SCGC	Walker Lake sediment	sediment	2013-11-02	38.7	-118.72	17.1	70.6	7.45	NA	27.8	NA
SCGC_AG-301-N16	NA	Deinococcus-Thermus		NA	NA	NA	NA	NA	NA	NA	NA	0.49	SCGC	Walker Lake sediment	sediment	2013-11-02	38.7	-118.72	17.1	70.6	7.45	NA	27.8	NA
SCGC_AG-301-N22	NA	Deinococcus-Thermus		NA	NA	NA	NA	NA	NA	NA	NA	0.53	SCGC	Walker Lake sediment	sediment	2013-11-02	38.7	-118.72	17.1	70.6	7.45	NA	27.8	NA
SCGC_AG-301-N23	NA	Deinococcus-Thermus		NA	NA	NA	NA	NA	NA	NA	NA	0.54	SCGC	Walker Lake sediment	sediment	2013-11-02	38.7	-118.72	17.1	70.6	7.45	NA	27.8	NA
SCGC_AG-301-O03	NA	Gemmatimonadetes		NA	NA	NA	NA	NA	NA	NA	NA	0.31	SCGC	Walker Lake sediment	sediment	2013-11-02	38.7	-118.72	17.1	70.6	7.45	NA	27.8	NA
SCGC_AG-301-O08	Ga0184668	Bacteroidetes		71.88	2.86	3158884	4390000	0.877305	148	205.899	1	8.18	SCGC	Walker Lake sediment	sediment	2013-11-02	38.7	-118.72	17.1	70.6	7.45	NA	27.8	NA
SCGC_AG-301-O19	NA	Deinococcus-Thermus		NA	NA	NA	NA	NA	NA	NA	NA	0.41	SCGC	Walker Lake sediment	sediment	2013-11-02	38.7	-118.72	17.1	70.6	7.45	NA	27.8	NA
SCGC_AG-301-O22	NA	Proteobacteria		NA	NA	NA	NA	NA	NA	NA	NA	1.88	SCGC	Walker Lake sediment	sediment	2013-11-02	38.7	-118.72	17.1	70.6	7.45	NA	27.8	NA
SCGC_AG-301-P02	NA	Deinococcus-Thermus		NA	NA	NA	NA	NA	NA	NA	NA	0.4	SCGC	Walker Lake sediment	sediment	2013-11-02	38.7	-118.72	17.1	70.6	7.45	NA	27.8	NA
SCGC_AG-301-P11	Ga0170695	Deferribacteres-1		75.82	0	1850634	2440000	0.926592	70	92.3239	1	0.61	SCGC	Walker Lake sediment	sediment	2013-11-02	38.7	-118.72	17.1	70.6	7.45	NA	27.8	NA
SCGC_AG-301-P21	NA	Deinococcus-Thermus		NA	NA	NA	NA	NA	NA	NA	NA	0.46	SCGC	Walker Lake sediment	sediment	2013-11-02	38.7	-118.72	17.1	70.6	7.45	NA	27.8	NA
SCGC_AG-333-A01	NA	Proteobacteria		NA	NA	NA	NA	NA	NA	NA	NA	0.32	SCGC	Southeast Pacific Ocean	marine water	2010-01-12	-23.46	-88.77	112	NA	NA	NA	NA	NA
SCGC_AG-333-A02	NA	Proteobacteria		NA	NA	NA	NA	NA	NA	NA	NA	0.42	SCGC	Southeast Pacific Ocean	marine water	2010-01-12	-23.46	-88.77	112	NA	NA	NA	NA	NA
SCGC_AG-333-A04	NA	Proteobacteria		NA	NA	NA	NA	NA	NA	NA	NA	0.32	SCGC	Southeast Pacific Ocean	marine water	2010-01-12	-23.46	-88.77	112	NA	NA	NA	NA	NA
SCGC_AG-333-A05	NA	Proteobacteria		NA	NA	NA	NA	NA	NA	NA	NA	0.32	SCGC	Southeast Pacific Ocean	marine water	2010-01-12	-23.46	-88.77	112	NA	NA	NA	NA	NA
SCGC_AG-333-A07	NA	Proteobacteria		NA	NA	NA	NA	NA	NA	NA	NA	0.32	SCGC	Southeast Pacific Ocean	marine water	2010-01-12	-23.46	-88.77	112	NA	NA	NA	NA	NA
SCGC_AG-333-A08	NA	Proteobacteria		NA	NA	NA	NA	NA	NA	NA	NA	0.32	SCGC	Southeast Pacific Ocean	marine water	2010-01-12	-23.46	-88.77	112	NA	NA	NA	NA	NA
SCGC_AG-333-A09	NA	Cyanobacteria		NA	NA	NA	NA	NA	NA	NA	NA	0.41	SCGC	Southeast Pacific Ocean	marine water	2010-01-12	-23.46	-88.77	112	NA	NA	NA	NA	NA
SCGC_AG-333-A10	NA	Proteobacteria		NA	NA	NA	NA	NA	NA	NA	NA	0.32	SCGC	Southeast Pacific Ocean	marine water	2010-01-12	-23.46	-88.77	112	NA	NA	NA	NA	NA
SCGC_AG-333-A13	NA	Proteobacteria		NA	NA	NA	NA	NA	NA	NA	NA	0.33	SCGC	Southeast Pacific Ocean	marine water	2010-01-12	-23.46	-88.77	112	NA	NA	NA	NA	NA
SCGC_AG-333-A14	NA	Cyanobacteria		NA	NA	NA	NA	NA	NA	NA	NA	0.45	SCGC	Southeast Pacific Ocean	marine water	2010-01-12	-23.46	-88.77	112	NA	NA	NA	NA	NA
SCGC_AG-333-A16	NA	Cyanobacteria		NA	NA	NA	NA	NA	NA	NA	NA	0.43	SCGC	Southeast Pacific Ocean	marine water	2010-01-12	-23.46	-88.77	112	NA	NA	NA	NA	NA
SCGC_AG-333-A17	NA	Proteobacteria		NA	NA	NA	NA	NA	NA	NA	NA	0.32	SCGC	Southeast Pacific Ocean	marine water	2010-01-12	-23.46	-88.77	112	NA	NA	NA	NA	NA
SCGC_AG-333-A18	NA	Proteobacteria		NA	NA	NA	NA	NA	NA	NA	NA	0.32	SCGC	Southeast Pacific Ocean	marine water	2010-01-12	-23.46	-88.77	112	NA	NA	NA	NA	NA
SCGC_AG-333-A20	NA	Proteobacteria		NA	NA	NA	NA	NA	NA	NA	NA	0.32	SCGC	Southeast Pacific Ocean	marine water	2010-01-12	-23.46	-88.77	112	NA	NA	NA	NA	NA
SCGC_AG-333-A21	NA	Actinobacteria		NA	NA	NA	NA	NA	NA	NA	NA	0.32	SCGC	Southeast Pacific Ocean	marine water	2010-01-12	-23.46	-88.77	112	NA	NA	NA	NA	NA
SCGC_AG-333-A22	NA	Cyanobacteria		NA	NA	NA	NA	NA	NA	NA	NA	0.41	SCGC	Southeast Pacific Ocean	marine water	2010-01-12	-23.46	-88.77	112	NA	NA	NA	NA	NA
SCGC_AG-333-B03	NA	Bacteroidetes		NA	NA	NA	NA	NA	NA	NA	NA	0.33	SCGC	Southeast Pacific Ocean	marine water	2010-01-12	-23.46	-88.77	112	NA	NA	NA	NA	NA
SCGC_AG-333-B05	NA	Cyanobacteria		NA	NA	NA	NA	NA	NA	NA	NA	0.39	SCGC	Southeast Pacific Ocean	marine water	2010-01-12	-23.46	-88.77	112	NA	NA	NA	NA	NA
SCGC_AG-333-B06	Ga0170725	Margulisbacteria		31.55	0	624502	1980000	0.943011	49	155.309	1	0.32	SCGC	Southeast Pacific Ocean	marine water	2010-01-12	-23.46	-88.77	112	NA	NA	NA	NA	NA
SCGC_AG-333-B06	NA	Margulisbacteria		NA	NA	NA	NA	NA	NA	NA	NA	0.32	SCGC	Southeast Pacific Ocean	marine water	2010-01-12	-23.46	-88.77	112	NA	NA	NA	NA	NA
SCGC_AG-333-B18	NA	Proteobacteria		NA	NA	NA	NA	NA	NA	NA	NA	0.36	SCGC	Southeast Pacific Ocean	marine water	2010-01-12	-23.46	-88.77	112	NA	NA	NA	NA	NA
SCGC_AG-333-B20	NA	Cyanobacteria		NA	NA	NA	NA	NA	NA	NA	NA	0.39	SCGC	Southeast Pacific Ocean	marine water	2010-01-12	-23.46	-88.77	112	NA	NA	NA	NA	NA
SCGC_AG-333-B21	NA	Proteobacteria		NA	NA	NA	NA	NA	NA	NA	NA	0.32	SCGC	Southeast Pacific Ocean	marine water	2010-01-12	-23.46	-88.77	112	NA	NA	NA	NA	NA
SCGC_AG-333-B23	NA	Proteobacteria		NA	NA	NA	NA	NA	NA	NA	NA	0.32	SCGC	Southeast Pacific Ocean	marine water	2010-01-12	-23.46	-88.77	112	NA	NA	NA	NA	NA
SCGC_AG-333-C02	NA	Actinobacteria		NA	NA	NA	NA	NA	NA	NA	NA	0.32	SCGC	Southeast Pacific Ocean	marine water	2010-01-12	-23.46	-88.77	112	NA	NA	NA	NA	NA
SCGC_AG-333-C03	NA	Proteobacteria		NA	NA	NA	NA	NA	NA	NA	NA	0.32	SCGC	Southeast Pacific Ocean	marine water	2010-01-12	-23.46	-88.77	112	NA	NA	NA	NA	NA
SCGC_AG-333-C07	NA	Proteobacteria		NA	NA	NA	NA	NA	NA	NA	NA	0.32	SCGC	Southeast Pacific Ocean	marine water	2010-01-12	-23.46	-88.77	112	NA	NA	NA	NA	NA
SCGC_AG-333-C10	NA	Proteobacteria		NA	NA	NA	NA	NA	NA	NA	NA	0.32	SCGC	Southeast Pacific Ocean	marine water	2010-01-12	-23.46	-88.77	112	NA	NA	NA	NA	NA
SCGC_AG-333-C14	NA	Proteobacteria		NA	NA	NA	NA	NA	NA	NA	NA	0.32	SCGC	Southeast Pacific Ocean	marine water	2010-01-12	-23.46	-88.77	112	NA	NA	NA	NA	NA
SCGC_AG-333-C16	NA	Proteobacteria		NA	NA	NA	NA	NA	NA	NA	NA	0.32	SCGC	Southeast Pacific Ocean	marine water	2010-01-12	-23.46	-88.77	112	NA	NA	NA	NA	NA
SCGC_AG-333-C17	NA	Proteobacteria		NA	NA	NA	NA	NA	NA	NA	NA	0.32	SCGC	Southeast Pacific Ocean	marine water	2010-01-12	-23.46	-88.77	112	NA	NA	NA	NA	NA
SCGC_AG-333-C18	NA	Cyanobacteria		NA	NA	NA	NA	NA	NA	NA	NA	0.51	SCGC	Southeast Pacific Ocean	marine water	2010-01-12	-23.46	-88.77	112	NA	NA	NA	NA	NA
SCGC_AG-333-C19	NA	Proteobacteria		NA	NA	NA	NA	NA	NA	NA	NA	0.32	SCGC	Southeast Pacific Ocean	marine water	2010-01-12	-23.46	-88.77	112	NA	NA	NA	NA	NA
SCGC_AG-333-D02	NA	Proteobacteria		NA	NA	NA	NA	NA	NA	NA	NA	0.32	SCGC	Southeast Pacific Ocean	marine water	2010-01-12	-23.46	-88.77	112	NA	NA	NA	NA	NA
SCGC_AG-333-D04	NA	Proteobacteria		NA	NA	NA	NA	NA	NA	NA	NA	0.34	SCGC	Southeast Pacific Ocean	marine water	2010-01-12	-23.46	-88.77	112	NA	NA	NA	NA	NA
SCGC_AG-333-D07	NA	Proteobacteria		NA	NA	NA	NA	NA	NA	NA	NA	0.32	SCGC	Southeast Pacific Ocean	marine water	2010-01-12	-23.46	-88.77	112	NA	NA	NA	NA	NA
SCGC_AG-333-D09	NA	Cyanobacteria		NA	NA	NA	NA	NA	NA	NA	NA	0.38	SCGC	Southeast Pacific Ocean	marine water	2010-01-12	-23.46	-88.77	112	NA	NA	NA	NA	NA
SCGC_AG-333-D10	NA	Marinimicrobia		NA	NA	NA	NA	NA	NA	NA	NA	0.32	SCGC	Southeast Pacific Ocean	marine water	2010-01-12	-23.46	-88.77	112	NA	NA	NA	NA	NA
SCGC_AG-333-D16	NA	Bacteroidetes		NA	NA	NA	NA	NA	NA	NA	NA	0.33	SCGC	Southeast Pacific Ocean	marine water	2010-01-12	-23.46	-88.77	112	NA	NA	NA	NA	NA
SCGC_AG-333-D17	NA	Proteobacteria		NA	NA	NA	NA	NA	NA	NA	NA	0.32	SCGC	Southeast Pacific Ocean	marine water	2010-01-12	-23.46	-88.77	112	NA	NA	NA	NA	NA
SCGC_AG-333-D18	NA	Bacteroidetes		NA	NA	NA	NA	NA	NA	NA	NA	0.33	SCGC	Southeast Pacific Ocean	marine water	2010-01-12	-23.46	-88.77	112	NA	NA	NA	NA	NA
SCGC_AG-333-D20	NA	Proteobacteria		NA	NA	NA	NA	NA	NA	NA	NA	0.32	SCGC	Southeast Pacific Ocean	marine water	2010-01-12	-23.46	-88.77	112	NA	NA	NA	NA	NA
SCGC_AG-333-D22	NA	Proteobacteria		NA	NA	NA	NA	NA	NA	NA	NA	0.32	SCGC	Southeast Pacific Ocean	marine water	2010-01-12	-23.46	-88.77	112	NA	NA	NA	NA	NA
SCGC_AG-333-E02	NA	Proteobacteria		NA	NA	NA	NA	NA	NA	NA	NA	0.32	SCGC	Southeast Pacific Ocean	marine water	2010-01-12	-23.46	-88.77	112	NA	NA	NA	NA	NA
SCGC_AG-333-E03	NA	Cyanobacteria		NA	NA	NA	NA	NA	NA	NA	NA	0.63	SCGC	Southeast Pacific Ocean	marine water	2010-01-12	-23.46	-88.77	112	NA	NA	NA	NA	NA
SCGC_AG-333-E10	NA	Actinobacteria		NA	NA	NA	NA	NA	NA	NA	NA	0.32	SCGC	Southeast Pacific Ocean	marine water	2010-01-12	-23.46	-88.77	112	NA	NA	NA	NA	NA
SCGC_AG-333-E11	NA	Proteobacteria		NA	NA	NA	NA	NA	NA	NA	NA	0.32	SCGC	Southeast Pacific Ocean	marine water	2010-01-12	-23.46	-88.77	112	NA	NA	NA	NA	NA
SCGC_AG-333-E13	NA	Cyanobacteria		NA	NA	NA	NA	NA	NA	NA	NA	0.4	SCGC	Southeast Pacific Ocean	marine water	2010-01-12	-23.46	-88.77	112	NA	NA	NA	NA	NA
SCGC_AG-333-E15	NA	Actinobacteria		NA	NA	NA	NA	NA	NA	NA	NA	0.32	SCGC	Southeast Pacific Ocean	marine water	2010-01-12	-23.46	-88.77	112	NA	NA	NA	NA	NA
SCGC_AG-333-E16	NA	Cyanobacteria		NA	NA	NA	NA	NA	NA	NA	NA	0.39	SCGC	Southeast Pacific Ocean	marine water	2010-01-12	-23.46	-88.77	112	NA	NA	NA	NA	NA
SCGC_AG-333-E18	NA	Proteobacteria		NA	NA	NA	NA	NA	NA	NA	NA	0.32	SCGC	Southeast Pacific Ocean	marine water	2010-01-12	-23.46	-88.77	112	NA	NA	NA	NA	NA
SCGC_AG-333-E20	NA	Proteobacteria		NA	NA	NA	NA	NA	NA	NA	NA	0.37	SCGC	Southeast Pacific Ocean	marine water	2010-01-12	-23.46	-88.77	112	NA	NA	NA	NA	NA
SCGC_AG-333-E22	NA	Proteobacteria		NA	NA	NA	NA	NA	NA	NA	NA	0.32	SCGC	Southeast Pacific Ocean	marine water	2010-01-12	-23.46	-88.77	112	NA	NA	NA	NA	NA
SCGC_AG-333-F02	NA	Proteobacteria		NA	NA	NA	NA	NA	NA	NA	NA	0.34	SCGC	Southeast Pacific Ocean	marine water	2010-01-12	-23.46	-88.77	112	NA	NA	NA	NA	NA
SCGC_AG-333-F05	NA	Cyanobacteria		NA	NA	NA	NA	NA	NA	NA	NA	0.44	SCGC	Southeast Pacific Ocean	marine water	2010-01-12	-23.46	-88.77	112	NA	NA	NA	NA	NA
SCGC_AG-333-F06	NA	Cyanobacteria		NA	NA	NA	NA	NA	NA	NA	NA	0.44	SCGC	Southeast Pacific Ocean	marine water	2010-01-12	-23.46	-88.77	112	NA	NA	NA	NA	NA
SCGC_AG-333-F07	NA	Cyanobacteria		NA	NA	NA	NA	NA	NA	NA	NA	0.39	SCGC	Southeast Pacific Ocean	marine water	2010-01-12	-23.46	-88.77	112	NA	NA	NA	NA	NA
SCGC_AG-333-F13	NA	Proteobacteria		NA	NA	NA	NA	NA	NA	NA	NA	0.32	SCGC	Southeast Pacific Ocean	marine water	2010-01-12	-23.46	-88.77	112	NA	NA	NA	NA	NA
SCGC_AG-333-F17	NA	Proteobacteria		NA	NA	NA	NA	NA	NA	NA	NA	0.32	SCGC	Southeast Pacific Ocean	marine water	2010-01-12	-23.46	-88.77	112	NA	NA	NA	NA	NA
SCGC_AG-333-F18	NA	Cyanobacteria		NA	NA	NA	NA	NA	NA	NA	NA	0.38	SCGC	Southeast Pacific Ocean	marine water	2010-01-12	-23.46	-88.77	112	NA	NA	NA	NA	NA
SCGC_AG-333-G02	NA	Cyanobacteria		NA	NA	NA	NA	NA	NA	NA	NA	0.38	SCGC	Southeast Pacific Ocean	marine water	2010-01-12	-23.46	-88.77	112	NA	NA	NA	NA	NA
SCGC_AG-333-G05	NA	Actinobacteria		NA	NA	NA	NA	NA	NA	NA	NA	0.32	SCGC	Southeast Pacific Ocean	marine water	2010-01-12	-23.46	-88.77	112	NA	NA	NA	NA	NA
SCGC_AG-333-G06	NA	Proteobacteria		NA	NA	NA	NA	NA	NA	NA	NA	0.33	SCGC	Southeast Pacific Ocean	marine water	2010-01-12	-23.46	-88.77	112	NA	NA	NA	NA	NA
SCGC_AG-333-G07	NA	Proteobacteria		NA	NA	NA	NA	NA	NA	NA	NA	0.32	SCGC	Southeast Pacific Ocean	marine water	2010-01-12	-23.46	-88.77	112	NA	NA	NA	NA	NA
SCGC_AG-333-G08	NA	Proteobacteria		NA	NA	NA	NA	NA	NA	NA	NA	0.32	SCGC	Southeast Pacific Ocean	marine water	2010-01-12	-23.46	-88.77	112	NA	NA	NA	NA	NA
SCGC_AG-333-G13	NA	Cyanobacteria		NA	NA	NA	NA	NA	NA	NA	NA	0.39	SCGC	Southeast Pacific Ocean	marine water	2010-01-12	-23.46	-88.77	112	NA	NA	NA	NA	NA
SCGC_AG-333-G14	NA	Cyanobacteria		NA	NA	NA	NA	NA	NA	NA	NA	0.41	SCGC	Southeast Pacific Ocean	marine water	2010-01-12	-23.46	-88.77	112	NA	NA	NA	NA	NA
SCGC_AG-333-G15	NA	Actinobacteria		NA	NA	NA	NA	NA	NA	NA	NA	0.32	SCGC	Southeast Pacific Ocean	marine water	2010-01-12	-23.46	-88.77	112	NA	NA	NA	NA	NA
SCGC_AG-333-G16	NA	Cyanobacteria		NA	NA	NA	NA	NA	NA	NA	NA	0.42	SCGC	Southeast Pacific Ocean	marine water	2010-01-12	-23.46	-88.77	112	NA	NA	NA	NA	NA
SCGC_AG-333-G21	NA	Proteobacteria		NA	NA	NA	NA	NA	NA	NA	NA	0.32	SCGC	Southeast Pacific Ocean	marine water	2010-01-12	-23.46	-88.77	112	NA	NA	NA	NA	NA
SCGC_AG-333-G22	NA	Proteobacteria		NA	NA	NA	NA	NA	NA	NA	NA	0.32	SCGC	Southeast Pacific Ocean	marine water	2010-01-12	-23.46	-88.77	112	NA	NA	NA	NA	NA
SCGC_AG-333-G23	NA	Actinobacteria		NA	NA	NA	NA	NA	NA	NA	NA	0.32	SCGC	Southeast Pacific Ocean	marine water	2010-01-12	-23.46	-88.77	112	NA	NA	NA	NA	NA
SCGC_AG-333-I02	NA	Proteobacteria		NA	NA	NA	NA	NA	NA	NA	NA	0.32	SCGC	Southeast Pacific Ocean	marine water	2010-01-12	-23.46	-88.77	112	NA	NA	NA	NA	NA
SCGC_AG-333-I08	NA	Proteobacteria		NA	NA	NA	NA	NA	NA	NA	NA	0.32	SCGC	Southeast Pacific Ocean	marine water	2010-01-12	-23.46	-88.77	112	NA	NA	NA	NA	NA
SCGC_AG-333-I10	NA	Proteobacteria		NA	NA	NA	NA	NA	NA	NA	NA	0.32	SCGC	Southeast Pacific Ocean	marine water	2010-01-12	-23.46	-88.77	112	NA	NA	NA	NA	NA
SCGC_AG-333-I11	NA	Proteobacteria		NA	NA	NA	NA	NA	NA	NA	NA	0.32	SCGC	Southeast Pacific Ocean	marine water	2010-01-12	-23.46	-88.77	112	NA	NA	NA	NA	NA
SCGC_AG-333-I17	NA	Proteobacteria		NA	NA	NA	NA	NA	NA	NA	NA	0.32	SCGC	Southeast Pacific Ocean	marine water	2010-01-12	-23.46	-88.77	112	NA	NA	NA	NA	NA
SCGC_AG-333-I19	NA	Cyanobacteria		NA	NA	NA	NA	NA	NA	NA	NA	0.39	SCGC	Southeast Pacific Ocean	marine water	2010-01-12	-23.46	-88.77	112	NA	NA	NA	NA	NA
SCGC_AG-333-I20	NA	Proteobacteria		NA	NA	NA	NA	NA	NA	NA	NA	0.32	SCGC	Southeast Pacific Ocean	marine water	2010-01-12	-23.46	-88.77	112	NA	NA	NA	NA	NA
SCGC_AG-333-J04	NA	Proteobacteria		NA	NA	NA	NA	NA	NA	NA	NA	0.32	SCGC	Southeast Pacific Ocean	marine water	2010-01-12	-23.46	-88.77	112	NA	NA	NA	NA	NA
SCGC_AG-333-J05	NA	Proteobacteria		NA	NA	NA	NA	NA	NA	NA	NA	0.32	SCGC	Southeast Pacific Ocean	marine water	2010-01-12	-23.46	-88.77	112	NA	NA	NA	NA	NA
SCGC_AG-333-J17	NA	Proteobacteria		NA	NA	NA	NA	NA	NA	NA	NA	0.32	SCGC	Southeast Pacific Ocean	marine water	2010-01-12	-23.46	-88.77	112	NA	NA	NA	NA	NA
SCGC_AG-333-J18	NA	Actinobacteria		NA	NA	NA	NA	NA	NA	NA	NA	0.32	SCGC	Southeast Pacific Ocean	marine water	2010-01-12	-23.46	-88.77	112	NA	NA	NA	NA	NA
SCGC_AG-333-J22	NA	Cyanobacteria		NA	NA	NA	NA	NA	NA	NA	NA	0.42	SCGC	Southeast Pacific Ocean	marine water	2010-01-12	-23.46	-88.77	112	NA	NA	NA	NA	NA
SCGC_AG-333-J23	NA	Cyanobacteria		NA	NA	NA	NA	NA	NA	NA	NA	0.42	SCGC	Southeast Pacific Ocean	marine water	2010-01-12	-23.46	-88.77	112	NA	NA	NA	NA	NA
SCGC_AG-333-K04	NA	Actinobacteria		NA	NA	NA	NA	NA	NA	NA	NA	0.32	SCGC	Southeast Pacific Ocean	marine water	2010-01-12	-23.46	-88.77	112	NA	NA	NA	NA	NA
SCGC_AG-333-K05	NA	Proteobacteria		NA	NA	NA	NA	NA	NA	NA	NA	0.32	SCGC	Southeast Pacific Ocean	marine water	2010-01-12	-23.46	-88.77	112	NA	NA	NA	NA	NA
SCGC_AG-333-K06	NA	Proteobacteria		NA	NA	NA	NA	NA	NA	NA	NA	0.32	SCGC	Southeast Pacific Ocean	marine water	2010-01-12	-23.46	-88.77	112	NA	NA	NA	NA	NA
SCGC_AG-333-K09	NA	Proteobacteria		NA	NA	NA	NA	NA	NA	NA	NA	0.32	SCGC	Southeast Pacific Ocean	marine water	2010-01-12	-23.46	-88.77	112	NA	NA	NA	NA	NA
SCGC_AG-333-K10	NA	Proteobacteria		NA	NA	NA	NA	NA	NA	NA	NA	0.32	SCGC	Southeast Pacific Ocean	marine water	2010-01-12	-23.46	-88.77	112	NA	NA	NA	NA	NA
SCGC_AG-333-K13	NA	Proteobacteria		NA	NA	NA	NA	NA	NA	NA	NA	0.32	SCGC	Southeast Pacific Ocean	marine water	2010-01-12	-23.46	-88.77	112	NA	NA	NA	NA	NA
SCGC_AG-333-K14	NA	Proteobacteria		NA	NA	NA	NA	NA	NA	NA	NA	0.33	SCGC	Southeast Pacific Ocean	marine water	2010-01-12	-23.46	-88.77	112	NA	NA	NA	NA	NA
SCGC_AG-333-K19	NA	Proteobacteria		NA	NA	NA	NA	NA	NA	NA	NA	0.32	SCGC	Southeast Pacific Ocean	marine water	2010-01-12	-23.46	-88.77	112	NA	NA	NA	NA	NA
SCGC_AG-333-K20	NA	Cyanobacteria		NA	NA	NA	NA	NA	NA	NA	NA	0.38	SCGC	Southeast Pacific Ocean	marine water	2010-01-12	-23.46	-88.77	112	NA	NA	NA	NA	NA
SCGC_AG-333-K22	NA	Proteobacteria		NA	NA	NA	NA	NA	NA	NA	NA	0.33	SCGC	Southeast Pacific Ocean	marine water	2010-01-12	-23.46	-88.77	112	NA	NA	NA	NA	NA
SCGC_AG-333-L02	NA	Proteobacteria		NA	NA	NA	NA	NA	NA	NA	NA	0.32	SCGC	Southeast Pacific Ocean	marine water	2010-01-12	-23.46	-88.77	112	NA	NA	NA	NA	NA
SCGC_AG-333-L09	NA	Cyanobacteria		NA	NA	NA	NA	NA	NA	NA	NA	0.44	SCGC	Southeast Pacific Ocean	marine water	2010-01-12	-23.46	-88.77	112	NA	NA	NA	NA	NA
SCGC_AG-333-L10	NA	Proteobacteria		NA	NA	NA	NA	NA	NA	NA	NA	0.32	SCGC	Southeast Pacific Ocean	marine water	2010-01-12	-23.46	-88.77	112	NA	NA	NA	NA	NA
SCGC_AG-333-L11	NA	Proteobacteria		NA	NA	NA	NA	NA	NA	NA	NA	0.32	SCGC	Southeast Pacific Ocean	marine water	2010-01-12	-23.46	-88.77	112	NA	NA	NA	NA	NA
SCGC_AG-333-L15	NA	Proteobacteria		NA	NA	NA	NA	NA	NA	NA	NA	0.33	SCGC	Southeast Pacific Ocean	marine water	2010-01-12	-23.46	-88.77	112	NA	NA	NA	NA	NA
SCGC_AG-333-L19	NA	Cyanobacteria		NA	NA	NA	NA	NA	NA	NA	NA	0.59	SCGC	Southeast Pacific Ocean	marine water	2010-01-12	-23.46	-88.77	112	NA	NA	NA	NA	NA
SCGC_AG-333-L20	NA	Proteobacteria		NA	NA	NA	NA	NA	NA	NA	NA	0.32	SCGC	Southeast Pacific Ocean	marine water	2010-01-12	-23.46	-88.77	112	NA	NA	NA	NA	NA
SCGC_AG-333-L21	NA	Cyanobacteria		NA	NA	NA	NA	NA	NA	NA	NA	0.53	SCGC	Southeast Pacific Ocean	marine water	2010-01-12	-23.46	-88.77	112	NA	NA	NA	NA	NA
SCGC_AG-333-M05	NA	Proteobacteria		NA	NA	NA	NA	NA	NA	NA	NA	0.32	SCGC	Southeast Pacific Ocean	marine water	2010-01-12	-23.46	-88.77	112	NA	NA	NA	NA	NA
SCGC_AG-333-M06	NA	Proteobacteria		NA	NA	NA	NA	NA	NA	NA	NA	0.32	SCGC	Southeast Pacific Ocean	marine water	2010-01-12	-23.46	-88.77	112	NA	NA	NA	NA	NA
SCGC_AG-333-M08	NA	Cyanobacteria		NA	NA	NA	NA	NA	NA	NA	NA	0.36	SCGC	Southeast Pacific Ocean	marine water	2010-01-12	-23.46	-88.77	112	NA	NA	NA	NA	NA
SCGC_AG-333-M11	NA	Actinobacteria		NA	NA	NA	NA	NA	NA	NA	NA	0.32	SCGC	Southeast Pacific Ocean	marine water	2010-01-12	-23.46	-88.77	112	NA	NA	NA	NA	NA
SCGC_AG-333-M15	NA	Proteobacteria		NA	NA	NA	NA	NA	NA	NA	NA	0.32	SCGC	Southeast Pacific Ocean	marine water	2010-01-12	-23.46	-88.77	112	NA	NA	NA	NA	NA
SCGC_AG-333-M16	NA	Proteobacteria		NA	NA	NA	NA	NA	NA	NA	NA	0.32	SCGC	Southeast Pacific Ocean	marine water	2010-01-12	-23.46	-88.77	112	NA	NA	NA	NA	NA
SCGC_AG-333-M17	NA	Actinobacteria		NA	NA	NA	NA	NA	NA	NA	NA	0.32	SCGC	Southeast Pacific Ocean	marine water	2010-01-12	-23.46	-88.77	112	NA	NA	NA	NA	NA
SCGC_AG-333-M18	NA	Proteobacteria		NA	NA	NA	NA	NA	NA	NA	NA	0.32	SCGC	Southeast Pacific Ocean	marine water	2010-01-12	-23.46	-88.77	112	NA	NA	NA	NA	NA
SCGC_AG-333-M20	NA	Proteobacteria		NA	NA	NA	NA	NA	NA	NA	NA	0.32	SCGC	Southeast Pacific Ocean	marine water	2010-01-12	-23.46	-88.77	112	NA	NA	NA	NA	NA
SCGC_AG-333-M23	NA	Cyanobacteria		NA	NA	NA	NA	NA	NA	NA	NA	0.48	SCGC	Southeast Pacific Ocean	marine water	2010-01-12	-23.46	-88.77	112	NA	NA	NA	NA	NA
SCGC_AG-333-N04	NA	Cyanobacteria		NA	NA	NA	NA	NA	NA	NA	NA	0.52	SCGC	Southeast Pacific Ocean	marine water	2010-01-12	-23.46	-88.77	112	NA	NA	NA	NA	NA
SCGC_AG-333-N05	NA	Cyanobacteria		NA	NA	NA	NA	NA	NA	NA	NA	0.41	SCGC	Southeast Pacific Ocean	marine water	2010-01-12	-23.46	-88.77	112	NA	NA	NA	NA	NA
[truncated: 2,830 more rows]

## Sheet: column_legend
Data are ordered with the following column headers:
1 = genome; single amplified genome (SAG identifier)
2 = gold.analysis.id; Gold analysis identifier (used to
search genome in IMG/M)
3 = phylum
4 = SAGs affiliation with either Patescibacteria or
DPANN
5 = assembly.completeness; checkM completeness
estimates
6 = contamination; checkM estimated genome
contamination
7 = assembly.size; SAG assembly size
8 = est.genome.size; estimated genome size
9 = coding.density
10 = ec1.count; counts of oxidoreductases from SAG
assembly
11 = est.ec1.count; estimated counts of oxidoreductases
from predicted genome size of n Mbp
12 = 16s.copy.number; number of predicted 16S rRNA
genes
13 = cell.diameter; estimated cell diameter
14 = sequencing.center
15 = sample.collection.site; name of site where samples
were collected
16 = sample.type
17 = date.collected; sample collection date dd/mm/yy
18 = latitude
19 = longitude
20 = depth
21 = dissolved.oxygen (micromoles/L)
22 = pH
23 = salinity (practical salinity units	psu)
24 = temperature (degrees Celsius
25 = H2S; dissolved hydrogen sulfide (millimoles/L)
NA	not applicable.
