# Supplementary material for: Ancestral Absence of Electron Transport Chains in Patescibacteria and DPANN
Source: Front Microbiol. 2020 Aug 17;11:1848. doi: 10.3389/fmicb.2020.01848 (PMC7507113; doi:10.3389/fmicb.2020.01848)
Supplement: DATA S1 — Source files for maximum likelihood phylogenetic trees of concatenated single copy proteins from Bacteria and Archaea (Figure 2). [file Data_Sheet_1.ZIP]

Archive with 15 entries (14 files):
- mdmII_arcbactree_Aug2019/
- mdmII_arcbactree_Aug2019/UNI56_archaea_v2_mafftBMGE.concat.FTLG.pdf
- mdmII_arcbactree_Aug2019/UNI56_archaea_v2_mafftBMGE.concat.FTLG.nwk
- mdmII_arcbactree_Aug2019/arcbac.color.txt
- mdmII_arcbactree_Aug2019/combined_arcbac_radial.png
- mdmII_arcbactree_Aug2019/UNI56_bacteria_v3_mafftBMGE.concat.FTWAG.nwk
- mdmII_arcbactree_Aug2019/combined_arcbac_radial.svg
- mdmII_arcbactree_Aug2019/combined_arcbac_radial.pdf
- mdmII_arcbactree_Aug2019/UNI56_bacteria_v3_hmmhits_count.tab
- mdmII_arcbactree_Aug2019/UNI56_archaea_v2_hmmhits_count.tab
- mdmII_arcbactree_Aug2019/UNI56_archaea_v2_mafftBMGE.concat.faa
- mdmII_arcbactree_Aug2019/arcbac.names.txt
- mdmII_arcbactree_Aug2019/UNI56_bacteria_v3_mafftBMGE.concat.faa
- mdmII_arcbactree_Aug2019/UNI56_bacteria_v3_mafftBMGE.concat.FTWAG.pdf
- mdmII_arcbactree_Aug2019/arcbac.lookup
