# Supplementary material for: Ancestral Absence of Electron Transport Chains in Patescibacteria and DPANN
Source: Front Microbiol. 2020 Aug 17;11:1848. doi: 10.3389/fmicb.2020.01848 (PMC7507113; doi:10.3389/fmicb.2020.01848)
Supplement: DATA S1 — Source files for maximum likelihood phylogenetic trees of concatenated single copy proteins from Bacteria and Archaea (Figure 2). [file Data_Sheet_1.ZIP › mdmII_arcbactree_Aug2019/UNI56_archaea_v2_mafftBMGE.concat.FTLG.nwk]

(((IMG641522611:0.51333,IMG2721755901:0.69357)1.000:0.13840,((((((IMG2718217667:0.23016,IMG2721755440:0.31544)1.000:0.13865,(IMG2505679052:0.33237,(IMG2718217655:0.21808,(((Ga0137231:0.00507,Ga0137246:0.00300)0.118:0.00054,Ga0137214:0.04211)0.855:0.00053,(Ga0137186:0.00557,Ga0137160:0.00070)0.976:0.00199)1.000:0.19517)1.000:0.14016)0.839:0.04451)1.000:0.06380,(IMG2513237177:0.38916,(IMG2728369542:0.25053,IMG640753029:0.33963)0.999:0.04847)1.000:0.03304)1.000:0.03335,((IMG2556793003:0.00561,IMG2684622733:0.00549)1.000:0.43433,(IMG648028003:0.26903,(IMG2554235461:0.14813,Ga0185810:0.20777)1.000:0.10385)1.000:0.14072)0.384:0.03461)0.493:0.02604,(IMG643348540:0.25347,Ga0071154:0.22790)1.000:0.12878)1.000:0.10951,(((IMG640069326:0.05323,Ga0170515:0.10353)1.000:0.22975,(IMG641228483:0.29412,(IMG648028062:0.02257,IMG2681813017:0.03468)1.000:0.17583)1.000:0.07037)1.000:0.19141,(IMG639633064:0.25020,IMG2721755433:0.24026)1.000:0.15357)1.000:0.06604)0.984:0.03671)0.933:0.02852,(((((((Ga0185750:0.14762,(IMG2718217643:0.00053,Ga0070340:0.00179)1.000:0.16744)1.000:0.07959,((IMG2264867017:0.01809,(Ga0070350:0.00054,(Ga0185732:0.00053,Ga0070342:0.00053)0.951:0.00428)0.883:0.00968)1.000:0.28762,(IMG2718217644:0.21833,(IMG2718217642:0.13078,Ga0185812:0.14242)1.000:0.11055)1.000:0.11638)0.817:0.03779)1.000:0.19235,IMG2728369311:0.57764)0.923:0.04754,((((Ga0170751:0.00054,Ga0170752:0.00055)1.000:0.39403,(Ga0170753:0.35675,(Ga0097889:0.05592,IMG2721755844:0.05302)1.000:0.17349)0.708:0.04244)0.994:0.07564,(IMG2263082000:0.48275,((((Ga0171365:0.06381,Ga0180004:0.06092)1.000:0.04244,(((Ga0170756:0.05520,Ga0179981:0.04188)0.664:0.00986,((Ga0171356:0.00796,Ga0097936:0.00759)1.000:0.05617,(Ga0170754:0.02176,(Ga0179971:0.01448,(Ga0138120:0.00526,(Ga0170755:0.01001,Ga0179969:0.00055)0.918:0.00734)0.996:0.02208)0.954:0.01773)0.995:0.01786)0.956:0.01023)0.239:0.00818,Ga0097948:0.05160)1.000:0.04931)1.000:0.09985,((Ga0179993:0.04870,Ga0171352:0.06209)1.000:0.06794,(((IMG2619619229:0.05532,(Ga0171355:0.00574,((Ga0215194:0.00416,Ga0171343:0.00099)0.660:0.00463,(Ga0171354:0.00627,Ga0215193:0.00094)0.736:0.00130)0.996:0.01277)1.000:0.06457)0.812:0.01739,Ga0171348:0.06845)1.000:0.06208,((Ga0097934:0.09569,(Ga0179986:0.06908,(Ga0170757:0.00053,Ga0184662:0.00055)0.995:0.01158)1.000:0.06889)0.273:0.01467,(IMG2626541593:0.15728,(Ga0071164:0.05383,(Ga0071166:0.03590,Ga0071160:0.03371)0.507:0.00998)1.000:0.11386)0.999:0.02443)0.999:0.02204)1.000:0.04843)1.000:0.18771)1.000:0.14434,(IMG2264867248:0.21903,(IMG2558309099:0.38716,(Ga0179967:0.25351,IMG2708742552:0.24913)0.554:0.03508)0.975:0.04234)0.715:0.03577)1.000:0.04241)0.986:0.04590)1.000:0.12927,(IMG2721755896:0.41745,IMG2721755897:0.35516)1.000:0.20160)1.000:0.05992)1.000:0.06823,((((Ga0097885:0.00055,Ga0097915:0.00058)1.000:0.28479,((Ga0070344:0.00055,(Ga0070346:0.00055,IMG2718217671:0.00055)0.405:0.00055)1.000:0.06718,(Ga0097919:0.00143,(((Ga0097905:0.00055,Ga0097909:0.00133)0.857:0.00102,(Ga0097897:0.00116,Ga0097921:0.00107)0.952:0.00055)0.826:0.00054,Ga0097917:0.00054)0.330:0.00055)1.000:0.05891)1.000:0.26543)1.000:0.12404,Ga0171344:0.39133)0.974:0.04258,((IMG2708742561:0.34265,(Ga0171377:0.42052,IMG2728369323:0.29489)0.812:0.04088)1.000:0.05962,((Ga0184685:0.19887,IMG2708742548:0.16476)1.000:0.30315,(IMG2718217670:0.23305,(((Ga0184683:0.00054,Ga0192171:0.00379)1.000:0.20739,(((Ga0192161:0.10686,IMG2574179750:0.08795)1.000:0.11546,Ga0232598:0.09232)0.628:0.03185,Ga0232587:0.08755)1.000:0.06167)1.000:0.06169,IMG2695421019:0.18544)0.622:0.06121)1.000:0.07196)0.992:0.03414)0.957:0.02845)0.997:0.03530)1.000:0.04625,((((((Ga0197015:0.37805,Ga0197047:0.47440)0.774:0.10672,(Ga0197036:0.47006,(Ga0185713:0.00055,Ga0185715:0.00188)1.000:0.38987)0.816:0.10645)0.554:0.03891,((((Ga0138208:0.31886,Ga0179846:0.13096)1.000:0.50240,((((Ga0171349:0.35284,Ga0138170:0.30049)0.983:0.05114,(Ga0179875:0.29730,(Ga0179897:0.28487,(IMG2264867067:0.14344,(Ga0171363:0.21860,(Ga0138197:0.09321,Ga0179401:0.08679)1.000:0.09913)0.979:0.05008)1.000:0.13081)0.952:0.03538)0.999:0.04573)1.000:0.05792,(Ga0171372:0.37657,(Ga0179929:0.00055,Ga0179872:0.00055)1.000:0.38439)0.998:0.06575)0.211:0.02832,Ga0179433:0.31673)1.000:0.11591)1.000:0.13450,(((Ga0179890:0.26882,Ga0179723:0.25128)1.000:0.11784,(Ga0179734:0.33045,Ga0179671:0.34404)0.943:0.05974)1.000:0.23058,((IMG2721755899:0.47194,((((Ga0197024:0.00054,Ga0196929:0.00054)1.000:0.36135,((Ga0071150:0.00053,Ga0071152:0.00055)1.000:0.30921,((Ga0179848:0.00145,Ga0179885:0.00139)1.000:0.21741,(Ga0184555:0.20696,((Ga0192183:0.00054,Ga0192174:0.00055)1.000:0.17705,(Ga0187069:0.00055,(Ga0187067:0.00055,(Ga0187070:0.00055,Ga0187118:0.00053)0.631:0.00055)0.980:0.00054)1.000:0.18940)0.995:0.04807)0.997:0.04022)1.000:0.05856)0.422:0.02070)1.000:0.10938,(Ga0179811:0.21394,(Ga0179851:0.13682,Ga0179850:0.11902)1.000:0.11032)1.000:0.12141)0.970:0.06951,Ga0071156:0.56999)0.983:0.05057)0.996:0.04434,(((IMG2698536756:0.26681,IMG2698536755:0.23791)1.000:0.14376,((IMG2698536761:0.30277,(IMG2698536770:0.23370,IMG2698536773:0.23593)1.000:0.06236)1.000:0.04130,((IMG2698536757:0.31678,(IMG2757320680:0.31828,IMG2698536765:0.28555)0.899:0.03750)0.483:0.02135,(IMG2698536769:0.24171,IMG2698536768:0.31610)1.000:0.04165)0.978:0.02853)1.000:0.11302)1.000:0.24836,(Ga0196926:0.27907,((Ga0196988:0.00168,((Ga0197075:0.00055,Ga0197034:0.00055)0.729:0.00051,Ga0196921:0.00055)0.920:0.00750)0.989:0.03340,Ga0196951:0.04760)1.000:0.19202)1.000:0.32267)0.999:0.06118)1.000:0.07987)1.000:0.08908)1.000:0.05311,((IMG2502422327:0.85205,((IMG2721755895:0.62352,((Ga0179399:0.17922,(Ga0170689:0.05053,(Ga0179738:0.04322,Ga0179402:0.06151)0.948:0.02221)1.000:0.10220)1.000:0.28013,(IMG2708742554:0.33697,IMG2721755893:0.26444)1.000:0.12155)0.998:0.05123)1.000:0.07459,((Ga0097942:0.49278,(Ga0138185:0.34178,IMG2708742555:0.27892)1.000:0.11709)0.999:0.05120,(Ga0179693:0.48418,((Ga0171384:0.24747,(Ga0138155:0.05744,(Ga0170769:0.00546,Ga0138124:0.00883)0.943:0.03244)1.000:0.29021)0.997:0.11206,(Ga0170759:0.37114,(Ga0138123:0.23516,Ga0179684:0.31890)0.989:0.11548)0.999:0.05777)1.000:0.09952)0.342:0.03104)0.823:0.03004)1.000:0.05201)1.000:0.05082,((((Ga0179392:0.42184,IMG2657245310:0.44474)0.982:0.11377,Ga0197092:0.60806)0.993:0.09506,((Ga0097938:0.22699,(Ga0071144:0.16350,Ga0170779:0.26830)0.955:0.06735)1.000:0.44150,((((((Ga0196949:0.36757,Ga0179735:0.36410)0.961:0.04021,Ga0138129:0.39721)0.775:0.02312,Ga0170784:0.34787)0.967:0.03988,((Ga0179650:0.40905,((Ga0138204:0.31896,IMG2264265211:0.28221)1.000:0.07731,((Ga0138122:0.41005,Ga0097990:0.18024)1.000:0.17747,(Ga0138144:0.19177,Ga0179654:0.26065)1.000:0.07413)1.000:0.10464)0.999:0.04559)0.999:0.03817,((((Ga0170783:0.24592,Ga0179676:0.24663)1.000:0.10827,Ga0179669:0.27386)1.000:0.06723,(IMG2264867070:0.00351,(Ga0138205:0.00054,Ga0097994:0.00055)0.991:0.00403)1.000:0.34415)0.771:0.04414,Ga0179398:0.47679)0.866:0.02155)0.970:0.02689)1.000:0.03996,((((((Ga0171350:0.30227,(Ga0179675:0.42481,(Ga0179975:0.00055,Ga0179987:0.00054)1.000:0.29807)0.971:0.10211)0.205:0.03624,IMG2770939652:0.33813)0.966:0.05694,((Ga0179741:0.31823,(Ga0179430:0.23149,(((((Ga0138150:0.00350,Ga0179655:0.01013)1.000:0.11102,(Ga0179976:0.09932,(Ga0179652:0.09126,Ga0138121:0.11646)0.422:0.01510)0.516:0.01642)1.000:0.06995,Ga0179408:0.19804)1.000:0.05821,(Ga0170782:0.13332,(Ga0170786:0.07947,Ga0179695:0.05427)0.999:0.07413)0.999:0.05803)0.306:0.01957,Ga0071158:0.24138)0.972:0.04715)0.650:0.01748)0.574:0.02397,(Ga0138193:0.36759,((Ga0197089:0.28387,Ga0196944:0.18288)0.909:0.07146,Ga0170781:0.26448)0.901:0.02847)0.963:0.05274)0.250:0.03107)1.000:0.02640,((((Ga0170778:0.0,IMG2639762671:0.0):0.29481,(Ga0138154:0.22025,(Ga0179424:0.08523,(Ga0138145:0.00054,Ga0138136:0.00054)1.000:0.06772)1.000:0.09736)0.933:0.06549)1.000:0.20248,(((((Ga0179725:0.32145,Ga0071162:0.25318)0.026:0.02961,Ga0071168:0.27149)0.918:0.03663,(Ga0179437:0.35648,(Ga0179577:0.26750,Ga0138157:0.18065)0.942:0.11212)0.747:0.04312)0.651:0.02002,(Ga0179862:0.24597,Ga0071142:0.37538)1.000:0.10972)0.848:0.01895,(Ga0071170:0.43304,Ga0179418:0.26750)0.597:0.04357)0.942:0.02347)1.000:0.03816,(Ga0071146:0.26515,(Ga0179419:0.29162,Ga0179770:0.28557)0.995:0.11423)0.997:0.09801)0.994:0.01906)1.000:0.04202,(Ga0179756:0.33340,(Ga0170767:0.17989,Ga0138115:0.18052)1.000:0.20187)1.000:0.11468)0.857:0.02151,(Ga0138158:0.00616,Ga0138127:0.00933)1.000:0.34221)0.745:0.02666)0.991:0.05018,(Ga0138236:0.46300,(Ga0179823:0.41748,((((((Ga0179647:0.16491,Ga0179422:0.11353)0.997:0.05931,(Ga0170746:0.00054,Ga0138135:0.00055)1.000:0.19716)1.000:0.10704,Ga0179685:0.31354)0.139:0.03165,((Ga0179434:0.27462,IMG2708742543:0.20940)0.999:0.04702,Ga0187119:0.28851)0.978:0.03591)1.000:0.05454,((((Ga0186983:0.21742,Ga0186995:0.18700)0.391:0.03579,(Ga0170747:0.18020,Ga0179407:0.18977)1.000:0.05380)1.000:0.04877,((Ga0179789:0.16102,(Ga0179612:0.00055,(Ga0170785:0.00053,(Ga0179618:0.00067,Ga0179643:0.00055)0.961:0.00055)0.998:0.00054)1.000:0.13830)1.000:0.09770,(Ga0179787:0.16727,Ga0179745:0.22982)0.969:0.05092)1.000:0.06459)1.000:0.10416,((Ga0138139:0.25015,Ga0179417:0.24152)0.993:0.04303,(Ga0179788:0.25901,(Ga0179909:0.17966,(Ga0138203:0.22835,(Ga0138198:0.23831,(Ga0179824:0.19909,IMG2708742544:0.18109)0.188:0.03257)0.186:0.01171)0.833:0.02836)0.958:0.02323)0.814:0.04588)1.000:0.07627)0.720:0.02980)0.999:0.03810,(Ga0187117:0.32813,(Ga0138182:0.23164,(Ga0187121:0.14526,(Ga0187010:0.00086,Ga0187068:0.00181)1.000:0.02468)1.000:0.29860)0.930:0.03871)1.000:0.06898)1.000:0.12970)0.668:0.01673)1.000:0.16949)0.117:0.02832)0.077:0.03818)1.000:0.04419,((IMG638154511:0.44211,IMG2681813051:0.50350)1.000:0.24400,(IMG2721755891:0.43315,IMG2698536786:0.76076)1.000:0.09647)0.931:0.04942)1.000:0.05440)1.000:0.04148)1.000:0.07559)0.999:0.03643,(((IMG2728369320:0.38756,(IMG2757320861:0.40389,((IMG646311944:0.12816,IMG640069316:0.21712)1.000:0.22553,(((IMG2681812966:0.03301,IMG646311943:0.03591)1.000:0.07286,(IMG2622736428:0.05895,(IMG2593339167:0.04570,IMG2654588138:0.05409)1.000:0.03705)1.000:0.05979)1.000:0.13329,(IMG2516653036:0.14704,IMG2574179771:0.09139)1.000:0.05797)1.000:0.20533)0.997:0.04125)0.999:0.04616)0.999:0.03883,(((IMG2728369302:0.20632,IMG2522125074:0.28360)1.000:0.09200,(IMG640069317:0.44805,((IMG2728369318:0.27567,(IMG2630968729:0.22060,(Ga0184684:0.13555,IMG2770939522:0.13397)1.000:0.14506)1.000:0.05416)0.933:0.03327,(IMG2512564055:0.25641,((IMG644736373:0.09859,IMG2531839655:0.09742)1.000:0.04235,(IMG637000187:0.09939,IMG2518645513:0.21052)0.723:0.03112)1.000:0.39309)1.000:0.07156)1.000:0.04302)1.000:0.03973)1.000:0.09007,(((IMG2508501109:0.23867,(IMG638341092:0.41788,IMG2728369530:0.42036)1.000:0.11756)1.000:0.09439,(IMG2651870039:0.59460,((Ga0197067:0.14625,(Ga0197071:0.11153,Ga0071140:0.07941)0.999:0.06539)1.000:0.17588,Ga0179882:0.26914)1.000:0.08405)0.958:0.04590)1.000:0.03860,(Ga0187120:0.51643,(Ga0179694:0.32750,(IMG2554235424:0.19068,(IMG2565956561:0.09127,IMG2660238307:0.08192)1.000:0.20845)1.000:0.09697)0.999:0.08265)0.993:0.04798)1.000:0.10031)1.000:0.05323)0.989:0.02063,(IMG2740891980:0.27851,IMG2617270704:0.46249)1.000:0.24714)0.294:0.02323)0.992:0.02655,((IMG2681813396:0.33310,(Ga0232579:0.00055,((((Ga0232582:0.00055,Ga0232577:0.00054)1.000:0.00055,Ga0232581:0.00055)0.534:0.00055,Ga0232574:0.00055)0.000:0.00055,Ga0232580:0.00055)1.000:0.00055)1.000:0.34204)1.000:0.13060,(IMG2740891984:0.44218,IMG2687453162:0.29918)0.993:0.05017)0.988:0.03837)1.000:0.06491,((IMG2740891981:0.49199,(IMG2740891985:0.57624,IMG2740891986:0.33994)0.993:0.03884)1.000:0.05162,(IMG2721755898:0.32819,(IMG2740891993:0.53274,(IMG2740891990:0.33913,IMG2740891991:0.41870)1.000:0.15453)1.000:0.08445)0.897:0.03978)1.000:0.05821)1.000:0.05396)1.000:0.04845,(((Ga0097913:0.00148,(Ga0097911:0.00073,Ga0097923:0.00050)0.529:0.00167)1.000:0.39943,(IMG2721755900:0.08969,((Ga0097883:0.00264,(Ga0097903:0.01162,Ga0097899:0.00098)0.555:0.02361)0.922:0.05620,Ga0097887:0.00595)1.000:0.04701)1.000:0.24201)0.985:0.04448,((IMG2721755437:0.26853,(IMG2721755438:0.07501,(Ga0097925:0.03061,Ga0097859:0.02966)1.000:0.03722)1.000:0.24660)1.000:0.08696,(Ga0186936:0.12595,IMG2700988733:0.21978)1.000:0.25055)0.767:0.02446)1.000:0.03412)0.927:0.03336,(IMG2524023239:0.51646,(Ga0097871:0.18568,(IMG2504756013:0.18124,(Ga0137239:0.04307,(Ga0137116:0.00124,((Ga0137125:0.00124,(Ga0137285:0.04003,Ga0170549:0.00128)0.917:0.00054)0.860:0.00055,(Ga0137077:0.00121,(Ga0185741:0.00055,Ga0137134:0.00055)0.965:0.00073)0.798:0.00054)0.632:0.00054)0.789:0.00462)1.000:0.16731)0.511:0.04611)1.000:0.31727)0.998:0.07867);
