# Supplementary material for: Ancestral Absence of Electron Transport Chains in Patescibacteria and DPANN
Source: Front Microbiol. 2020 Aug 17;11:1848. doi: 10.3389/fmicb.2020.01848 (PMC7507113; doi:10.3389/fmicb.2020.01848)
Supplement: DATA S1 — Source files for maximum likelihood phylogenetic trees of concatenated single copy proteins from Bacteria and Archaea (Figure 2). [file Data_Sheet_1.ZIP › mdmII_arcbactree_Aug2019/arcbac.color.txt]

TREE_COLORS
SEPARATOR SPACE
DATA
Ga0070031 branch #cc0000 normal 2
Ga0070033 branch #cc0000 normal 2
Ga0070035 branch #cc0000 normal 2
Ga0070037 branch #cc0000 normal 2
Ga0070039 branch #cc0000 normal 2
Ga0070041 branch #cc0000 normal 2
Ga0070043 branch #cc0000 normal 2
Ga0070049 branch #cc0000 normal 2
Ga0070051 branch #cc0000 normal 2
Ga0070053 branch #cc0000 normal 2
Ga0070055 branch #cc0000 normal 2
Ga0070057 branch #cc0000 normal 2
Ga0070059 branch #cc0000 normal 2
Ga0070061 branch #cc0000 normal 2
Ga0070065 branch #cc0000 normal 2
Ga0070067 branch #cc0000 normal 2
Ga0070069 branch #cc0000 normal 2
Ga0070071 branch #cc0000 normal 2
Ga0070075 branch #cc0000 normal 2
Ga0070079 branch #cc0000 normal 2
Ga0070081 branch #cc0000 normal 2
Ga0070083 branch #cc0000 normal 2
Ga0070085 branch #cc0000 normal 2
Ga0070087 branch #cc0000 normal 2
Ga0070089 branch #cc0000 normal 2
Ga0070091 branch #cc0000 normal 2
Ga0070093 branch #cc0000 normal 2
Ga0070095 branch #cc0000 normal 2
Ga0070097 branch #cc0000 normal 2
Ga0070099 branch #cc0000 normal 2
Ga0070101 branch #cc0000 normal 2
Ga0070103 branch #cc0000 normal 2
Ga0070105 branch #cc0000 normal 2
Ga0070109 branch #cc0000 normal 2
Ga0070111 branch #cc0000 normal 2
Ga0070113 branch #cc0000 normal 2
Ga0070115 branch #cc0000 normal 2
Ga0070117 branch #cc0000 normal 2
Ga0070119 branch #cc0000 normal 2
Ga0070121 branch #cc0000 normal 2
Ga0070123 branch #cc0000 normal 2
Ga0070125 branch #cc0000 normal 2
Ga0070127 branch #cc0000 normal 2
Ga0070264 branch #cc0000 normal 2
Ga0070266 branch #cc0000 normal 2
Ga0070268 branch #cc0000 normal 2
Ga0070272 branch #cc0000 normal 2
Ga0070308 branch #cc0000 normal 2
Ga0070318 branch #cc0000 normal 2
Ga0070330 branch #cc0000 normal 2
Ga0070332 branch #cc0000 normal 2
Ga0070334 branch #cc0000 normal 2
Ga0070336 branch #cc0000 normal 2
Ga0070338 branch #cc0000 normal 2
Ga0070340 branch #cc0000 normal 2
Ga0070342 branch #cc0000 normal 2
Ga0070344 branch #cc0000 normal 2
Ga0070346 branch #cc0000 normal 2
Ga0070348 branch #cc0000 normal 2
Ga0070350 branch #cc0000 normal 2
Ga0070352 branch #cc0000 normal 2
Ga0070356 branch #cc0000 normal 2
Ga0070358 branch #cc0000 normal 2
Ga0070360 branch #cc0000 normal 2
Ga0070362 branch #cc0000 normal 2
Ga0070366 branch #cc0000 normal 2
Ga0070368 branch #cc0000 normal 2
Ga0070527 branch #cc0000 normal 2
Ga0070529 branch #cc0000 normal 2
Ga0070531 branch #cc0000 normal 2
Ga0070533 branch #cc0000 normal 2
Ga0070639 branch #cc0000 normal 2
Ga0070641 branch #cc0000 normal 2
Ga0071140 branch #cc0000 normal 2
Ga0071142 branch #cc0000 normal 2
Ga0071144 branch #cc0000 normal 2
Ga0071146 branch #cc0000 normal 2
Ga0071148 branch #cc0000 normal 2
Ga0071150 branch #cc0000 normal 2
Ga0071152 branch #cc0000 normal 2
Ga0071154 branch #cc0000 normal 2
Ga0071156 branch #cc0000 normal 2
Ga0071158 branch #cc0000 normal 2
Ga0071160 branch #cc0000 normal 2
Ga0071162 branch #cc0000 normal 2
Ga0071164 branch #cc0000 normal 2
Ga0071166 branch #cc0000 normal 2
Ga0071168 branch #cc0000 normal 2
Ga0071170 branch #cc0000 normal 2
Ga0071172 branch #cc0000 normal 2
Ga0071174 branch #cc0000 normal 2
Ga0071176 branch #cc0000 normal 2
Ga0071178 branch #cc0000 normal 2
Ga0071180 branch #cc0000 normal 2
Ga0071182 branch #cc0000 normal 2
Ga0071184 branch #cc0000 normal 2
Ga0071186 branch #cc0000 normal 2
Ga0071188 branch #cc0000 normal 2
Ga0071190 branch #cc0000 normal 2
Ga0071192 branch #cc0000 normal 2
Ga0071194 branch #cc0000 normal 2
Ga0071196 branch #cc0000 normal 2
Ga0071198 branch #cc0000 normal 2
Ga0071200 branch #cc0000 normal 2
Ga0071202 branch #cc0000 normal 2
Ga0071204 branch #cc0000 normal 2
Ga0071206 branch #cc0000 normal 2
Ga0071208 branch #cc0000 normal 2
Ga0071210 branch #cc0000 normal 2
Ga0071212 branch #cc0000 normal 2
Ga0071214 branch #cc0000 normal 2
Ga0071216 branch #cc0000 normal 2
Ga0071218 branch #cc0000 normal 2
Ga0071220 branch #cc0000 normal 2
Ga0071222 branch #cc0000 normal 2
Ga0071224 branch #cc0000 normal 2
Ga0071226 branch #cc0000 normal 2
Ga0071228 branch #cc0000 normal 2
Ga0071230 branch #cc0000 normal 2
Ga0071232 branch #cc0000 normal 2
Ga0071234 branch #cc0000 normal 2
Ga0071236 branch #cc0000 normal 2
Ga0071238 branch #cc0000 normal 2
Ga0071240 branch #cc0000 normal 2
Ga0071242 branch #cc0000 normal 2
Ga0071244 branch #cc0000 normal 2
Ga0071246 branch #cc0000 normal 2
Ga0071248 branch #cc0000 normal 2
Ga0071250 branch #cc0000 normal 2
Ga0071252 branch #cc0000 normal 2
Ga0071254 branch #cc0000 normal 2
Ga0071256 branch #cc0000 normal 2
Ga0071258 branch #cc0000 normal 2
Ga0071260 branch #cc0000 normal 2
Ga0071262 branch #cc0000 normal 2
Ga0071264 branch #cc0000 normal 2
Ga0071266 branch #cc0000 normal 2
Ga0071268 branch #cc0000 normal 2
Ga0071270 branch #cc0000 normal 2
Ga0071272 branch #cc0000 normal 2
Ga0071274 branch #cc0000 normal 2
Ga0071276 branch #cc0000 normal 2
Ga0071278 branch #cc0000 normal 2
Ga0071280 branch #cc0000 normal 2
Ga0071282 branch #cc0000 normal 2
Ga0071284 branch #cc0000 normal 2
Ga0071286 branch #cc0000 normal 2
Ga0071288 branch #cc0000 normal 2
Ga0097859 branch #cc0000 normal 2
Ga0097861 branch #cc0000 normal 2
Ga0097863 branch #cc0000 normal 2
Ga0097865 branch #cc0000 normal 2
Ga0097867 branch #cc0000 normal 2
Ga0097869 branch #cc0000 normal 2
Ga0097871 branch #cc0000 normal 2
Ga0097873 branch #cc0000 normal 2
Ga0097875 branch #cc0000 normal 2
Ga0097877 branch #cc0000 normal 2
Ga0097879 branch #cc0000 normal 2
Ga0097881 branch #cc0000 normal 2
Ga0097883 branch #cc0000 normal 2
Ga0097885 branch #cc0000 normal 2
Ga0097887 branch #cc0000 normal 2
Ga0097889 branch #cc0000 normal 2
Ga0097891 branch #cc0000 normal 2
Ga0097893 branch #cc0000 normal 2
Ga0097895 branch #cc0000 normal 2
Ga0097897 branch #cc0000 normal 2
Ga0097899 branch #cc0000 normal 2
Ga0097901 branch #cc0000 normal 2
Ga0097903 branch #cc0000 normal 2
Ga0097905 branch #cc0000 normal 2
Ga0097909 branch #cc0000 normal 2
Ga0097911 branch #cc0000 normal 2
Ga0097913 branch #cc0000 normal 2
Ga0097915 branch #cc0000 normal 2
Ga0097917 branch #cc0000 normal 2
Ga0097919 branch #cc0000 normal 2
Ga0097921 branch #cc0000 normal 2
Ga0097923 branch #cc0000 normal 2
Ga0097925 branch #cc0000 normal 2
Ga0097928 branch #cc0000 normal 2
Ga0097930 branch #cc0000 normal 2
Ga0097934 branch #cc0000 normal 2
Ga0097936 branch #cc0000 normal 2
Ga0097938 branch #cc0000 normal 2
Ga0097940 branch #cc0000 normal 2
Ga0097942 branch #cc0000 normal 2
Ga0097948 branch #cc0000 normal 2
Ga0097952 branch #cc0000 normal 2
Ga0097954 branch #cc0000 normal 2
Ga0097956 branch #cc0000 normal 2
Ga0097958 branch #cc0000 normal 2
Ga0097960 branch #cc0000 normal 2
Ga0097962 branch #cc0000 normal 2
Ga0097964 branch #cc0000 normal 2
Ga0097966 branch #cc0000 normal 2
Ga0097970 branch #cc0000 normal 2
Ga0097972 branch #cc0000 normal 2
Ga0097974 branch #cc0000 normal 2
Ga0097976 branch #cc0000 normal 2
Ga0097978 branch #cc0000 normal 2
Ga0097980 branch #cc0000 normal 2
Ga0097982 branch #cc0000 normal 2
Ga0097984 branch #cc0000 normal 2
Ga0097986 branch #cc0000 normal 2
Ga0097990 branch #cc0000 normal 2
Ga0097994 branch #cc0000 normal 2
Ga0097996 branch #cc0000 normal 2
Ga0097998 branch #cc0000 normal 2
Ga0098002 branch #cc0000 normal 2
Ga0098012 branch #cc0000 normal 2
Ga0105719 branch #cc0000 normal 2
Ga0111106 branch #cc0000 normal 2
Ga0111107 branch #cc0000 normal 2
Ga0111108 branch #cc0000 normal 2
Ga0111109 branch #cc0000 normal 2
Ga0111110 branch #cc0000 normal 2
Ga0111111 branch #cc0000 normal 2
Ga0111112 branch #cc0000 normal 2
Ga0111113 branch #cc0000 normal 2
Ga0111114 branch #cc0000 normal 2
Ga0111115 branch #cc0000 normal 2
Ga0111116 branch #cc0000 normal 2
Ga0111118 branch #cc0000 normal 2
Ga0116891 branch #cc0000 normal 2
Ga0127423 branch #cc0000 normal 2
Ga0131990 branch #cc0000 normal 2
Ga0137022 branch #cc0000 normal 2
Ga0137023 branch #cc0000 normal 2
Ga0137024 branch #cc0000 normal 2
Ga0137025 branch #cc0000 normal 2
Ga0137026 branch #cc0000 normal 2
Ga0137027 branch #cc0000 normal 2
Ga0137028 branch #cc0000 normal 2
Ga0137029 branch #cc0000 normal 2
Ga0137030 branch #cc0000 normal 2
Ga0137031 branch #cc0000 normal 2
Ga0137032 branch #cc0000 normal 2
Ga0137033 branch #cc0000 normal 2
Ga0137034 branch #cc0000 normal 2
Ga0137035 branch #cc0000 normal 2
Ga0137036 branch #cc0000 normal 2
Ga0137037 branch #cc0000 normal 2
Ga0137038 branch #cc0000 normal 2
Ga0137039 branch #cc0000 normal 2
Ga0137040 branch #cc0000 normal 2
Ga0137041 branch #cc0000 normal 2
Ga0137042 branch #cc0000 normal 2
Ga0137043 branch #cc0000 normal 2
Ga0137044 branch #cc0000 normal 2
Ga0137045 branch #cc0000 normal 2
Ga0137046 branch #cc0000 normal 2
Ga0137047 branch #cc0000 normal 2
Ga0137048 branch #cc0000 normal 2
Ga0137049 branch #cc0000 normal 2
Ga0137050 branch #cc0000 normal 2
Ga0137051 branch #cc0000 normal 2
Ga0137052 branch #cc0000 normal 2
Ga0137053 branch #cc0000 normal 2
Ga0137054 branch #cc0000 normal 2
Ga0137055 branch #cc0000 normal 2
Ga0137056 branch #cc0000 normal 2
Ga0137057 branch #cc0000 normal 2
Ga0137058 branch #cc0000 normal 2
Ga0137059 branch #cc0000 normal 2
Ga0137060 branch #cc0000 normal 2
Ga0137061 branch #cc0000 normal 2
Ga0137062 branch #cc0000 normal 2
Ga0137063 branch #cc0000 normal 2
Ga0137064 branch #cc0000 normal 2
Ga0137065 branch #cc0000 normal 2
Ga0137066 branch #cc0000 normal 2
Ga0137067 branch #cc0000 normal 2
Ga0137068 branch #cc0000 normal 2
Ga0137069 branch #cc0000 normal 2
Ga0137070 branch #cc0000 normal 2
Ga0137071 branch #cc0000 normal 2
Ga0137072 branch #cc0000 normal 2
Ga0137073 branch #cc0000 normal 2
Ga0137074 branch #cc0000 normal 2
Ga0137075 branch #cc0000 normal 2
Ga0137076 branch #cc0000 normal 2
Ga0137077 branch #cc0000 normal 2
Ga0137078 branch #cc0000 normal 2
Ga0137079 branch #cc0000 normal 2
Ga0137080 branch #cc0000 normal 2
Ga0137081 branch #cc0000 normal 2
Ga0137082 branch #cc0000 normal 2
Ga0137083 branch #cc0000 normal 2
Ga0137084 branch #cc0000 normal 2
Ga0137085 branch #cc0000 normal 2
Ga0137086 branch #cc0000 normal 2
Ga0137087 branch #cc0000 normal 2
Ga0137088 branch #cc0000 normal 2
Ga0137089 branch #cc0000 normal 2
Ga0137090 branch #cc0000 normal 2
Ga0137091 branch #cc0000 normal 2
Ga0137092 branch #cc0000 normal 2
Ga0137093 branch #cc0000 normal 2
Ga0137094 branch #cc0000 normal 2
Ga0137095 branch #cc0000 normal 2
Ga0137096 branch #cc0000 normal 2
Ga0137097 branch #cc0000 normal 2
Ga0137098 branch #cc0000 normal 2
Ga0137099 branch #cc0000 normal 2
Ga0137100 branch #cc0000 normal 2
Ga0137101 branch #cc0000 normal 2
Ga0137102 branch #cc0000 normal 2
Ga0137103 branch #cc0000 normal 2
Ga0137104 branch #cc0000 normal 2
Ga0137105 branch #cc0000 normal 2
Ga0137106 branch #cc0000 normal 2
Ga0137107 branch #cc0000 normal 2
Ga0137108 branch #cc0000 normal 2
Ga0137109 branch #cc0000 normal 2
Ga0137110 branch #cc0000 normal 2
Ga0137111 branch #cc0000 normal 2
Ga0137112 branch #cc0000 normal 2
Ga0137113 branch #cc0000 normal 2
Ga0137114 branch #cc0000 normal 2
Ga0137115 branch #cc0000 normal 2
Ga0137116 branch #cc0000 normal 2
Ga0137117 branch #cc0000 normal 2
Ga0137118 branch #cc0000 normal 2
Ga0137119 branch #cc0000 normal 2
Ga0137120 branch #cc0000 normal 2
Ga0137121 branch #cc0000 normal 2
Ga0137122 branch #cc0000 normal 2
Ga0137123 branch #cc0000 normal 2
Ga0137124 branch #cc0000 normal 2
Ga0137125 branch #cc0000 normal 2
Ga0137126 branch #cc0000 normal 2
Ga0137127 branch #cc0000 normal 2
Ga0137128 branch #cc0000 normal 2
Ga0137129 branch #cc0000 normal 2
Ga0137130 branch #cc0000 normal 2
Ga0137131 branch #cc0000 normal 2
Ga0137132 branch #cc0000 normal 2
Ga0137133 branch #cc0000 normal 2
Ga0137134 branch #cc0000 normal 2
Ga0137135 branch #cc0000 normal 2
Ga0137136 branch #cc0000 normal 2
Ga0137137 branch #cc0000 normal 2
Ga0137138 branch #cc0000 normal 2
Ga0137139 branch #cc0000 normal 2
Ga0137140 branch #cc0000 normal 2
Ga0137141 branch #cc0000 normal 2
Ga0137142 branch #cc0000 normal 2
Ga0137143 branch #cc0000 normal 2
Ga0137144 branch #cc0000 normal 2
Ga0137145 branch #cc0000 normal 2
Ga0137146 branch #cc0000 normal 2
Ga0137147 branch #cc0000 normal 2
Ga0137148 branch #cc0000 normal 2
Ga0137149 branch #cc0000 normal 2
Ga0137150 branch #cc0000 normal 2
Ga0137151 branch #cc0000 normal 2
Ga0137152 branch #cc0000 normal 2
Ga0137153 branch #cc0000 normal 2
Ga0137154 branch #cc0000 normal 2
Ga0137155 branch #cc0000 normal 2
Ga0137156 branch #cc0000 normal 2
Ga0137157 branch #cc0000 normal 2
Ga0137158 branch #cc0000 normal 2
Ga0137159 branch #cc0000 normal 2
Ga0137160 branch #cc0000 normal 2
Ga0137161 branch #cc0000 normal 2
Ga0137162 branch #cc0000 normal 2
Ga0137163 branch #cc0000 normal 2
Ga0137164 branch #cc0000 normal 2
Ga0137165 branch #cc0000 normal 2
Ga0137166 branch #cc0000 normal 2
Ga0137167 branch #cc0000 normal 2
Ga0137168 branch #cc0000 normal 2
Ga0137169 branch #cc0000 normal 2
Ga0137170 branch #cc0000 normal 2
Ga0137171 branch #cc0000 normal 2
Ga0137172 branch #cc0000 normal 2
Ga0137173 branch #cc0000 normal 2
Ga0137174 branch #cc0000 normal 2
Ga0137175 branch #cc0000 normal 2
Ga0137176 branch #cc0000 normal 2
Ga0137177 branch #cc0000 normal 2
Ga0137178 branch #cc0000 normal 2
Ga0137179 branch #cc0000 normal 2
Ga0137180 branch #cc0000 normal 2
Ga0137181 branch #cc0000 normal 2
Ga0137182 branch #cc0000 normal 2
Ga0137183 branch #cc0000 normal 2
Ga0137184 branch #cc0000 normal 2
Ga0137185 branch #cc0000 normal 2
Ga0137186 branch #cc0000 normal 2
Ga0137187 branch #cc0000 normal 2
Ga0137188 branch #cc0000 normal 2
Ga0137189 branch #cc0000 normal 2
Ga0137190 branch #cc0000 normal 2
Ga0137191 branch #cc0000 normal 2
Ga0137192 branch #cc0000 normal 2
Ga0137193 branch #cc0000 normal 2
Ga0137194 branch #cc0000 normal 2
Ga0137195 branch #cc0000 normal 2
Ga0137196 branch #cc0000 normal 2
Ga0137197 branch #cc0000 normal 2
Ga0137198 branch #cc0000 normal 2
Ga0137199 branch #cc0000 normal 2
Ga0137200 branch #cc0000 normal 2
Ga0137201 branch #cc0000 normal 2
Ga0137202 branch #cc0000 normal 2
Ga0137203 branch #cc0000 normal 2
Ga0137204 branch #cc0000 normal 2
Ga0137205 branch #cc0000 normal 2
Ga0137206 branch #cc0000 normal 2
Ga0137207 branch #cc0000 normal 2
Ga0137208 branch #cc0000 normal 2
Ga0137209 branch #cc0000 normal 2
Ga0137210 branch #cc0000 normal 2
Ga0137211 branch #cc0000 normal 2
Ga0137212 branch #cc0000 normal 2
Ga0137213 branch #cc0000 normal 2
Ga0137214 branch #cc0000 normal 2
Ga0137215 branch #cc0000 normal 2
Ga0137216 branch #cc0000 normal 2
Ga0137217 branch #cc0000 normal 2
Ga0137218 branch #cc0000 normal 2
Ga0137219 branch #cc0000 normal 2
Ga0137220 branch #cc0000 normal 2
Ga0137221 branch #cc0000 normal 2
Ga0137222 branch #cc0000 normal 2
Ga0137223 branch #cc0000 normal 2
Ga0137224 branch #cc0000 normal 2
Ga0137225 branch #cc0000 normal 2
Ga0137226 branch #cc0000 normal 2
Ga0137227 branch #cc0000 normal 2
Ga0137228 branch #cc0000 normal 2
Ga0137229 branch #cc0000 normal 2
Ga0137230 branch #cc0000 normal 2
Ga0137231 branch #cc0000 normal 2
Ga0137232 branch #cc0000 normal 2
Ga0137233 branch #cc0000 normal 2
Ga0137234 branch #cc0000 normal 2
Ga0137235 branch #cc0000 normal 2
Ga0137236 branch #cc0000 normal 2
Ga0137237 branch #cc0000 normal 2
Ga0137238 branch #cc0000 normal 2
Ga0137239 branch #cc0000 normal 2
Ga0137240 branch #cc0000 normal 2
Ga0137241 branch #cc0000 normal 2
Ga0137242 branch #cc0000 normal 2
Ga0137243 branch #cc0000 normal 2
Ga0137244 branch #cc0000 normal 2
Ga0137245 branch #cc0000 normal 2
Ga0137246 branch #cc0000 normal 2
Ga0137247 branch #cc0000 normal 2
Ga0137248 branch #cc0000 normal 2
Ga0137249 branch #cc0000 normal 2
Ga0137250 branch #cc0000 normal 2
Ga0137251 branch #cc0000 normal 2
Ga0137252 branch #cc0000 normal 2
Ga0137253 branch #cc0000 normal 2
Ga0137254 branch #cc0000 normal 2
Ga0137255 branch #cc0000 normal 2
Ga0137256 branch #cc0000 normal 2
Ga0137257 branch #cc0000 normal 2
Ga0137258 branch #cc0000 normal 2
Ga0137259 branch #cc0000 normal 2
Ga0137260 branch #cc0000 normal 2
Ga0137261 branch #cc0000 normal 2
Ga0137262 branch #cc0000 normal 2
Ga0137263 branch #cc0000 normal 2
Ga0137264 branch #cc0000 normal 2
Ga0137265 branch #cc0000 normal 2
Ga0137266 branch #cc0000 normal 2
Ga0137267 branch #cc0000 normal 2
Ga0137268 branch #cc0000 normal 2
Ga0137269 branch #cc0000 normal 2
Ga0137270 branch #cc0000 normal 2
Ga0137271 branch #cc0000 normal 2
Ga0137272 branch #cc0000 normal 2
Ga0137273 branch #cc0000 normal 2
Ga0137274 branch #cc0000 normal 2
Ga0137275 branch #cc0000 normal 2
Ga0137276 branch #cc0000 normal 2
Ga0137277 branch #cc0000 normal 2
Ga0137278 branch #cc0000 normal 2
Ga0137279 branch #cc0000 normal 2
Ga0137280 branch #cc0000 normal 2
Ga0137281 branch #cc0000 normal 2
Ga0137282 branch #cc0000 normal 2
Ga0137283 branch #cc0000 normal 2
Ga0137284 branch #cc0000 normal 2
Ga0137285 branch #cc0000 normal 2
Ga0137286 branch #cc0000 normal 2
Ga0137287 branch #cc0000 normal 2
Ga0137288 branch #cc0000 normal 2
Ga0137289 branch #cc0000 normal 2
Ga0137290 branch #cc0000 normal 2
Ga0137291 branch #cc0000 normal 2
Ga0137292 branch #cc0000 normal 2
Ga0137293 branch #cc0000 normal 2
Ga0137294 branch #cc0000 normal 2
Ga0137295 branch #cc0000 normal 2
Ga0137296 branch #cc0000 normal 2
Ga0138114 branch #cc0000 normal 2
Ga0138115 branch #cc0000 normal 2
Ga0138116 branch #cc0000 normal 2
Ga0138117 branch #cc0000 normal 2
Ga0138118 branch #cc0000 normal 2
Ga0138119 branch #cc0000 normal 2
Ga0138120 branch #cc0000 normal 2
Ga0138121 branch #cc0000 normal 2
Ga0138122 branch #cc0000 normal 2
Ga0138123 branch #cc0000 normal 2
Ga0138124 branch #cc0000 normal 2
Ga0138125 branch #cc0000 normal 2
Ga0138126 branch #cc0000 normal 2
Ga0138127 branch #cc0000 normal 2
Ga0138128 branch #cc0000 normal 2
Ga0138129 branch #cc0000 normal 2
Ga0138130 branch #cc0000 normal 2
Ga0138131 branch #cc0000 normal 2
Ga0138132 branch #cc0000 normal 2
Ga0138133 branch #cc0000 normal 2
Ga0138134 branch #cc0000 normal 2
Ga0138135 branch #cc0000 normal 2
Ga0138136 branch #cc0000 normal 2
Ga0138137 branch #cc0000 normal 2
Ga0138138 branch #cc0000 normal 2
Ga0138139 branch #cc0000 normal 2
Ga0138140 branch #cc0000 normal 2
Ga0138141 branch #cc0000 normal 2
Ga0138142 branch #cc0000 normal 2
Ga0138143 branch #cc0000 normal 2
Ga0138144 branch #cc0000 normal 2
Ga0138145 branch #cc0000 normal 2
Ga0138146 branch #cc0000 normal 2
Ga0138147 branch #cc0000 normal 2
Ga0138148 branch #cc0000 normal 2
Ga0138149 branch #cc0000 normal 2
Ga0138150 branch #cc0000 normal 2
Ga0138151 branch #cc0000 normal 2
Ga0138152 branch #cc0000 normal 2
Ga0138153 branch #cc0000 normal 2
Ga0138154 branch #cc0000 normal 2
Ga0138155 branch #cc0000 normal 2
Ga0138156 branch #cc0000 normal 2
Ga0138157 branch #cc0000 normal 2
Ga0138158 branch #cc0000 normal 2
Ga0138159 branch #cc0000 normal 2
Ga0138160 branch #cc0000 normal 2
Ga0138161 branch #cc0000 normal 2
Ga0138162 branch #cc0000 normal 2
Ga0138163 branch #cc0000 normal 2
Ga0138164 branch #cc0000 normal 2
Ga0138165 branch #cc0000 normal 2
Ga0138166 branch #cc0000 normal 2
Ga0138167 branch #cc0000 normal 2
Ga0138168 branch #cc0000 normal 2
Ga0138169 branch #cc0000 normal 2
Ga0138170 branch #cc0000 normal 2
Ga0138171 branch #cc0000 normal 2
Ga0138172 branch #cc0000 normal 2
Ga0138173 branch #cc0000 normal 2
Ga0138174 branch #cc0000 normal 2
Ga0138175 branch #cc0000 normal 2
Ga0138176 branch #cc0000 normal 2
Ga0138177 branch #cc0000 normal 2
Ga0138178 branch #cc0000 normal 2
Ga0138179 branch #cc0000 normal 2
Ga0138180 branch #cc0000 normal 2
Ga0138181 branch #cc0000 normal 2
Ga0138182 branch #cc0000 normal 2
Ga0138183 branch #cc0000 normal 2
Ga0138184 branch #cc0000 normal 2
Ga0138185 branch #cc0000 normal 2
Ga0138186 branch #cc0000 normal 2
Ga0138187 branch #cc0000 normal 2
Ga0138188 branch #cc0000 normal 2
Ga0138189 branch #cc0000 normal 2
Ga0138190 branch #cc0000 normal 2
Ga0138191 branch #cc0000 normal 2
Ga0138192 branch #cc0000 normal 2
Ga0138193 branch #cc0000 normal 2
Ga0138194 branch #cc0000 normal 2
Ga0138195 branch #cc0000 normal 2
Ga0138196 branch #cc0000 normal 2
Ga0138197 branch #cc0000 normal 2
Ga0138198 branch #cc0000 normal 2
Ga0138199 branch #cc0000 normal 2
Ga0138200 branch #cc0000 normal 2
Ga0138201 branch #cc0000 normal 2
Ga0138202 branch #cc0000 normal 2
Ga0138203 branch #cc0000 normal 2
Ga0138204 branch #cc0000 normal 2
Ga0138205 branch #cc0000 normal 2
Ga0138206 branch #cc0000 normal 2
Ga0138207 branch #cc0000 normal 2
Ga0138208 branch #cc0000 normal 2
Ga0138209 branch #cc0000 normal 2
Ga0138210 branch #cc0000 normal 2
Ga0138211 branch #cc0000 normal 2
Ga0138212 branch #cc0000 normal 2
Ga0138213 branch #cc0000 normal 2
Ga0138214 branch #cc0000 normal 2
Ga0138215 branch #cc0000 normal 2
Ga0138216 branch #cc0000 normal 2
Ga0138217 branch #cc0000 normal 2
Ga0138218 branch #cc0000 normal 2
Ga0138219 branch #cc0000 normal 2
Ga0138220 branch #cc0000 normal 2
Ga0138221 branch #cc0000 normal 2
Ga0138222 branch #cc0000 normal 2
Ga0138223 branch #cc0000 normal 2
Ga0138224 branch #cc0000 normal 2
Ga0138225 branch #cc0000 normal 2
Ga0138226 branch #cc0000 normal 2
Ga0138227 branch #cc0000 normal 2
Ga0138228 branch #cc0000 normal 2
Ga0138229 branch #cc0000 normal 2
Ga0138230 branch #cc0000 normal 2
Ga0138231 branch #cc0000 normal 2
Ga0138232 branch #cc0000 normal 2
Ga0138233 branch #cc0000 normal 2
Ga0138234 branch #cc0000 normal 2
Ga0138235 branch #cc0000 normal 2
Ga0138236 branch #cc0000 normal 2
Ga0138237 branch #cc0000 normal 2
Ga0138238 branch #cc0000 normal 2
Ga0138239 branch #cc0000 normal 2
Ga0138240 branch #cc0000 normal 2
Ga0138241 branch #cc0000 normal 2
Ga0138242 branch #cc0000 normal 2
Ga0138243 branch #cc0000 normal 2
Ga0138244 branch #cc0000 normal 2
Ga0138245 branch #cc0000 normal 2
Ga0138246 branch #cc0000 normal 2
Ga0138247 branch #cc0000 normal 2
Ga0138248 branch #cc0000 normal 2
Ga0138249 branch #cc0000 normal 2
Ga0138250 branch #cc0000 normal 2
Ga0138251 branch #cc0000 normal 2
Ga0138252 branch #cc0000 normal 2
Ga0138253 branch #cc0000 normal 2
Ga0138254 branch #cc0000 normal 2
Ga0138255 branch #cc0000 normal 2
Ga0138924 branch #cc0000 normal 2
Ga0170312 branch #cc0000 normal 2
Ga0170313 branch #cc0000 normal 2
Ga0170314 branch #cc0000 normal 2
Ga0170315 branch #cc0000 normal 2
Ga0170316 branch #cc0000 normal 2
Ga0170317 branch #cc0000 normal 2
Ga0170318 branch #cc0000 normal 2
Ga0170319 branch #cc0000 normal 2
Ga0170320 branch #cc0000 normal 2
Ga0170321 branch #cc0000 normal 2
Ga0170322 branch #cc0000 normal 2
Ga0170323 branch #cc0000 normal 2
Ga0170324 branch #cc0000 normal 2
Ga0170325 branch #cc0000 normal 2
Ga0170326 branch #cc0000 normal 2
Ga0170327 branch #cc0000 normal 2
Ga0170328 branch #cc0000 normal 2
Ga0170329 branch #cc0000 normal 2
Ga0170330 branch #cc0000 normal 2
Ga0170331 branch #cc0000 normal 2
Ga0170332 branch #cc0000 normal 2
Ga0170333 branch #cc0000 normal 2
Ga0170334 branch #cc0000 normal 2
Ga0170335 branch #cc0000 normal 2
Ga0170336 branch #cc0000 normal 2
Ga0170337 branch #cc0000 normal 2
Ga0170338 branch #cc0000 normal 2
Ga0170339 branch #cc0000 normal 2
Ga0170340 branch #cc0000 normal 2
Ga0170341 branch #cc0000 normal 2
Ga0170342 branch #cc0000 normal 2
Ga0170343 branch #cc0000 normal 2
Ga0170344 branch #cc0000 normal 2
Ga0170345 branch #cc0000 normal 2
Ga0170346 branch #cc0000 normal 2
Ga0170347 branch #cc0000 normal 2
Ga0170348 branch #cc0000 normal 2
Ga0170349 branch #cc0000 normal 2
Ga0170350 branch #cc0000 normal 2
Ga0170351 branch #cc0000 normal 2
Ga0170352 branch #cc0000 normal 2
Ga0170353 branch #cc0000 normal 2
Ga0170354 branch #cc0000 normal 2
Ga0170355 branch #cc0000 normal 2
Ga0170356 branch #cc0000 normal 2
Ga0170357 branch #cc0000 normal 2
Ga0170358 branch #cc0000 normal 2
Ga0170359 branch #cc0000 normal 2
Ga0170360 branch #cc0000 normal 2
Ga0170361 branch #cc0000 normal 2
Ga0170362 branch #cc0000 normal 2
Ga0170363 branch #cc0000 normal 2
Ga0170364 branch #cc0000 normal 2
Ga0170365 branch #cc0000 normal 2
Ga0170366 branch #cc0000 normal 2
Ga0170367 branch #cc0000 normal 2
Ga0170369 branch #cc0000 normal 2
Ga0170370 branch #cc0000 normal 2
Ga0170371 branch #cc0000 normal 2
Ga0170372 branch #cc0000 normal 2
Ga0170483 branch #cc0000 normal 2
Ga0170484 branch #cc0000 normal 2
Ga0170485 branch #cc0000 normal 2
Ga0170486 branch #cc0000 normal 2
Ga0170487 branch #cc0000 normal 2
Ga0170488 branch #cc0000 normal 2
Ga0170489 branch #cc0000 normal 2
Ga0170490 branch #cc0000 normal 2
Ga0170491 branch #cc0000 normal 2
Ga0170492 branch #cc0000 normal 2
Ga0170493 branch #cc0000 normal 2
Ga0170494 branch #cc0000 normal 2
Ga0170495 branch #cc0000 normal 2
Ga0170496 branch #cc0000 normal 2
Ga0170497 branch #cc0000 normal 2
Ga0170498 branch #cc0000 normal 2
Ga0170499 branch #cc0000 normal 2
Ga0170500 branch #cc0000 normal 2
Ga0170501 branch #cc0000 normal 2
Ga0170502 branch #cc0000 normal 2
Ga0170503 branch #cc0000 normal 2
Ga0170504 branch #cc0000 normal 2
Ga0170505 branch #cc0000 normal 2
Ga0170506 branch #cc0000 normal 2
Ga0170507 branch #cc0000 normal 2
Ga0170508 branch #cc0000 normal 2
Ga0170509 branch #cc0000 normal 2
Ga0170510 branch #cc0000 normal 2
Ga0170511 branch #cc0000 normal 2
Ga0170512 branch #cc0000 normal 2
Ga0170513 branch #cc0000 normal 2
Ga0170514 branch #cc0000 normal 2
Ga0170515 branch #cc0000 normal 2
Ga0170516 branch #cc0000 normal 2
Ga0170517 branch #cc0000 normal 2
Ga0170518 branch #cc0000 normal 2
Ga0170519 branch #cc0000 normal 2
Ga0170520 branch #cc0000 normal 2
Ga0170521 branch #cc0000 normal 2
Ga0170522 branch #cc0000 normal 2
Ga0170523 branch #cc0000 normal 2
Ga0170524 branch #cc0000 normal 2
Ga0170525 branch #cc0000 normal 2
Ga0170526 branch #cc0000 normal 2
Ga0170527 branch #cc0000 normal 2
Ga0170528 branch #cc0000 normal 2
Ga0170529 branch #cc0000 normal 2
Ga0170530 branch #cc0000 normal 2
Ga0170531 branch #cc0000 normal 2
Ga0170532 branch #cc0000 normal 2
Ga0170533 branch #cc0000 normal 2
Ga0170534 branch #cc0000 normal 2
Ga0170535 branch #cc0000 normal 2
Ga0170536 branch #cc0000 normal 2
Ga0170537 branch #cc0000 normal 2
Ga0170538 branch #cc0000 normal 2
Ga0170539 branch #cc0000 normal 2
Ga0170540 branch #cc0000 normal 2
Ga0170541 branch #cc0000 normal 2
Ga0170542 branch #cc0000 normal 2
Ga0170543 branch #cc0000 normal 2
Ga0170544 branch #cc0000 normal 2
Ga0170545 branch #cc0000 normal 2
Ga0170546 branch #cc0000 normal 2
Ga0170547 branch #cc0000 normal 2
Ga0170548 branch #cc0000 normal 2
Ga0170549 branch #cc0000 normal 2
Ga0170550 branch #cc0000 normal 2
Ga0170551 branch #cc0000 normal 2
Ga0170552 branch #cc0000 normal 2
Ga0170553 branch #cc0000 normal 2
Ga0170554 branch #cc0000 normal 2
Ga0170555 branch #cc0000 normal 2
Ga0170556 branch #cc0000 normal 2
Ga0170557 branch #cc0000 normal 2
Ga0170558 branch #cc0000 normal 2
Ga0170559 branch #cc0000 normal 2
Ga0170560 branch #cc0000 normal 2
Ga0170561 branch #cc0000 normal 2
Ga0170562 branch #cc0000 normal 2
Ga0170563 branch #cc0000 normal 2
Ga0170564 branch #cc0000 normal 2
Ga0170565 branch #cc0000 normal 2
Ga0170566 branch #cc0000 normal 2
Ga0170567 branch #cc0000 normal 2
Ga0170568 branch #cc0000 normal 2
Ga0170569 branch #cc0000 normal 2
Ga0170570 branch #cc0000 normal 2
Ga0170571 branch #cc0000 normal 2
Ga0170572 branch #cc0000 normal 2
Ga0170689 branch #cc0000 normal 2
Ga0170690 branch #cc0000 normal 2
Ga0170691 branch #cc0000 normal 2
Ga0170692 branch #cc0000 normal 2
Ga0170693 branch #cc0000 normal 2
Ga0170694 branch #cc0000 normal 2
Ga0170695 branch #cc0000 normal 2
Ga0170696 branch #cc0000 normal 2
Ga0170697 branch #cc0000 normal 2
Ga0170698 branch #cc0000 normal 2
Ga0170699 branch #cc0000 normal 2
Ga0170700 branch #cc0000 normal 2
Ga0170701 branch #cc0000 normal 2
Ga0170702 branch #cc0000 normal 2
Ga0170703 branch #cc0000 normal 2
Ga0170704 branch #cc0000 normal 2
Ga0170705 branch #cc0000 normal 2
Ga0170706 branch #cc0000 normal 2
Ga0170707 branch #cc0000 normal 2
Ga0170708 branch #cc0000 normal 2
Ga0170709 branch #cc0000 normal 2
Ga0170710 branch #cc0000 normal 2
Ga0170711 branch #cc0000 normal 2
Ga0170712 branch #cc0000 normal 2
Ga0170713 branch #cc0000 normal 2
Ga0170714 branch #cc0000 normal 2
Ga0170715 branch #cc0000 normal 2
Ga0170716 branch #cc0000 normal 2
Ga0170717 branch #cc0000 normal 2
Ga0170718 branch #cc0000 normal 2
Ga0170719 branch #cc0000 normal 2
Ga0170720 branch #cc0000 normal 2
Ga0170721 branch #cc0000 normal 2
Ga0170722 branch #cc0000 normal 2
Ga0170723 branch #cc0000 normal 2
Ga0170724 branch #cc0000 normal 2
Ga0170725 branch #cc0000 normal 2
Ga0170726 branch #cc0000 normal 2
Ga0170727 branch #cc0000 normal 2
Ga0170728 branch #cc0000 normal 2
Ga0170729 branch #cc0000 normal 2
Ga0170730 branch #cc0000 normal 2
Ga0170731 branch #cc0000 normal 2
Ga0170732 branch #cc0000 normal 2
Ga0170733 branch #cc0000 normal 2
Ga0170734 branch #cc0000 normal 2
Ga0170735 branch #cc0000 normal 2
Ga0170736 branch #cc0000 normal 2
Ga0170737 branch #cc0000 normal 2
Ga0170738 branch #cc0000 normal 2
Ga0170739 branch #cc0000 normal 2
Ga0170740 branch #cc0000 normal 2
Ga0170741 branch #cc0000 normal 2
Ga0170742 branch #cc0000 normal 2
Ga0170743 branch #cc0000 normal 2
Ga0170744 branch #cc0000 normal 2
Ga0170745 branch #cc0000 normal 2
Ga0170746 branch #cc0000 normal 2
Ga0170747 branch #cc0000 normal 2
Ga0170748 branch #cc0000 normal 2
Ga0170749 branch #cc0000 normal 2
Ga0170750 branch #cc0000 normal 2
Ga0170751 branch #cc0000 normal 2
Ga0170752 branch #cc0000 normal 2
Ga0170753 branch #cc0000 normal 2
Ga0170754 branch #cc0000 normal 2
Ga0170755 branch #cc0000 normal 2
Ga0170756 branch #cc0000 normal 2
Ga0170757 branch #cc0000 normal 2
Ga0170758 branch #cc0000 normal 2
Ga0170759 branch #cc0000 normal 2
Ga0170760 branch #cc0000 normal 2
Ga0170761 branch #cc0000 normal 2
Ga0170762 branch #cc0000 normal 2
Ga0170763 branch #cc0000 normal 2
Ga0170764 branch #cc0000 normal 2
Ga0170765 branch #cc0000 normal 2
Ga0170766 branch #cc0000 normal 2
Ga0170767 branch #cc0000 normal 2
Ga0170768 branch #cc0000 normal 2
Ga0170769 branch #cc0000 normal 2
Ga0170770 branch #cc0000 normal 2
Ga0170771 branch #cc0000 normal 2
Ga0170772 branch #cc0000 normal 2
Ga0170773 branch #cc0000 normal 2
Ga0170774 branch #cc0000 normal 2
Ga0170775 branch #cc0000 normal 2
Ga0170776 branch #cc0000 normal 2
Ga0170777 branch #cc0000 normal 2
Ga0170778 branch #cc0000 normal 2
Ga0170779 branch #cc0000 normal 2
Ga0170780 branch #cc0000 normal 2
Ga0170781 branch #cc0000 normal 2
Ga0170782 branch #cc0000 normal 2
Ga0170783 branch #cc0000 normal 2
Ga0170784 branch #cc0000 normal 2
Ga0170785 branch #cc0000 normal 2
Ga0170786 branch #cc0000 normal 2
Ga0170787 branch #cc0000 normal 2
Ga0170788 branch #cc0000 normal 2
Ga0170789 branch #cc0000 normal 2
Ga0170790 branch #cc0000 normal 2
Ga0170841 branch #cc0000 normal 2
Ga0170842 branch #cc0000 normal 2
Ga0170843 branch #cc0000 normal 2
Ga0170844 branch #cc0000 normal 2
Ga0170845 branch #cc0000 normal 2
Ga0170846 branch #cc0000 normal 2
Ga0170847 branch #cc0000 normal 2
Ga0170848 branch #cc0000 normal 2
Ga0170849 branch #cc0000 normal 2
Ga0170850 branch #cc0000 normal 2
Ga0170851 branch #cc0000 normal 2
Ga0170860 branch #cc0000 normal 2
Ga0171339 branch #cc0000 normal 2
Ga0171340 branch #cc0000 normal 2
Ga0171341 branch #cc0000 normal 2
Ga0171343 branch #cc0000 normal 2
Ga0171344 branch #cc0000 normal 2
Ga0171346 branch #cc0000 normal 2
Ga0171347 branch #cc0000 normal 2
Ga0171348 branch #cc0000 normal 2
Ga0171349 branch #cc0000 normal 2
Ga0171350 branch #cc0000 normal 2
Ga0171351 branch #cc0000 normal 2
Ga0171352 branch #cc0000 normal 2
Ga0171353 branch #cc0000 normal 2
Ga0171354 branch #cc0000 normal 2
Ga0171355 branch #cc0000 normal 2
Ga0171356 branch #cc0000 normal 2
Ga0171357 branch #cc0000 normal 2
Ga0171358 branch #cc0000 normal 2
Ga0171359 branch #cc0000 normal 2
Ga0171360 branch #cc0000 normal 2
Ga0171362 branch #cc0000 normal 2
Ga0171363 branch #cc0000 normal 2
Ga0171365 branch #cc0000 normal 2
Ga0171366 branch #cc0000 normal 2
Ga0171367 branch #cc0000 normal 2
Ga0171368 branch #cc0000 normal 2
Ga0171369 branch #cc0000 normal 2
Ga0171370 branch #cc0000 normal 2
Ga0171371 branch #cc0000 normal 2
Ga0171372 branch #cc0000 normal 2
Ga0171374 branch #cc0000 normal 2
Ga0171375 branch #cc0000 normal 2
Ga0171376 branch #cc0000 normal 2
Ga0171377 branch #cc0000 normal 2
Ga0171378 branch #cc0000 normal 2
Ga0171379 branch #cc0000 normal 2
Ga0171380 branch #cc0000 normal 2
Ga0171381 branch #cc0000 normal 2
Ga0171382 branch #cc0000 normal 2
Ga0171383 branch #cc0000 normal 2
Ga0171384 branch #cc0000 normal 2
Ga0171385 branch #cc0000 normal 2
Ga0171386 branch #cc0000 normal 2
Ga0173342 branch #cc0000 normal 2
Ga0179391 branch #cc0000 normal 2
Ga0179392 branch #cc0000 normal 2
Ga0179393 branch #cc0000 normal 2
Ga0179394 branch #cc0000 normal 2
Ga0179395 branch #cc0000 normal 2
Ga0179396 branch #cc0000 normal 2
Ga0179397 branch #cc0000 normal 2
Ga0179398 branch #cc0000 normal 2
Ga0179399 branch #cc0000 normal 2
Ga0179400 branch #cc0000 normal 2
Ga0179401 branch #cc0000 normal 2
Ga0179402 branch #cc0000 normal 2
Ga0179403 branch #cc0000 normal 2
Ga0179404 branch #cc0000 normal 2
Ga0179405 branch #cc0000 normal 2
Ga0179406 branch #cc0000 normal 2
Ga0179407 branch #cc0000 normal 2
Ga0179408 branch #cc0000 normal 2
Ga0179411 branch #cc0000 normal 2
Ga0179412 branch #cc0000 normal 2
Ga0179413 branch #cc0000 normal 2
Ga0179414 branch #cc0000 normal 2
Ga0179415 branch #cc0000 normal 2
Ga0179416 branch #cc0000 normal 2
Ga0179417 branch #cc0000 normal 2
Ga0179418 branch #cc0000 normal 2
Ga0179419 branch #cc0000 normal 2
Ga0179420 branch #cc0000 normal 2
Ga0179421 branch #cc0000 normal 2
Ga0179422 branch #cc0000 normal 2
Ga0179423 branch #cc0000 normal 2
Ga0179424 branch #cc0000 normal 2
Ga0179425 branch #cc0000 normal 2
Ga0179426 branch #cc0000 normal 2
Ga0179427 branch #cc0000 normal 2
Ga0179428 branch #cc0000 normal 2
Ga0179429 branch #cc0000 normal 2
Ga0179430 branch #cc0000 normal 2
Ga0179431 branch #cc0000 normal 2
Ga0179432 branch #cc0000 normal 2
Ga0179433 branch #cc0000 normal 2
Ga0179434 branch #cc0000 normal 2
Ga0179435 branch #cc0000 normal 2
Ga0179436 branch #cc0000 normal 2
Ga0179437 branch #cc0000 normal 2
Ga0179438 branch #cc0000 normal 2
Ga0179439 branch #cc0000 normal 2
Ga0179440 branch #cc0000 normal 2
Ga0179441 branch #cc0000 normal 2
Ga0179442 branch #cc0000 normal 2
Ga0179443 branch #cc0000 normal 2
Ga0179444 branch #cc0000 normal 2
Ga0179445 branch #cc0000 normal 2
Ga0179446 branch #cc0000 normal 2
Ga0179447 branch #cc0000 normal 2
Ga0179448 branch #cc0000 normal 2
Ga0179449 branch #cc0000 normal 2
Ga0179450 branch #cc0000 normal 2
Ga0179451 branch #cc0000 normal 2
Ga0179452 branch #cc0000 normal 2
Ga0179453 branch #cc0000 normal 2
Ga0179454 branch #cc0000 normal 2
Ga0179455 branch #cc0000 normal 2
Ga0179456 branch #cc0000 normal 2
Ga0179457 branch #cc0000 normal 2
Ga0179458 branch #cc0000 normal 2
Ga0179459 branch #cc0000 normal 2
Ga0179460 branch #cc0000 normal 2
Ga0179461 branch #cc0000 normal 2
Ga0179462 branch #cc0000 normal 2
Ga0179465 branch #cc0000 normal 2
Ga0179466 branch #cc0000 normal 2
Ga0179467 branch #cc0000 normal 2
Ga0179468 branch #cc0000 normal 2
Ga0179469 branch #cc0000 normal 2
Ga0179471 branch #cc0000 normal 2
Ga0179472 branch #cc0000 normal 2
Ga0179473 branch #cc0000 normal 2
Ga0179474 branch #cc0000 normal 2
Ga0179475 branch #cc0000 normal 2
Ga0179476 branch #cc0000 normal 2
Ga0179477 branch #cc0000 normal 2
Ga0179478 branch #cc0000 normal 2
Ga0179479 branch #cc0000 normal 2
Ga0179480 branch #cc0000 normal 2
Ga0179481 branch #cc0000 normal 2
Ga0179482 branch #cc0000 normal 2
Ga0179483 branch #cc0000 normal 2
Ga0179484 branch #cc0000 normal 2
Ga0179485 branch #cc0000 normal 2
Ga0179486 branch #cc0000 normal 2
Ga0179533 branch #cc0000 normal 2
Ga0179534 branch #cc0000 normal 2
Ga0179535 branch #cc0000 normal 2
Ga0179536 branch #cc0000 normal 2
Ga0179537 branch #cc0000 normal 2
Ga0179538 branch #cc0000 normal 2
Ga0179539 branch #cc0000 normal 2
Ga0179540 branch #cc0000 normal 2
Ga0179541 branch #cc0000 normal 2
Ga0179542 branch #cc0000 normal 2
Ga0179543 branch #cc0000 normal 2
Ga0179544 branch #cc0000 normal 2
Ga0179545 branch #cc0000 normal 2
Ga0179546 branch #cc0000 normal 2
Ga0179547 branch #cc0000 normal 2
Ga0179548 branch #cc0000 normal 2
Ga0179549 branch #cc0000 normal 2
Ga0179550 branch #cc0000 normal 2
Ga0179551 branch #cc0000 normal 2
Ga0179552 branch #cc0000 normal 2
Ga0179553 branch #cc0000 normal 2
Ga0179554 branch #cc0000 normal 2
Ga0179555 branch #cc0000 normal 2
Ga0179556 branch #cc0000 normal 2
Ga0179559 branch #cc0000 normal 2
Ga0179560 branch #cc0000 normal 2
Ga0179561 branch #cc0000 normal 2
Ga0179562 branch #cc0000 normal 2
Ga0179563 branch #cc0000 normal 2
Ga0179564 branch #cc0000 normal 2
Ga0179565 branch #cc0000 normal 2
Ga0179566 branch #cc0000 normal 2
Ga0179567 branch #cc0000 normal 2
Ga0179568 branch #cc0000 normal 2
Ga0179569 branch #cc0000 normal 2
Ga0179570 branch #cc0000 normal 2
Ga0179571 branch #cc0000 normal 2
Ga0179572 branch #cc0000 normal 2
Ga0179573 branch #cc0000 normal 2
Ga0179574 branch #cc0000 normal 2
Ga0179575 branch #cc0000 normal 2
Ga0179576 branch #cc0000 normal 2
Ga0179577 branch #cc0000 normal 2
Ga0179578 branch #cc0000 normal 2
Ga0179579 branch #cc0000 normal 2
Ga0179580 branch #cc0000 normal 2
Ga0179598 branch #cc0000 normal 2
Ga0179599 branch #cc0000 normal 2
Ga0179600 branch #cc0000 normal 2
Ga0179601 branch #cc0000 normal 2
Ga0179602 branch #cc0000 normal 2
Ga0179603 branch #cc0000 normal 2
Ga0179604 branch #cc0000 normal 2
Ga0179605 branch #cc0000 normal 2
Ga0179606 branch #cc0000 normal 2
Ga0179607 branch #cc0000 normal 2
Ga0179608 branch #cc0000 normal 2
Ga0179609 branch #cc0000 normal 2
Ga0179610 branch #cc0000 normal 2
Ga0179611 branch #cc0000 normal 2
Ga0179612 branch #cc0000 normal 2
Ga0179613 branch #cc0000 normal 2
Ga0179614 branch #cc0000 normal 2
Ga0179615 branch #cc0000 normal 2
Ga0179616 branch #cc0000 normal 2
Ga0179617 branch #cc0000 normal 2
Ga0179618 branch #cc0000 normal 2
Ga0179619 branch #cc0000 normal 2
Ga0179620 branch #cc0000 normal 2
Ga0179621 branch #cc0000 normal 2
Ga0179622 branch #cc0000 normal 2
Ga0179623 branch #cc0000 normal 2
Ga0179624 branch #cc0000 normal 2
Ga0179625 branch #cc0000 normal 2
Ga0179626 branch #cc0000 normal 2
Ga0179627 branch #cc0000 normal 2
Ga0179628 branch #cc0000 normal 2
Ga0179629 branch #cc0000 normal 2
Ga0179630 branch #cc0000 normal 2
Ga0179631 branch #cc0000 normal 2
Ga0179632 branch #cc0000 normal 2
Ga0179634 branch #cc0000 normal 2
Ga0179635 branch #cc0000 normal 2
Ga0179636 branch #cc0000 normal 2
Ga0179637 branch #cc0000 normal 2
Ga0179638 branch #cc0000 normal 2
Ga0179639 branch #cc0000 normal 2
Ga0179640 branch #cc0000 normal 2
Ga0179641 branch #cc0000 normal 2
Ga0179642 branch #cc0000 normal 2
Ga0179643 branch #cc0000 normal 2
Ga0179644 branch #cc0000 normal 2
Ga0179645 branch #cc0000 normal 2
Ga0179646 branch #cc0000 normal 2
Ga0179647 branch #cc0000 normal 2
Ga0179648 branch #cc0000 normal 2
Ga0179649 branch #cc0000 normal 2
Ga0179650 branch #cc0000 normal 2
Ga0179651 branch #cc0000 normal 2
Ga0179652 branch #cc0000 normal 2
Ga0179653 branch #cc0000 normal 2
Ga0179654 branch #cc0000 normal 2
Ga0179655 branch #cc0000 normal 2
Ga0179656 branch #cc0000 normal 2
Ga0179657 branch #cc0000 normal 2
Ga0179658 branch #cc0000 normal 2
Ga0179659 branch #cc0000 normal 2
Ga0179660 branch #cc0000 normal 2
Ga0179661 branch #cc0000 normal 2
Ga0179662 branch #cc0000 normal 2
Ga0179663 branch #cc0000 normal 2
Ga0179664 branch #cc0000 normal 2
Ga0179665 branch #cc0000 normal 2
Ga0179666 branch #cc0000 normal 2
Ga0179667 branch #cc0000 normal 2
Ga0179669 branch #cc0000 normal 2
Ga0179670 branch #cc0000 normal 2
Ga0179671 branch #cc0000 normal 2
Ga0179672 branch #cc0000 normal 2
Ga0179673 branch #cc0000 normal 2
Ga0179674 branch #cc0000 normal 2
Ga0179675 branch #cc0000 normal 2
Ga0179676 branch #cc0000 normal 2
Ga0179677 branch #cc0000 normal 2
Ga0179678 branch #cc0000 normal 2
Ga0179679 branch #cc0000 normal 2
Ga0179680 branch #cc0000 normal 2
Ga0179681 branch #cc0000 normal 2
Ga0179682 branch #cc0000 normal 2
Ga0179683 branch #cc0000 normal 2
Ga0179684 branch #cc0000 normal 2
Ga0179685 branch #cc0000 normal 2
Ga0179686 branch #cc0000 normal 2
Ga0179687 branch #cc0000 normal 2
Ga0179688 branch #cc0000 normal 2
Ga0179689 branch #cc0000 normal 2
Ga0179690 branch #cc0000 normal 2
Ga0179691 branch #cc0000 normal 2
Ga0179692 branch #cc0000 normal 2
Ga0179693 branch #cc0000 normal 2
Ga0179694 branch #cc0000 normal 2
Ga0179695 branch #cc0000 normal 2
Ga0179696 branch #cc0000 normal 2
Ga0179697 branch #cc0000 normal 2
Ga0179698 branch #cc0000 normal 2
Ga0179699 branch #cc0000 normal 2
Ga0179700 branch #cc0000 normal 2
Ga0179701 branch #cc0000 normal 2
Ga0179702 branch #cc0000 normal 2
Ga0179703 branch #cc0000 normal 2
Ga0179704 branch #cc0000 normal 2
Ga0179705 branch #cc0000 normal 2
Ga0179706 branch #cc0000 normal 2
Ga0179707 branch #cc0000 normal 2
Ga0179708 branch #cc0000 normal 2
Ga0179709 branch #cc0000 normal 2
Ga0179710 branch #cc0000 normal 2
Ga0179711 branch #cc0000 normal 2
Ga0179712 branch #cc0000 normal 2
Ga0179713 branch #cc0000 normal 2
Ga0179714 branch #cc0000 normal 2
Ga0179715 branch #cc0000 normal 2
Ga0179716 branch #cc0000 normal 2
Ga0179717 branch #cc0000 normal 2
Ga0179718 branch #cc0000 normal 2
Ga0179719 branch #cc0000 normal 2
Ga0179720 branch #cc0000 normal 2
Ga0179721 branch #cc0000 normal 2
Ga0179722 branch #cc0000 normal 2
Ga0179723 branch #cc0000 normal 2
Ga0179724 branch #cc0000 normal 2
Ga0179725 branch #cc0000 normal 2
Ga0179726 branch #cc0000 normal 2
Ga0179727 branch #cc0000 normal 2
Ga0179728 branch #cc0000 normal 2
Ga0179729 branch #cc0000 normal 2
Ga0179730 branch #cc0000 normal 2
Ga0179731 branch #cc0000 normal 2
Ga0179732 branch #cc0000 normal 2
Ga0179733 branch #cc0000 normal 2
Ga0179734 branch #cc0000 normal 2
Ga0179735 branch #cc0000 normal 2
Ga0179736 branch #cc0000 normal 2
Ga0179737 branch #cc0000 normal 2
Ga0179738 branch #cc0000 normal 2
Ga0179739 branch #cc0000 normal 2
Ga0179740 branch #cc0000 normal 2
Ga0179741 branch #cc0000 normal 2
Ga0179742 branch #cc0000 normal 2
Ga0179743 branch #cc0000 normal 2
Ga0179744 branch #cc0000 normal 2
Ga0179745 branch #cc0000 normal 2
Ga0179746 branch #cc0000 normal 2
Ga0179747 branch #cc0000 normal 2
Ga0179748 branch #cc0000 normal 2
Ga0179749 branch #cc0000 normal 2
Ga0179750 branch #cc0000 normal 2
Ga0179751 branch #cc0000 normal 2
Ga0179752 branch #cc0000 normal 2
Ga0179753 branch #cc0000 normal 2
Ga0179754 branch #cc0000 normal 2
Ga0179755 branch #cc0000 normal 2
Ga0179756 branch #cc0000 normal 2
Ga0179757 branch #cc0000 normal 2
Ga0179758 branch #cc0000 normal 2
Ga0179759 branch #cc0000 normal 2
Ga0179760 branch #cc0000 normal 2
Ga0179761 branch #cc0000 normal 2
Ga0179762 branch #cc0000 normal 2
Ga0179763 branch #cc0000 normal 2
Ga0179765 branch #cc0000 normal 2
Ga0179766 branch #cc0000 normal 2
Ga0179767 branch #cc0000 normal 2
Ga0179768 branch #cc0000 normal 2
Ga0179769 branch #cc0000 normal 2
Ga0179770 branch #cc0000 normal 2
Ga0179771 branch #cc0000 normal 2
Ga0179772 branch #cc0000 normal 2
Ga0179773 branch #cc0000 normal 2
Ga0179774 branch #cc0000 normal 2
Ga0179775 branch #cc0000 normal 2
Ga0179776 branch #cc0000 normal 2
Ga0179777 branch #cc0000 normal 2
Ga0179778 branch #cc0000 normal 2
Ga0179779 branch #cc0000 normal 2
Ga0179780 branch #cc0000 normal 2
Ga0179781 branch #cc0000 normal 2
Ga0179782 branch #cc0000 normal 2
Ga0179783 branch #cc0000 normal 2
Ga0179784 branch #cc0000 normal 2
Ga0179785 branch #cc0000 normal 2
Ga0179786 branch #cc0000 normal 2
Ga0179787 branch #cc0000 normal 2
Ga0179788 branch #cc0000 normal 2
Ga0179789 branch #cc0000 normal 2
Ga0179790 branch #cc0000 normal 2
Ga0179791 branch #cc0000 normal 2
Ga0179792 branch #cc0000 normal 2
Ga0179793 branch #cc0000 normal 2
Ga0179794 branch #cc0000 normal 2
Ga0179795 branch #cc0000 normal 2
Ga0179796 branch #cc0000 normal 2
Ga0179797 branch #cc0000 normal 2
Ga0179798 branch #cc0000 normal 2
Ga0179799 branch #cc0000 normal 2
Ga0179800 branch #cc0000 normal 2
Ga0179801 branch #cc0000 normal 2
Ga0179802 branch #cc0000 normal 2
Ga0179803 branch #cc0000 normal 2
Ga0179804 branch #cc0000 normal 2
Ga0179805 branch #cc0000 normal 2
Ga0179806 branch #cc0000 normal 2
Ga0179807 branch #cc0000 normal 2
Ga0179808 branch #cc0000 normal 2
Ga0179809 branch #cc0000 normal 2
Ga0179810 branch #cc0000 normal 2
Ga0179811 branch #cc0000 normal 2
Ga0179812 branch #cc0000 normal 2
Ga0179813 branch #cc0000 normal 2
Ga0179814 branch #cc0000 normal 2
Ga0179815 branch #cc0000 normal 2
Ga0179816 branch #cc0000 normal 2
Ga0179817 branch #cc0000 normal 2
Ga0179818 branch #cc0000 normal 2
Ga0179819 branch #cc0000 normal 2
Ga0179820 branch #cc0000 normal 2
Ga0179821 branch #cc0000 normal 2
Ga0179822 branch #cc0000 normal 2
Ga0179823 branch #cc0000 normal 2
Ga0179824 branch #cc0000 normal 2
Ga0179825 branch #cc0000 normal 2
Ga0179826 branch #cc0000 normal 2
Ga0179827 branch #cc0000 normal 2
Ga0179828 branch #cc0000 normal 2
Ga0179829 branch #cc0000 normal 2
Ga0179830 branch #cc0000 normal 2
Ga0179831 branch #cc0000 normal 2
Ga0179832 branch #cc0000 normal 2
Ga0179833 branch #cc0000 normal 2
Ga0179834 branch #cc0000 normal 2
Ga0179835 branch #cc0000 normal 2
Ga0179836 branch #cc0000 normal 2
Ga0179837 branch #cc0000 normal 2
Ga0179838 branch #cc0000 normal 2
Ga0179839 branch #cc0000 normal 2
Ga0179840 branch #cc0000 normal 2
Ga0179841 branch #cc0000 normal 2
Ga0179842 branch #cc0000 normal 2
Ga0179843 branch #cc0000 normal 2
Ga0179844 branch #cc0000 normal 2
Ga0179845 branch #cc0000 normal 2
Ga0179846 branch #cc0000 normal 2
Ga0179847 branch #cc0000 normal 2
Ga0179848 branch #cc0000 normal 2
Ga0179849 branch #cc0000 normal 2
Ga0179850 branch #cc0000 normal 2
Ga0179851 branch #cc0000 normal 2
Ga0179852 branch #cc0000 normal 2
Ga0179853 branch #cc0000 normal 2
Ga0179854 branch #cc0000 normal 2
Ga0179855 branch #cc0000 normal 2
Ga0179856 branch #cc0000 normal 2
Ga0179857 branch #cc0000 normal 2
Ga0179858 branch #cc0000 normal 2
Ga0179859 branch #cc0000 normal 2
Ga0179860 branch #cc0000 normal 2
Ga0179861 branch #cc0000 normal 2
Ga0179862 branch #cc0000 normal 2
Ga0179863 branch #cc0000 normal 2
Ga0179864 branch #cc0000 normal 2
Ga0179865 branch #cc0000 normal 2
Ga0179866 branch #cc0000 normal 2
Ga0179867 branch #cc0000 normal 2
Ga0179868 branch #cc0000 normal 2
Ga0179869 branch #cc0000 normal 2
Ga0179870 branch #cc0000 normal 2
Ga0179871 branch #cc0000 normal 2
Ga0179872 branch #cc0000 normal 2
Ga0179873 branch #cc0000 normal 2
Ga0179874 branch #cc0000 normal 2
Ga0179875 branch #cc0000 normal 2
Ga0179876 branch #cc0000 normal 2
Ga0179877 branch #cc0000 normal 2
Ga0179878 branch #cc0000 normal 2
Ga0179879 branch #cc0000 normal 2
Ga0179880 branch #cc0000 normal 2
Ga0179881 branch #cc0000 normal 2
Ga0179882 branch #cc0000 normal 2
Ga0179884 branch #cc0000 normal 2
Ga0179885 branch #cc0000 normal 2
Ga0179886 branch #cc0000 normal 2
Ga0179887 branch #cc0000 normal 2
Ga0179888 branch #cc0000 normal 2
Ga0179889 branch #cc0000 normal 2
Ga0179890 branch #cc0000 normal 2
Ga0179891 branch #cc0000 normal 2
Ga0179892 branch #cc0000 normal 2
Ga0179893 branch #cc0000 normal 2
Ga0179894 branch #cc0000 normal 2
Ga0179895 branch #cc0000 normal 2
Ga0179896 branch #cc0000 normal 2
Ga0179897 branch #cc0000 normal 2
Ga0179898 branch #cc0000 normal 2
Ga0179899 branch #cc0000 normal 2
Ga0179900 branch #cc0000 normal 2
Ga0179901 branch #cc0000 normal 2
Ga0179902 branch #cc0000 normal 2
Ga0179903 branch #cc0000 normal 2
Ga0179906 branch #cc0000 normal 2
Ga0179907 branch #cc0000 normal 2
Ga0179908 branch #cc0000 normal 2
Ga0179909 branch #cc0000 normal 2
Ga0179910 branch #cc0000 normal 2
Ga0179911 branch #cc0000 normal 2
Ga0179912 branch #cc0000 normal 2
Ga0179913 branch #cc0000 normal 2
Ga0179914 branch #cc0000 normal 2
Ga0179915 branch #cc0000 normal 2
Ga0179916 branch #cc0000 normal 2
Ga0179917 branch #cc0000 normal 2
Ga0179918 branch #cc0000 normal 2
Ga0179919 branch #cc0000 normal 2
Ga0179920 branch #cc0000 normal 2
Ga0179921 branch #cc0000 normal 2
Ga0179922 branch #cc0000 normal 2
Ga0179923 branch #cc0000 normal 2
Ga0179924 branch #cc0000 normal 2
Ga0179925 branch #cc0000 normal 2
Ga0179926 branch #cc0000 normal 2
Ga0179927 branch #cc0000 normal 2
Ga0179928 branch #cc0000 normal 2
Ga0179929 branch #cc0000 normal 2
Ga0179930 branch #cc0000 normal 2
Ga0179931 branch #cc0000 normal 2
Ga0179933 branch #cc0000 normal 2
Ga0179959 branch #cc0000 normal 2
Ga0179960 branch #cc0000 normal 2
Ga0179961 branch #cc0000 normal 2
Ga0179962 branch #cc0000 normal 2
Ga0179963 branch #cc0000 normal 2
Ga0179964 branch #cc0000 normal 2
Ga0179965 branch #cc0000 normal 2
Ga0179966 branch #cc0000 normal 2
Ga0179967 branch #cc0000 normal 2
Ga0179968 branch #cc0000 normal 2
Ga0179969 branch #cc0000 normal 2
Ga0179970 branch #cc0000 normal 2
Ga0179971 branch #cc0000 normal 2
Ga0179972 branch #cc0000 normal 2
Ga0179973 branch #cc0000 normal 2
Ga0179974 branch #cc0000 normal 2
Ga0179975 branch #cc0000 normal 2
Ga0179976 branch #cc0000 normal 2
Ga0179978 branch #cc0000 normal 2
Ga0179979 branch #cc0000 normal 2
Ga0179980 branch #cc0000 normal 2
Ga0179981 branch #cc0000 normal 2
Ga0179982 branch #cc0000 normal 2
Ga0179983 branch #cc0000 normal 2
Ga0179984 branch #cc0000 normal 2
Ga0179985 branch #cc0000 normal 2
Ga0179986 branch #cc0000 normal 2
Ga0179987 branch #cc0000 normal 2
Ga0179988 branch #cc0000 normal 2
Ga0179989 branch #cc0000 normal 2
Ga0179990 branch #cc0000 normal 2
Ga0179991 branch #cc0000 normal 2
Ga0179992 branch #cc0000 normal 2
Ga0179993 branch #cc0000 normal 2
Ga0179994 branch #cc0000 normal 2
Ga0179995 branch #cc0000 normal 2
Ga0179996 branch #cc0000 normal 2
Ga0179997 branch #cc0000 normal 2
Ga0179998 branch #cc0000 normal 2
Ga0179999 branch #cc0000 normal 2
Ga0180000 branch #cc0000 normal 2
Ga0180001 branch #cc0000 normal 2
Ga0180002 branch #cc0000 normal 2
Ga0180003 branch #cc0000 normal 2
Ga0180004 branch #cc0000 normal 2
Ga0180005 branch #cc0000 normal 2
Ga0180006 branch #cc0000 normal 2
Ga0184540 branch #cc0000 normal 2
Ga0184543 branch #cc0000 normal 2
Ga0184544 branch #cc0000 normal 2
Ga0184545 branch #cc0000 normal 2
Ga0184547 branch #cc0000 normal 2
Ga0184550 branch #cc0000 normal 2
Ga0184551 branch #cc0000 normal 2
Ga0184552 branch #cc0000 normal 2
Ga0184553 branch #cc0000 normal 2
Ga0184554 branch #cc0000 normal 2
Ga0184555 branch #cc0000 normal 2
Ga0184556 branch #cc0000 normal 2
Ga0184557 branch #cc0000 normal 2
Ga0184558 branch #cc0000 normal 2
Ga0184559 branch #cc0000 normal 2
Ga0184560 branch #cc0000 normal 2
Ga0184562 branch #cc0000 normal 2
Ga0184563 branch #cc0000 normal 2
Ga0184564 branch #cc0000 normal 2
Ga0184650 branch #cc0000 normal 2
Ga0184651 branch #cc0000 normal 2
Ga0184652 branch #cc0000 normal 2
Ga0184653 branch #cc0000 normal 2
Ga0184654 branch #cc0000 normal 2
Ga0184655 branch #cc0000 normal 2
Ga0184656 branch #cc0000 normal 2
Ga0184657 branch #cc0000 normal 2
Ga0184658 branch #cc0000 normal 2
Ga0184659 branch #cc0000 normal 2
Ga0184660 branch #cc0000 normal 2
Ga0184661 branch #cc0000 normal 2
Ga0184662 branch #cc0000 normal 2
Ga0184663 branch #cc0000 normal 2
Ga0184664 branch #cc0000 normal 2
Ga0184665 branch #cc0000 normal 2
Ga0184666 branch #cc0000 normal 2
Ga0184667 branch #cc0000 normal 2
Ga0184668 branch #cc0000 normal 2
Ga0184669 branch #cc0000 normal 2
Ga0184670 branch #cc0000 normal 2
Ga0184671 branch #cc0000 normal 2
Ga0184672 branch #cc0000 normal 2
Ga0184673 branch #cc0000 normal 2
Ga0184675 branch #cc0000 normal 2
Ga0184676 branch #cc0000 normal 2
Ga0184677 branch #cc0000 normal 2
Ga0184678 branch #cc0000 normal 2
Ga0184679 branch #cc0000 normal 2
Ga0184680 branch #cc0000 normal 2
Ga0184681 branch #cc0000 normal 2
Ga0184682 branch #cc0000 normal 2
Ga0184683 branch #cc0000 normal 2
Ga0184684 branch #cc0000 normal 2
Ga0184685 branch #cc0000 normal 2
Ga0184686 branch #cc0000 normal 2
Ga0184687 branch #cc0000 normal 2
Ga0184688 branch #cc0000 normal 2
Ga0184689 branch #cc0000 normal 2
Ga0184690 branch #cc0000 normal 2
Ga0184691 branch #cc0000 normal 2
Ga0184692 branch #cc0000 normal 2
Ga0184693 branch #cc0000 normal 2
Ga0184695 branch #cc0000 normal 2
Ga0184696 branch #cc0000 normal 2
Ga0184697 branch #cc0000 normal 2
Ga0184698 branch #cc0000 normal 2
Ga0184699 branch #cc0000 normal 2
Ga0184700 branch #cc0000 normal 2
Ga0184701 branch #cc0000 normal 2
Ga0184702 branch #cc0000 normal 2
Ga0184703 branch #cc0000 normal 2
Ga0184704 branch #cc0000 normal 2
Ga0184705 branch #cc0000 normal 2
Ga0184706 branch #cc0000 normal 2
Ga0184707 branch #cc0000 normal 2
Ga0184708 branch #cc0000 normal 2
Ga0184709 branch #cc0000 normal 2
Ga0184710 branch #cc0000 normal 2
Ga0184711 branch #cc0000 normal 2
Ga0184712 branch #cc0000 normal 2
Ga0184713 branch #cc0000 normal 2
Ga0184714 branch #cc0000 normal 2
Ga0184715 branch #cc0000 normal 2
Ga0184716 branch #cc0000 normal 2
Ga0184717 branch #cc0000 normal 2
Ga0184718 branch #cc0000 normal 2
Ga0184719 branch #cc0000 normal 2
Ga0184720 branch #cc0000 normal 2
Ga0184721 branch #cc0000 normal 2
Ga0184722 branch #cc0000 normal 2
Ga0184723 branch #cc0000 normal 2
Ga0184724 branch #cc0000 normal 2
Ga0184725 branch #cc0000 normal 2
Ga0184726 branch #cc0000 normal 2
Ga0184727 branch #cc0000 normal 2
Ga0184728 branch #cc0000 normal 2
Ga0184729 branch #cc0000 normal 2
Ga0184730 branch #cc0000 normal 2
Ga0184731 branch #cc0000 normal 2
Ga0184732 branch #cc0000 normal 2
Ga0184733 branch #cc0000 normal 2
Ga0184734 branch #cc0000 normal 2
Ga0184735 branch #cc0000 normal 2
Ga0184736 branch #cc0000 normal 2
Ga0184737 branch #cc0000 normal 2
Ga0184738 branch #cc0000 normal 2
Ga0184739 branch #cc0000 normal 2
Ga0184740 branch #cc0000 normal 2
Ga0184741 branch #cc0000 normal 2
Ga0184742 branch #cc0000 normal 2
Ga0184743 branch #cc0000 normal 2
Ga0184744 branch #cc0000 normal 2
Ga0184745 branch #cc0000 normal 2
Ga0184746 branch #cc0000 normal 2
Ga0184747 branch #cc0000 normal 2
Ga0184748 branch #cc0000 normal 2
Ga0184749 branch #cc0000 normal 2
Ga0184750 branch #cc0000 normal 2
Ga0184751 branch #cc0000 normal 2
Ga0185707 branch #cc0000 normal 2
Ga0185708 branch #cc0000 normal 2
Ga0185709 branch #cc0000 normal 2
Ga0185710 branch #cc0000 normal 2
Ga0185711 branch #cc0000 normal 2
Ga0185712 branch #cc0000 normal 2
Ga0185713 branch #cc0000 normal 2
Ga0185714 branch #cc0000 normal 2
Ga0185715 branch #cc0000 normal 2
Ga0185716 branch #cc0000 normal 2
Ga0185717 branch #cc0000 normal 2
Ga0185718 branch #cc0000 normal 2
Ga0185719 branch #cc0000 normal 2
Ga0185720 branch #cc0000 normal 2
Ga0185721 branch #cc0000 normal 2
Ga0185722 branch #cc0000 normal 2
Ga0185723 branch #cc0000 normal 2
Ga0185724 branch #cc0000 normal 2
Ga0185725 branch #cc0000 normal 2
Ga0185726 branch #cc0000 normal 2
Ga0185727 branch #cc0000 normal 2
Ga0185728 branch #cc0000 normal 2
Ga0185729 branch #cc0000 normal 2
Ga0185730 branch #cc0000 normal 2
Ga0185731 branch #cc0000 normal 2
Ga0185732 branch #cc0000 normal 2
Ga0185733 branch #cc0000 normal 2
Ga0185734 branch #cc0000 normal 2
Ga0185735 branch #cc0000 normal 2
Ga0185736 branch #cc0000 normal 2
Ga0185737 branch #cc0000 normal 2
Ga0185738 branch #cc0000 normal 2
Ga0185739 branch #cc0000 normal 2
Ga0185740 branch #cc0000 normal 2
Ga0185741 branch #cc0000 normal 2
Ga0185742 branch #cc0000 normal 2
Ga0185743 branch #cc0000 normal 2
Ga0185744 branch #cc0000 normal 2
Ga0185745 branch #cc0000 normal 2
Ga0185746 branch #cc0000 normal 2
Ga0185747 branch #cc0000 normal 2
Ga0185748 branch #cc0000 normal 2
Ga0185749 branch #cc0000 normal 2
Ga0185750 branch #cc0000 normal 2
Ga0185751 branch #cc0000 normal 2
Ga0185752 branch #cc0000 normal 2
Ga0185753 branch #cc0000 normal 2
Ga0185754 branch #cc0000 normal 2
Ga0185755 branch #cc0000 normal 2
Ga0185756 branch #cc0000 normal 2
Ga0185757 branch #cc0000 normal 2
Ga0185758 branch #cc0000 normal 2
Ga0185759 branch #cc0000 normal 2
Ga0185760 branch #cc0000 normal 2
Ga0185810 branch #cc0000 normal 2
Ga0185812 branch #cc0000 normal 2
Ga0185813 branch #cc0000 normal 2
Ga0185814 branch #cc0000 normal 2
Ga0185815 branch #cc0000 normal 2
Ga0185816 branch #cc0000 normal 2
Ga0185817 branch #cc0000 normal 2
Ga0185818 branch #cc0000 normal 2
Ga0186927 branch #cc0000 normal 2
Ga0186928 branch #cc0000 normal 2
Ga0186929 branch #cc0000 normal 2
Ga0186930 branch #cc0000 normal 2
Ga0186931 branch #cc0000 normal 2
Ga0186932 branch #cc0000 normal 2
Ga0186933 branch #cc0000 normal 2
Ga0186934 branch #cc0000 normal 2
Ga0186935 branch #cc0000 normal 2
Ga0186936 branch #cc0000 normal 2
Ga0186937 branch #cc0000 normal 2
Ga0186938 branch #cc0000 normal 2
Ga0186939 branch #cc0000 normal 2
Ga0186940 branch #cc0000 normal 2
Ga0186941 branch #cc0000 normal 2
Ga0186942 branch #cc0000 normal 2
Ga0186943 branch #cc0000 normal 2
Ga0186944 branch #cc0000 normal 2
Ga0186945 branch #cc0000 normal 2
Ga0186947 branch #cc0000 normal 2
Ga0186948 branch #cc0000 normal 2
Ga0186949 branch #cc0000 normal 2
Ga0186950 branch #cc0000 normal 2
Ga0186951 branch #cc0000 normal 2
Ga0186952 branch #cc0000 normal 2
Ga0186953 branch #cc0000 normal 2
Ga0186954 branch #cc0000 normal 2
Ga0186955 branch #cc0000 normal 2
Ga0186956 branch #cc0000 normal 2
Ga0186957 branch #cc0000 normal 2
Ga0186958 branch #cc0000 normal 2
Ga0186959 branch #cc0000 normal 2
Ga0186960 branch #cc0000 normal 2
Ga0186961 branch #cc0000 normal 2
Ga0186962 branch #cc0000 normal 2
Ga0186963 branch #cc0000 normal 2
Ga0186965 branch #cc0000 normal 2
Ga0186966 branch #cc0000 normal 2
Ga0186967 branch #cc0000 normal 2
Ga0186968 branch #cc0000 normal 2
Ga0186970 branch #cc0000 normal 2
Ga0186971 branch #cc0000 normal 2
Ga0186972 branch #cc0000 normal 2
Ga0186973 branch #cc0000 normal 2
Ga0186974 branch #cc0000 normal 2
Ga0186975 branch #cc0000 normal 2
Ga0186976 branch #cc0000 normal 2
Ga0186977 branch #cc0000 normal 2
Ga0186978 branch #cc0000 normal 2
Ga0186979 branch #cc0000 normal 2
Ga0186981 branch #cc0000 normal 2
Ga0186983 branch #cc0000 normal 2
Ga0186984 branch #cc0000 normal 2
Ga0186985 branch #cc0000 normal 2
Ga0186986 branch #cc0000 normal 2
Ga0186987 branch #cc0000 normal 2
Ga0186988 branch #cc0000 normal 2
Ga0186989 branch #cc0000 normal 2
Ga0186990 branch #cc0000 normal 2
Ga0186991 branch #cc0000 normal 2
Ga0186992 branch #cc0000 normal 2
Ga0186993 branch #cc0000 normal 2
Ga0186994 branch #cc0000 normal 2
Ga0186995 branch #cc0000 normal 2
Ga0186996 branch #cc0000 normal 2
Ga0186997 branch #cc0000 normal 2
Ga0186998 branch #cc0000 normal 2
Ga0186999 branch #cc0000 normal 2
Ga0187000 branch #cc0000 normal 2
Ga0187001 branch #cc0000 normal 2
Ga0187002 branch #cc0000 normal 2
Ga0187003 branch #cc0000 normal 2
Ga0187004 branch #cc0000 normal 2
Ga0187005 branch #cc0000 normal 2
Ga0187006 branch #cc0000 normal 2
Ga0187007 branch #cc0000 normal 2
Ga0187008 branch #cc0000 normal 2
Ga0187009 branch #cc0000 normal 2
Ga0187010 branch #cc0000 normal 2
Ga0187011 branch #cc0000 normal 2
Ga0187012 branch #cc0000 normal 2
Ga0187013 branch #cc0000 normal 2
Ga0187014 branch #cc0000 normal 2
Ga0187015 branch #cc0000 normal 2
Ga0187016 branch #cc0000 normal 2
Ga0187017 branch #cc0000 normal 2
Ga0187018 branch #cc0000 normal 2
Ga0187019 branch #cc0000 normal 2
Ga0187020 branch #cc0000 normal 2
Ga0187021 branch #cc0000 normal 2
Ga0187022 branch #cc0000 normal 2
Ga0187023 branch #cc0000 normal 2
Ga0187024 branch #cc0000 normal 2
Ga0187025 branch #cc0000 normal 2
Ga0187026 branch #cc0000 normal 2
Ga0187027 branch #cc0000 normal 2
Ga0187028 branch #cc0000 normal 2
Ga0187029 branch #cc0000 normal 2
Ga0187030 branch #cc0000 normal 2
Ga0187031 branch #cc0000 normal 2
Ga0187032 branch #cc0000 normal 2
Ga0187033 branch #cc0000 normal 2
Ga0187034 branch #cc0000 normal 2
Ga0187035 branch #cc0000 normal 2
Ga0187036 branch #cc0000 normal 2
Ga0187037 branch #cc0000 normal 2
Ga0187038 branch #cc0000 normal 2
Ga0187039 branch #cc0000 normal 2
Ga0187040 branch #cc0000 normal 2
Ga0187041 branch #cc0000 normal 2
Ga0187042 branch #cc0000 normal 2
Ga0187043 branch #cc0000 normal 2
Ga0187044 branch #cc0000 normal 2
Ga0187045 branch #cc0000 normal 2
Ga0187046 branch #cc0000 normal 2
Ga0187047 branch #cc0000 normal 2
Ga0187048 branch #cc0000 normal 2
Ga0187049 branch #cc0000 normal 2
Ga0187050 branch #cc0000 normal 2
Ga0187051 branch #cc0000 normal 2
Ga0187052 branch #cc0000 normal 2
Ga0187053 branch #cc0000 normal 2
Ga0187054 branch #cc0000 normal 2
Ga0187055 branch #cc0000 normal 2
Ga0187056 branch #cc0000 normal 2
Ga0187057 branch #cc0000 normal 2
Ga0187058 branch #cc0000 normal 2
Ga0187059 branch #cc0000 normal 2
Ga0187060 branch #cc0000 normal 2
Ga0187061 branch #cc0000 normal 2
Ga0187062 branch #cc0000 normal 2
Ga0187063 branch #cc0000 normal 2
Ga0187064 branch #cc0000 normal 2
Ga0187065 branch #cc0000 normal 2
Ga0187066 branch #cc0000 normal 2
Ga0187067 branch #cc0000 normal 2
Ga0187068 branch #cc0000 normal 2
Ga0187069 branch #cc0000 normal 2
Ga0187070 branch #cc0000 normal 2
Ga0187071 branch #cc0000 normal 2
Ga0187072 branch #cc0000 normal 2
Ga0187073 branch #cc0000 normal 2
Ga0187074 branch #cc0000 normal 2
Ga0187075 branch #cc0000 normal 2
Ga0187076 branch #cc0000 normal 2
Ga0187077 branch #cc0000 normal 2
Ga0187078 branch #cc0000 normal 2
Ga0187079 branch #cc0000 normal 2
Ga0187080 branch #cc0000 normal 2
Ga0187081 branch #cc0000 normal 2
Ga0187082 branch #cc0000 normal 2
Ga0187083 branch #cc0000 normal 2
Ga0187084 branch #cc0000 normal 2
Ga0187085 branch #cc0000 normal 2
Ga0187086 branch #cc0000 normal 2
Ga0187087 branch #cc0000 normal 2
Ga0187088 branch #cc0000 normal 2
Ga0187089 branch #cc0000 normal 2
Ga0187090 branch #cc0000 normal 2
Ga0187091 branch #cc0000 normal 2
Ga0187092 branch #cc0000 normal 2
Ga0187093 branch #cc0000 normal 2
Ga0187094 branch #cc0000 normal 2
Ga0187095 branch #cc0000 normal 2
Ga0187096 branch #cc0000 normal 2
Ga0187097 branch #cc0000 normal 2
Ga0187099 branch #cc0000 normal 2
Ga0187100 branch #cc0000 normal 2
Ga0187101 branch #cc0000 normal 2
Ga0187102 branch #cc0000 normal 2
Ga0187103 branch #cc0000 normal 2
Ga0187104 branch #cc0000 normal 2
Ga0187105 branch #cc0000 normal 2
Ga0187106 branch #cc0000 normal 2
Ga0187107 branch #cc0000 normal 2
Ga0187108 branch #cc0000 normal 2
Ga0187109 branch #cc0000 normal 2
Ga0187110 branch #cc0000 normal 2
Ga0187111 branch #cc0000 normal 2
Ga0187112 branch #cc0000 normal 2
Ga0187113 branch #cc0000 normal 2
Ga0187115 branch #cc0000 normal 2
Ga0187116 branch #cc0000 normal 2
Ga0187117 branch #cc0000 normal 2
Ga0187118 branch #cc0000 normal 2
Ga0187119 branch #cc0000 normal 2
Ga0187120 branch #cc0000 normal 2
Ga0187121 branch #cc0000 normal 2
Ga0187122 branch #cc0000 normal 2
Ga0187123 branch #cc0000 normal 2
Ga0187124 branch #cc0000 normal 2
Ga0187125 branch #cc0000 normal 2
Ga0187127 branch #cc0000 normal 2
Ga0187128 branch #cc0000 normal 2
Ga0187129 branch #cc0000 normal 2
Ga0187130 branch #cc0000 normal 2
Ga0187131 branch #cc0000 normal 2
Ga0187132 branch #cc0000 normal 2
Ga0187133 branch #cc0000 normal 2
Ga0187134 branch #cc0000 normal 2
Ga0187135 branch #cc0000 normal 2
Ga0187136 branch #cc0000 normal 2
Ga0187137 branch #cc0000 normal 2
Ga0187138 branch #cc0000 normal 2
Ga0187139 branch #cc0000 normal 2
Ga0187140 branch #cc0000 normal 2
Ga0187141 branch #cc0000 normal 2
Ga0187142 branch #cc0000 normal 2
Ga0187143 branch #cc0000 normal 2
Ga0187145 branch #cc0000 normal 2
Ga0187146 branch #cc0000 normal 2
Ga0187147 branch #cc0000 normal 2
Ga0187148 branch #cc0000 normal 2
Ga0187149 branch #cc0000 normal 2
Ga0187150 branch #cc0000 normal 2
Ga0187151 branch #cc0000 normal 2
Ga0187152 branch #cc0000 normal 2
Ga0187153 branch #cc0000 normal 2
Ga0187154 branch #cc0000 normal 2
Ga0187155 branch #cc0000 normal 2
Ga0187156 branch #cc0000 normal 2
Ga0187157 branch #cc0000 normal 2
Ga0187158 branch #cc0000 normal 2
Ga0187159 branch #cc0000 normal 2
Ga0187160 branch #cc0000 normal 2
Ga0192113 branch #cc0000 normal 2
Ga0192117 branch #cc0000 normal 2
Ga0192118 branch #cc0000 normal 2
Ga0192160 branch #cc0000 normal 2
Ga0192161 branch #cc0000 normal 2
Ga0192162 branch #cc0000 normal 2
Ga0192164 branch #cc0000 normal 2
Ga0192165 branch #cc0000 normal 2
Ga0192166 branch #cc0000 normal 2
Ga0192167 branch #cc0000 normal 2
Ga0192168 branch #cc0000 normal 2
Ga0192170 branch #cc0000 normal 2
Ga0192171 branch #cc0000 normal 2
Ga0192172 branch #cc0000 normal 2
Ga0192173 branch #cc0000 normal 2
Ga0192174 branch #cc0000 normal 2
Ga0192175 branch #cc0000 normal 2
Ga0192176 branch #cc0000 normal 2
Ga0192177 branch #cc0000 normal 2
Ga0192179 branch #cc0000 normal 2
Ga0192180 branch #cc0000 normal 2
Ga0192181 branch #cc0000 normal 2
Ga0192182 branch #cc0000 normal 2
Ga0192183 branch #cc0000 normal 2
Ga0192184 branch #cc0000 normal 2
Ga0192185 branch #cc0000 normal 2
Ga0192186 branch #cc0000 normal 2
Ga0192187 branch #cc0000 normal 2
Ga0192188 branch #cc0000 normal 2
Ga0192189 branch #cc0000 normal 2
Ga0196921 branch #cc0000 normal 2
Ga0196922 branch #cc0000 normal 2
Ga0196923 branch #cc0000 normal 2
Ga0196924 branch #cc0000 normal 2
Ga0196925 branch #cc0000 normal 2
Ga0196926 branch #cc0000 normal 2
Ga0196927 branch #cc0000 normal 2
Ga0196928 branch #cc0000 normal 2
Ga0196929 branch #cc0000 normal 2
Ga0196930 branch #cc0000 normal 2
Ga0196931 branch #cc0000 normal 2
Ga0196932 branch #cc0000 normal 2
Ga0196933 branch #cc0000 normal 2
Ga0196934 branch #cc0000 normal 2
Ga0196935 branch #cc0000 normal 2
Ga0196936 branch #cc0000 normal 2
Ga0196938 branch #cc0000 normal 2
Ga0196939 branch #cc0000 normal 2
Ga0196940 branch #cc0000 normal 2
Ga0196941 branch #cc0000 normal 2
Ga0196942 branch #cc0000 normal 2
Ga0196943 branch #cc0000 normal 2
Ga0196944 branch #cc0000 normal 2
Ga0196947 branch #cc0000 normal 2
Ga0196949 branch #cc0000 normal 2
Ga0196950 branch #cc0000 normal 2
Ga0196951 branch #cc0000 normal 2
Ga0196952 branch #cc0000 normal 2
Ga0196953 branch #cc0000 normal 2
Ga0196954 branch #cc0000 normal 2
Ga0196982 branch #cc0000 normal 2
Ga0196986 branch #cc0000 normal 2
Ga0196987 branch #cc0000 normal 2
Ga0196988 branch #cc0000 normal 2
Ga0196989 branch #cc0000 normal 2
Ga0196990 branch #cc0000 normal 2
Ga0196991 branch #cc0000 normal 2
Ga0196992 branch #cc0000 normal 2
Ga0196993 branch #cc0000 normal 2
Ga0196994 branch #cc0000 normal 2
Ga0196995 branch #cc0000 normal 2
Ga0196996 branch #cc0000 normal 2
Ga0196997 branch #cc0000 normal 2
Ga0196998 branch #cc0000 normal 2
Ga0196999 branch #cc0000 normal 2
Ga0197000 branch #cc0000 normal 2
Ga0197001 branch #cc0000 normal 2
Ga0197002 branch #cc0000 normal 2
Ga0197003 branch #cc0000 normal 2
Ga0197004 branch #cc0000 normal 2
Ga0197005 branch #cc0000 normal 2
Ga0197007 branch #cc0000 normal 2
Ga0197008 branch #cc0000 normal 2
Ga0197013 branch #cc0000 normal 2
Ga0197014 branch #cc0000 normal 2
Ga0197015 branch #cc0000 normal 2
Ga0197020 branch #cc0000 normal 2
Ga0197021 branch #cc0000 normal 2
Ga0197022 branch #cc0000 normal 2
Ga0197023 branch #cc0000 normal 2
Ga0197024 branch #cc0000 normal 2
Ga0197025 branch #cc0000 normal 2
Ga0197026 branch #cc0000 normal 2
Ga0197027 branch #cc0000 normal 2
Ga0197028 branch #cc0000 normal 2
Ga0197029 branch #cc0000 normal 2
Ga0197030 branch #cc0000 normal 2
Ga0197031 branch #cc0000 normal 2
Ga0197032 branch #cc0000 normal 2
Ga0197033 branch #cc0000 normal 2
Ga0197034 branch #cc0000 normal 2
Ga0197036 branch #cc0000 normal 2
Ga0197037 branch #cc0000 normal 2
Ga0197038 branch #cc0000 normal 2
Ga0197039 branch #cc0000 normal 2
Ga0197040 branch #cc0000 normal 2
Ga0197041 branch #cc0000 normal 2
Ga0197042 branch #cc0000 normal 2
Ga0197043 branch #cc0000 normal 2
Ga0197044 branch #cc0000 normal 2
Ga0197045 branch #cc0000 normal 2
Ga0197046 branch #cc0000 normal 2
Ga0197047 branch #cc0000 normal 2
Ga0197050 branch #cc0000 normal 2
Ga0197054 branch #cc0000 normal 2
Ga0197055 branch #cc0000 normal 2
Ga0197056 branch #cc0000 normal 2
Ga0197057 branch #cc0000 normal 2
Ga0197058 branch #cc0000 normal 2
Ga0197059 branch #cc0000 normal 2
Ga0197060 branch #cc0000 normal 2
Ga0197062 branch #cc0000 normal 2
Ga0197063 branch #cc0000 normal 2
Ga0197064 branch #cc0000 normal 2
Ga0197065 branch #cc0000 normal 2
Ga0197066 branch #cc0000 normal 2
Ga0197067 branch #cc0000 normal 2
Ga0197068 branch #cc0000 normal 2
Ga0197069 branch #cc0000 normal 2
Ga0197070 branch #cc0000 normal 2
Ga0197071 branch #cc0000 normal 2
Ga0197072 branch #cc0000 normal 2
Ga0197073 branch #cc0000 normal 2
Ga0197074 branch #cc0000 normal 2
Ga0197075 branch #cc0000 normal 2
Ga0197076 branch #cc0000 normal 2
Ga0197077 branch #cc0000 normal 2
Ga0197078 branch #cc0000 normal 2
Ga0197080 branch #cc0000 normal 2
Ga0197081 branch #cc0000 normal 2
Ga0197083 branch #cc0000 normal 2
Ga0197085 branch #cc0000 normal 2
Ga0197086 branch #cc0000 normal 2
Ga0197087 branch #cc0000 normal 2
Ga0197088 branch #cc0000 normal 2
Ga0197089 branch #cc0000 normal 2
Ga0197090 branch #cc0000 normal 2
Ga0197091 branch #cc0000 normal 2
Ga0197092 branch #cc0000 normal 2
Ga0197093 branch #cc0000 normal 2
Ga0206037 branch #cc0000 normal 2
Ga0206038 branch #cc0000 normal 2
Ga0206039 branch #cc0000 normal 2
Ga0206040 branch #cc0000 normal 2
Ga0206041 branch #cc0000 normal 2
Ga0206043 branch #cc0000 normal 2
Ga0206044 branch #cc0000 normal 2
Ga0206045 branch #cc0000 normal 2
Ga0206046 branch #cc0000 normal 2
Ga0206047 branch #cc0000 normal 2
Ga0206048 branch #cc0000 normal 2
Ga0206049 branch #cc0000 normal 2
Ga0206050 branch #cc0000 normal 2
Ga0206051 branch #cc0000 normal 2
Ga0206052 branch #cc0000 normal 2
Ga0206053 branch #cc0000 normal 2
Ga0206054 branch #cc0000 normal 2
Ga0206055 branch #cc0000 normal 2
Ga0206056 branch #cc0000 normal 2
Ga0206057 branch #cc0000 normal 2
Ga0206058 branch #cc0000 normal 2
Ga0206059 branch #cc0000 normal 2
Ga0206062 branch #cc0000 normal 2
Ga0206063 branch #cc0000 normal 2
Ga0206064 branch #cc0000 normal 2
Ga0206065 branch #cc0000 normal 2
Ga0206066 branch #cc0000 normal 2
Ga0206067 branch #cc0000 normal 2
Ga0206068 branch #cc0000 normal 2
Ga0206069 branch #cc0000 normal 2
Ga0206070 branch #cc0000 normal 2
Ga0214594 branch #cc0000 normal 2
Ga0214595 branch #cc0000 normal 2
Ga0214596 branch #cc0000 normal 2
Ga0214597 branch #cc0000 normal 2
Ga0214598 branch #cc0000 normal 2
Ga0214599 branch #cc0000 normal 2
Ga0214600 branch #cc0000 normal 2
Ga0214602 branch #cc0000 normal 2
Ga0214603 branch #cc0000 normal 2
Ga0214604 branch #cc0000 normal 2
Ga0214605 branch #cc0000 normal 2
Ga0214606 branch #cc0000 normal 2
Ga0214607 branch #cc0000 normal 2
Ga0214608 branch #cc0000 normal 2
Ga0214609 branch #cc0000 normal 2
Ga0214610 branch #cc0000 normal 2
Ga0214611 branch #cc0000 normal 2
Ga0214612 branch #cc0000 normal 2
Ga0214613 branch #cc0000 normal 2
Ga0214614 branch #cc0000 normal 2
Ga0214615 branch #cc0000 normal 2
Ga0214616 branch #cc0000 normal 2
Ga0214617 branch #cc0000 normal 2
Ga0214618 branch #cc0000 normal 2
Ga0214619 branch #cc0000 normal 2
Ga0214621 branch #cc0000 normal 2
Ga0214622 branch #cc0000 normal 2
Ga0214623 branch #cc0000 normal 2
Ga0214624 branch #cc0000 normal 2
Ga0214625 branch #cc0000 normal 2
Ga0214626 branch #cc0000 normal 2
Ga0214627 branch #cc0000 normal 2
Ga0214628 branch #cc0000 normal 2
Ga0214629 branch #cc0000 normal 2
Ga0214630 branch #cc0000 normal 2
Ga0214631 branch #cc0000 normal 2
Ga0214632 branch #cc0000 normal 2
Ga0214633 branch #cc0000 normal 2
Ga0214634 branch #cc0000 normal 2
Ga0214635 branch #cc0000 normal 2
Ga0214637 branch #cc0000 normal 2
Ga0214638 branch #cc0000 normal 2
Ga0214639 branch #cc0000 normal 2
Ga0214641 branch #cc0000 normal 2
Ga0215187 branch #cc0000 normal 2
Ga0215188 branch #cc0000 normal 2
Ga0215189 branch #cc0000 normal 2
Ga0215190 branch #cc0000 normal 2
Ga0215191 branch #cc0000 normal 2
Ga0215192 branch #cc0000 normal 2
Ga0215193 branch #cc0000 normal 2
Ga0215194 branch #cc0000 normal 2
Ga0215195 branch #cc0000 normal 2
Ga0215196 branch #cc0000 normal 2
Ga0215197 branch #cc0000 normal 2
Ga0215198 branch #cc0000 normal 2
Ga0215199 branch #cc0000 normal 2
Ga0215200 branch #cc0000 normal 2
Ga0215201 branch #cc0000 normal 2
Ga0215202 branch #cc0000 normal 2
Ga0215203 branch #cc0000 normal 2
Ga0215204 branch #cc0000 normal 2
Ga0215205 branch #cc0000 normal 2
Ga0215206 branch #cc0000 normal 2
Ga0215207 branch #cc0000 normal 2
Ga0215208 branch #cc0000 normal 2
Ga0215209 branch #cc0000 normal 2
Ga0215210 branch #cc0000 normal 2
Ga0215211 branch #cc0000 normal 2
Ga0215212 branch #cc0000 normal 2
Ga0215213 branch #cc0000 normal 2
Ga0215214 branch #cc0000 normal 2
Ga0215215 branch #cc0000 normal 2
Ga0215216 branch #cc0000 normal 2
Ga0215217 branch #cc0000 normal 2
Ga0215218 branch #cc0000 normal 2
Ga0215219 branch #cc0000 normal 2
Ga0215220 branch #cc0000 normal 2
Ga0215221 branch #cc0000 normal 2
Ga0215222 branch #cc0000 normal 2
Ga0215223 branch #cc0000 normal 2
Ga0215224 branch #cc0000 normal 2
Ga0215225 branch #cc0000 normal 2
Ga0215226 branch #cc0000 normal 2
Ga0215227 branch #cc0000 normal 2
Ga0215228 branch #cc0000 normal 2
Ga0215229 branch #cc0000 normal 2
Ga0215230 branch #cc0000 normal 2
Ga0215231 branch #cc0000 normal 2
Ga0215232 branch #cc0000 normal 2
Ga0215233 branch #cc0000 normal 2
Ga0215234 branch #cc0000 normal 2
Ga0215235 branch #cc0000 normal 2
Ga0215236 branch #cc0000 normal 2
Ga0215237 branch #cc0000 normal 2
Ga0215238 branch #cc0000 normal 2
Ga0215239 branch #cc0000 normal 2
Ga0215240 branch #cc0000 normal 2
Ga0215241 branch #cc0000 normal 2
Ga0215242 branch #cc0000 normal 2
Ga0215243 branch #cc0000 normal 2
Ga0215244 branch #cc0000 normal 2
Ga0215245 branch #cc0000 normal 2
Ga0215246 branch #cc0000 normal 2
Ga0215247 branch #cc0000 normal 2
Ga0215248 branch #cc0000 normal 2
Ga0215249 branch #cc0000 normal 2
Ga0215250 branch #cc0000 normal 2
Ga0215251 branch #cc0000 normal 2
Ga0215252 branch #cc0000 normal 2
Ga0215253 branch #cc0000 normal 2
Ga0215254 branch #cc0000 normal 2
Ga0215255 branch #cc0000 normal 2
Ga0215256 branch #cc0000 normal 2
Ga0215257 branch #cc0000 normal 2
Ga0215258 branch #cc0000 normal 2
Ga0215259 branch #cc0000 normal 2
Ga0215260 branch #cc0000 normal 2
Ga0215261 branch #cc0000 normal 2
Ga0215262 branch #cc0000 normal 2
Ga0215263 branch #cc0000 normal 2
Ga0215264 branch #cc0000 normal 2
Ga0232553 branch #cc0000 normal 2
Ga0232554 branch #cc0000 normal 2
Ga0232555 branch #cc0000 normal 2
Ga0232556 branch #cc0000 normal 2
Ga0232557 branch #cc0000 normal 2
Ga0232558 branch #cc0000 normal 2
Ga0232559 branch #cc0000 normal 2
Ga0232560 branch #cc0000 normal 2
Ga0232561 branch #cc0000 normal 2
Ga0232562 branch #cc0000 normal 2
Ga0232563 branch #cc0000 normal 2
Ga0232564 branch #cc0000 normal 2
Ga0232565 branch #cc0000 normal 2
Ga0232566 branch #cc0000 normal 2
Ga0232567 branch #cc0000 normal 2
Ga0232568 branch #cc0000 normal 2
Ga0232569 branch #cc0000 normal 2
Ga0232570 branch #cc0000 normal 2
Ga0232571 branch #cc0000 normal 2
Ga0232572 branch #cc0000 normal 2
Ga0232573 branch #cc0000 normal 2
Ga0232574 branch #cc0000 normal 2
Ga0232575 branch #cc0000 normal 2
Ga0232576 branch #cc0000 normal 2
Ga0232577 branch #cc0000 normal 2
Ga0232578 branch #cc0000 normal 2
Ga0232579 branch #cc0000 normal 2
Ga0232580 branch #cc0000 normal 2
Ga0232581 branch #cc0000 normal 2
Ga0232582 branch #cc0000 normal 2
Ga0232583 branch #cc0000 normal 2
Ga0232584 branch #cc0000 normal 2
Ga0232585 branch #cc0000 normal 2
Ga0232586 branch #cc0000 normal 2
Ga0232587 branch #cc0000 normal 2
Ga0232588 branch #cc0000 normal 2
Ga0232589 branch #cc0000 normal 2
Ga0232590 branch #cc0000 normal 2
Ga0232591 branch #cc0000 normal 2
Ga0232592 branch #cc0000 normal 2
Ga0232593 branch #cc0000 normal 2
Ga0232594 branch #cc0000 normal 2
Ga0232595 branch #cc0000 normal 2
Ga0232596 branch #cc0000 normal 2
Ga0232597 branch #cc0000 normal 2
Ga0232598 branch #cc0000 normal 2
Ga0232599 branch #cc0000 normal 2
Ga0232600 branch #cc0000 normal 2
Ga0232601 branch #cc0000 normal 2
Ga0232602 branch #cc0000 normal 2
Ga0232603 branch #cc0000 normal 2
Ga0232604 branch #cc0000 normal 2
Ga0232605 branch #cc0000 normal 2
Ga0232606 branch #cc0000 normal 2
Ga0232607 branch #cc0000 normal 2
Ga0232608 branch #cc0000 normal 2
Ga0256631 branch #cc0000 normal 2
Ga0256632 branch #cc0000 normal 2
Ga0256633 branch #cc0000 normal 2
Ga0256634 branch #cc0000 normal 2
Ga0256635 branch #cc0000 normal 2
Ga0256636 branch #cc0000 normal 2
Ga0256637 branch #cc0000 normal 2
Ga0256638 branch #cc0000 normal 2
Ga0256639 branch #cc0000 normal 2
Ga0256640 branch #cc0000 normal 2
Ga0256641 branch #cc0000 normal 2
Ga0256642 branch #cc0000 normal 2
Ga0256643 branch #cc0000 normal 2
Ga0256644 branch #cc0000 normal 2
Ga0256645 branch #cc0000 normal 2
Ga0256646 branch #cc0000 normal 2
Ga0256647 branch #cc0000 normal 2
Ga0256648 branch #cc0000 normal 2
Ga0256649 branch #cc0000 normal 2
Ga0256650 branch #cc0000 normal 2
Ga0256651 branch #cc0000 normal 2
Ga0256652 branch #cc0000 normal 2
Ga0256653 branch #cc0000 normal 2
Ga0256654 branch #cc0000 normal 2
Ga0256655 branch #cc0000 normal 2
Ga0256656 branch #cc0000 normal 2
