# Supplementary material for: Ancestral Absence of Electron Transport Chains in Patescibacteria and DPANN
Source: Front Microbiol. 2020 Aug 17;11:1848. doi: 10.3389/fmicb.2020.01848 (PMC7507113; doi:10.3389/fmicb.2020.01848)
Supplement: DATA S1 — Source files for maximum likelihood phylogenetic trees of concatenated single copy proteins from Bacteria and Archaea (Figure 2). [file Data_Sheet_1.ZIP › mdmII_arcbactree_Aug2019/UNI56_bacteria_v3_mafftBMGE.concat.FTWAG.nwk]

(((((((Ga0170764:0.31857,((IMG2713897373:0.12550,(Ga0192179:0.00055,Ga0192160:0.00055)1.000:0.10193)1.000:0.06948,(IMG2713897423:0.17269,Ga0179884:0.15401)1.000:0.04853)1.000:0.04624)1.000:0.06924,((Ga0206055:0.20074,((Ga0170729:0.14904,(Ga0170726:0.14266,Ga0170725:0.14860)0.985:0.04053)1.000:0.05698,Ga0170728:0.19815)0.877:0.03776)1.000:0.15885,(IMG2721755267:0.28149,IMG2708742644:0.18990)0.999:0.04576)1.000:0.05366)1.000:0.04824,(((((IMG2590828853:0.01621,IMG2568526428:0.01694)1.000:0.11099,(IMG2718218441:0.07803,IMG2667527363:0.15193)0.877:0.03095)1.000:0.11099,((IMG2744054668:0.11439,(IMG2503283009:0.00055,IMG638341074:0.00321)1.000:0.10172)0.998:0.02734,(IMG2740892533:0.11438,Ga0187035:0.16606)0.877:0.02535)0.946:0.03460)1.000:0.16987,((Ga0206050:0.22239,(Ga0171379:0.22490,(Ga0206049:0.13249,IMG2600254900:0.12415)0.982:0.04357)0.994:0.04985)1.000:0.09711,((IMG2554235000:0.19640,IMG2582580516:0.13975)1.000:0.21885,(IMG2582580591:0.29993,(Ga0179656:0.09035,(Ga0206051:0.09663,Ga0206052:0.05511)0.872:0.05805)1.000:0.11502)0.719:0.03322)1.000:0.07415)1.000:0.03906)1.000:0.03973,((Ga0184656:0.24244,(Ga0187123:0.00055,Ga0187145:0.00054)1.000:0.24940)0.990:0.05450,Ga0170727:0.32566)0.950:0.03118)1.000:0.04174)1.000:0.03819,(IMG2585428148:0.14284,IMG646311952:0.15375)1.000:0.23631)0.943:0.02498,((((((Ga0186998:0.00113,(Ga0187116:0.00053,(Ga0187077:0.00055,Ga0187115:0.00083)0.669:0.00054)0.831:0.00053)1.000:0.33134,((IMG2574179822:0.31100,(((IMG2623620419:0.09469,IMG2623620437:0.09437)1.000:0.13078,(IMG2708742767:0.19686,(IMG2737471645:0.13440,IMG2524614558:0.15743)1.000:0.10090)0.329:0.02400)0.996:0.03331,((IMG2582580680:0.09232,(Ga0187066:0.00055,Ga0186985:0.08129)0.997:0.08594)1.000:0.11319,(IMG2721755316:0.10812,IMG2708742803:0.07080)1.000:0.13377)0.980:0.03256)1.000:0.05224)1.000:0.05908,((((IMG2630968948:0.15766,(IMG2582580520:0.15395,(IMG2565956804:0.09214,IMG2772190982:0.07271)1.000:0.04425)1.000:0.09379)1.000:0.04664,(IMG2648501571:0.23464,IMG2585428127:0.19863)0.953:0.04632)1.000:0.10136,IMG2716884588:0.43673)1.000:0.05146,((IMG2513020036:0.24906,((((((IMG637000331:0.31721,(IMG2731957611:0.11801,(IMG2547132188:0.08808,(Ga0179719:0.07071,IMG2634166279:0.08287)0.932:0.02246)0.992:0.02381)0.992:0.02145)1.000:0.04193,(IMG2576861783:0.08096,(Ga0185712:0.05531,IMG2602041911:0.03182)1.000:0.04696)1.000:0.06728)1.000:0.03626,((IMG2568526667:0.21483,Ga0196943:0.10565)0.301:0.01620,((IMG2600255109:0.11211,IMG2675903157:0.12521)1.000:0.04854,(IMG2600255107:0.10026,IMG2617271076:0.13413)1.000:0.03279)1.000:0.03575)1.000:0.03793)1.000:0.04019,((IMG2516653079:0.18392,IMG2698536724:0.17048)0.566:0.02388,((IMG2579778595:0.00054,IMG2663763043:0.00053)1.000:0.06552,(IMG2765235929:0.05861,IMG2734481960:0.12180)0.063:0.01514)1.000:0.09137)1.000:0.02857)1.000:0.02904,((IMG2643221962:0.05460,IMG2585427695:0.06758)1.000:0.07844,(IMG2558860125:0.08965,(IMG2545824790:0.05265,IMG2718218444:0.04821)1.000:0.08048)1.000:0.08181)1.000:0.03460)1.000:0.02653,((IMG2772190709:0.08025,IMG646564557:0.11184)1.000:0.04264,((Ga0185716:0.00054,Ga0185721:0.00055)1.000:0.10950,IMG2651869523:0.14675)1.000:0.03407)0.998:0.02136)1.000:0.10742)0.959:0.03313,Ga0179927:0.21880)0.968:0.02784)1.000:0.05541)0.382:0.02374)1.000:0.04816,(Ga0197093:0.11647,((IMG2657244903:0.06157,IMG2687453331:0.07057)1.000:0.16140,IMG2634166451:0.15020)1.000:0.06728)1.000:0.12224)0.270:0.01690,(((Ga0185725:0.03986,Ga0185726:0.05740)1.000:0.18555,(Ga0187030:0.10610,IMG2721755317:0.14096)0.991:0.06059)1.000:0.06157,(IMG2728369436:0.21971,(IMG2721755201:0.16985,(((Ga0071214:0.00486,Ga0071222:0.00075)0.715:0.00260,Ga0071224:0.00448)0.108:0.00082,Ga0170693:0.00544)1.000:0.14119)0.931:0.02606)1.000:0.03339)0.998:0.02772)1.000:0.05701,((((((IMG2675903428:0.10823,IMG2547132182:0.12939)0.999:0.02882,(IMG2617271103:0.11147,(IMG2513237349:0.06007,IMG2595698240:0.06174)1.000:0.11624)1.000:0.03967)1.000:0.05987,((IMG2651870363:0.07343,(IMG2556921664:0.07015,IMG649989996:0.10330)1.000:0.03712)1.000:0.08516,(IMG2517093043:0.11461,(IMG643886056:0.11811,IMG649989983:0.08961)1.000:0.04255)1.000:0.04754)0.694:0.01894)1.000:0.07961,((IMG2757320682:0.28530,((((IMG2675903597:0.21375,((((IMG2562617170:0.16935,IMG639633047:0.22441)1.000:0.06216,(IMG2731957565:0.06965,(IMG2687453381:0.01872,IMG2534682192:0.02235)1.000:0.13155)1.000:0.03814)0.893:0.02621,IMG2681813063:0.18837)1.000:0.07299,(IMG2548876990:0.11975,((IMG2526164558:0.16647,(IMG643886110:0.19516,(IMG2562617196:0.20959,(IMG2531839268:0.13492,(IMG2708742648:0.11756,IMG2562617150:0.18178)1.000:0.03980)0.143:0.02506)1.000:0.06840)1.000:0.09953)0.993:0.02778,((IMG2562617192:0.13183,(IMG2597490271:0.19518,(IMG2588253517:0.24561,(IMG2619619113:0.13222,(IMG2523533587:0.14524,((IMG2718218463:0.13927,(IMG642555118:0.18909,IMG2645728025:0.21431)0.998:0.03871)1.000:0.15208,IMG641522601:0.13639)0.998:0.03303)1.000:0.05155)1.000:0.05568)1.000:0.05871)1.000:0.07048)0.787:0.02358,IMG2687453348:0.11452)1.000:0.03793)1.000:0.04887)1.000:0.02810)1.000:0.05618)1.000:0.04953,IMG2519899550:0.20741)1.000:0.04078,IMG2602042032:0.17616)0.888:0.02254,(((IMG2740892604:0.16478,IMG641736193:0.18257)1.000:0.08101,(((IMG2585427699:0.15263,IMG2751185561:0.17874)1.000:0.05667,((IMG2579778771:0.14848,(IMG2513237357:0.15960,IMG2600255149:0.21741)1.000:0.04877)1.000:0.03626,((IMG2602041582:0.06986,IMG2519899691:0.09160)1.000:0.09435,IMG2600255236:0.17195)0.952:0.03517)0.900:0.01971)1.000:0.07894,(IMG2526164522:0.16864,(IMG645058705:0.19976,(IMG2558860283:0.12594,IMG2657244902:0.11687)1.000:0.07471)1.000:0.07815)1.000:0.03562)0.679:0.02547)1.000:0.02716,((((IMG646564521:0.18737,(Ga0197055:0.12082,(IMG2606217800:0.06915,(IMG2751185646:0.12703,IMG2593339241:0.07205)0.780:0.03253)1.000:0.08485)0.999:0.03797)1.000:0.11287,(IMG2751185642:0.15169,(IMG2608642216:0.13417,IMG2751185645:0.14382)1.000:0.05541)1.000:0.09383)1.000:0.04523,(((((IMG2588254267:0.11350,((IMG2600255040:0.06471,IMG2740892381:0.07852)1.000:0.05232,(IMG2597489878:0.07582,IMG2524614801:0.15533)0.811:0.01955)1.000:0.05390)1.000:0.07011,IMG2721755263:0.25448)1.000:0.03189,((IMG2593339149:0.16256,(IMG2751185639:0.15930,(IMG2558309005:0.01112,IMG2558309013:0.03032)1.000:0.07691)0.885:0.03919)1.000:0.06071,(IMG2562617078:0.20329,IMG2585427812:0.11842)0.454:0.02281)0.988:0.04392)0.950:0.03365,IMG2619619242:0.14709)1.000:0.08652,(IMG2721755230:0.24834,(IMG2517287003:0.18931,((IMG2558860167:0.10953,IMG2558860136:0.13753)1.000:0.03187,((IMG2526164529:0.09105,(IMG2706794656:0.06803,IMG2593339157:0.07272)1.000:0.03611)0.499:0.01979,((IMG2593339154:0.07342,IMG2558860140:0.06459)1.000:0.07620,IMG2558860137:0.14807)1.000:0.02585)1.000:0.03265)1.000:0.07760)0.997:0.03053)1.000:0.05049)0.341:0.02145)0.999:0.02927,(((IMG2534681894:0.00685,IMG2537562033:0.00264)1.000:0.19886,(IMG2713897203:0.00293,IMG641522617:0.00390)1.000:0.09991)1.000:0.10409,IMG2693429901:0.16022)0.997:0.02509)0.913:0.02103)1.000:0.04633)1.000:0.02422)0.331:0.02474,(IMG2634166305:0.21500,(IMG2501915963:0.13115,(Ga0196982:0.19788,Ga0197087:0.05560)0.905:0.07884)0.803:0.02552)0.986:0.05870)0.999:0.02341)0.715:0.01999,(IMG2515154092:0.13287,(Ga0196990:0.04868,(Ga0197029:0.00054,(Ga0197085:0.00055,(Ga0196942:0.00158,Ga0197080:0.00055)0.919:0.00157)0.000:0.00055)1.000:0.04572)1.000:0.19326)0.994:0.03603)0.994:0.02253,(IMG2642422587:0.23102,Ga0197059:0.20368)0.570:0.04581)1.000:0.03217)0.633:0.01976,(Ga0170742:0.36703,(Ga0070113:0.30549,(((((Ga0179989:0.22376,IMG2524614646:0.19200)0.641:0.02093,((Ga0185728:0.01836,Ga0187071:0.02317)1.000:0.17146,(Ga0179988:0.18012,IMG2585427636:0.11435)1.000:0.16573)1.000:0.07267)0.995:0.03745,(Ga0186944:0.13415,IMG2703719177:0.13205)1.000:0.10649)0.991:0.04395,IMG2654588087:0.26077)1.000:0.04011,(Ga0215221:0.29635,(((Ga0185756:0.00055,(((Ga0185749:0.00529,Ga0185748:0.00103)0.740:0.00054,Ga0185760:0.00051)0.834:0.00069,(Ga0185751:0.00058,Ga0185754:0.00082)0.248:0.00053)0.363:0.00180)0.323:0.00221,Ga0185755:0.00201)1.000:0.16071,(((Ga0070338:0.00276,Ga0070336:0.00977)1.000:0.02103,((Ga0097869:0.0,IMG2645728126:0.0):0.01177,Ga0097891:0.02303)1.000:0.01556)1.000:0.02696,((((((((Ga0256641:0.00055,((Ga0137290:0.00054,((Ga0170847:0.00164,Ga0137228:0.00303)0.788:0.00093,Ga0137200:0.00053)0.872:0.00053)0.741:0.00053,Ga0256633:0.00054)0.525:0.00055)0.318:0.00053,(Ga0137132:0.01583,Ga0137224:0.00253)0.569:0.00054)0.000:0.00055,(Ga0170849:0.00210,Ga0137126:0.00054)0.873:0.00055)0.898:0.00054,((Ga0256643:0.00097,(Ga0256653:0.00055,Ga0137112:0.00055)1.000:0.01135)0.000:0.00055,((Ga0170348:0.00054,Ga0137234:0.00120)0.691:0.00051,Ga0137240:0.00055)0.909:0.00055)0.253:0.00053)0.935:0.00054,(((Ga0137058:0.00161,Ga0137073:0.00051)0.511:0.00054,Ga0137258:0.00103)0.795:0.00113,(Ga0170342:0.00055,Ga0137111:0.00055)0.000:0.00053)0.986:0.00050)0.734:0.00053,(Ga0170343:0.00055,Ga0256649:0.00055)0.917:0.00060)0.486:0.00055,Ga0137157:0.00205)0.000:0.00054,(Ga0137049:0.00555,Ga0170346:0.00055)0.763:0.00064)1.000:0.05485)1.000:0.13191)1.000:0.12938)1.000:0.05635)0.424:0.02860)0.332:0.01176)0.464:0.03068)0.868:0.01910)0.363:0.01502,((((((Ga0097928:0.07482,IMG2724678925:0.08849)1.000:0.19449,((Ga0138152:0.38365,((Ga0179438:0.21560,(Ga0097960:0.10625,(IMG2721755196:0.05079,IMG2711768776:0.03933)1.000:0.09620)1.000:0.05392)1.000:0.06766,(IMG642555127:0.25279,(Ga0184673:0.10142,IMG2711768513:0.11575)1.000:0.12983)1.000:0.05169)0.999:0.05596)1.000:0.05916,((IMG2711768573:0.18604,(Ga0170733:0.26367,(IMG2711768574:0.10813,IMG2713897379:0.10629)1.000:0.13233)0.770:0.02946)1.000:0.04705,(IMG2710723795:0.22094,((Ga0097958:0.10438,(Ga0170735:0.15069,IMG2710724074:0.11776)0.971:0.03678)1.000:0.10735,((Ga0170731:0.11746,Ga0214625:0.08782)1.000:0.11977,(Ga0171341:0.16061,(Ga0179726:0.01128,Ga0170734:0.03000)1.000:0.18612)0.995:0.03920)0.982:0.03403)0.022:0.01997)0.978:0.02520)0.173:0.02094)0.981:0.03194)1.000:0.10364,((IMG2770939611:0.16792,Ga0187127:0.16154)1.000:0.16818,(IMG2716884109:0.28714,IMG2770939640:0.28443)0.377:0.03272)1.000:0.03530)1.000:0.02886,(((Ga0179960:0.09725,(Ga0179997:0.06200,IMG2711768373:0.07329)0.293:0.00778)1.000:0.38531,((((Ga0215203:0.00054,Ga0170773:0.00055)0.924:0.00054,(Ga0179454:0.00055,Ga0215198:0.00055)0.955:0.00692)1.000:0.22517,(((Ga0071200:0.00054,(Ga0071194:0.00055,Ga0071198:0.00055)1.000:0.00055)1.000:0.26375,((Ga0179441:0.00179,(Ga0179473:0.00055,(Ga0215201:0.00054,Ga0179484:0.00055)0.987:0.00053)0.563:0.00055)0.995:0.01343,(Ga0179486:0.00188,(((Ga0215200:0.00055,(Ga0179483:0.00054,(Ga0179472:0.00093,(Ga0179477:0.00055,((Ga0179482:0.00055,(Ga0179476:0.00396,(Ga0179442:0.00275,Ga0179467:0.00771)0.728:0.00054)0.427:0.00054)0.727:0.00055,Ga0215197:0.00055)0.877:0.00055)0.947:0.00055)0.135:0.00055)0.695:0.00054)0.823:0.00878,Ga0215199:0.00125)0.909:0.00053,(Ga0179481:0.00222,((Ga0179462:0.00054,Ga0179450:0.00242)0.709:0.00054,Ga0215202:0.00054)0.875:0.00122)0.865:0.00138)0.394:0.00156)0.978:0.00793)1.000:0.14484)0.987:0.03414,(Ga0179923:0.15292,(Ga0071184:0.05449,(Ga0071196:0.00055,Ga0071202:0.00055)0.887:0.03277)0.967:0.18281)1.000:0.10458)0.975:0.02573)0.964:0.03837,Ga0192113:0.30610)0.442:0.03250)0.647:0.02762,((((((((Ga0179428:0.16612,Ga0071204:0.18211)0.945:0.03929,(Ga0138202:0.19034,IMG2772190819:0.25390)0.897:0.03507)0.712:0.02169,(((((Ga0179672:0.13613,(Ga0179391:0.14172,(Ga0179682:0.09191,Ga0179702:0.06171)0.987:0.04015)0.815:0.01899)0.333:0.01304,(((Ga0179413:0.09320,Ga0138125:0.10408)0.998:0.02868,Ga0179706:0.11257)0.539:0.01438,((((Ga0179751:0.09794,(Ga0179395:0.12062,Ga0179776:0.10203)0.682:0.01818)0.305:0.00806,Ga0179757:0.11294)0.976:0.02076,(IMG2713897388:0.10252,Ga0071286:0.08839)0.967:0.01768)0.751:0.02057,IMG2710264726:0.10896)0.687:0.01667)1.000:0.02874)0.997:0.02529,(Ga0179411:0.16056,(Ga0179766:0.07319,(Ga0070067:0.06966,Ga0170743:0.05069)0.575:0.01303)1.000:0.06923)0.987:0.03602)1.000:0.08763,(Ga0070075:0.04828,Ga0070079:0.02142)1.000:0.08893)1.000:0.03801,((Ga0179881:0.13329,Ga0179415:0.16806)0.931:0.04567,(((((Ga0179456:0.00054,(Ga0179479:0.00053,Ga0179439:0.00053)0.518:0.00055)0.323:0.00053,Ga0179460:0.00055)1.000:0.01886,(Ga0179453:0.04130,(Ga0170760:0.00055,(Ga0071206:0.00055,Ga0071228:0.00055)1.000:0.00054)1.000:0.01131)0.949:0.01730)1.000:0.01940,(Ga0179444:0.02048,(Ga0071216:0.00055,Ga0071226:0.00054)1.000:0.08663)0.972:0.01971)1.000:0.19957,((Ga0170740:0.15706,(Ga0179420:0.12236,(((((Ga0179394:0.06360,Ga0179429:0.08271)0.127:0.00356,Ga0179856:0.11675)0.301:0.00413,Ga0179403:0.09815)0.283:0.00901,(Ga0179431:0.09555,Ga0179427:0.08272)0.714:0.01806)0.980:0.01612,Ga0179861:0.11990)0.885:0.01825)1.000:0.03713)0.999:0.02798,IMG2711768538:0.18491)0.791:0.02159)0.994:0.02261)0.058:0.01556)1.000:0.06444)0.934:0.02477,(((Ga0170745:0.10749,(Ga0179432:0.11535,Ga0170741:0.10405)0.912:0.03188)0.366:0.00657,Ga0138119:0.14682)1.000:0.11469,(((Ga0170744:0.12188,Ga0179412:0.05417)0.761:0.02853,((Ga0138116:0.10260,(Ga0179664:0.10892,((Ga0179712:0.02041,(Ga0179749:0.03418,Ga0179679:0.01751)0.693:0.00608)1.000:0.06147,(Ga0179648:0.05231,Ga0179661:0.06268)0.972:0.02814)0.463:0.00804)0.252:0.00449)0.854:0.01201,Ga0179393:0.11485)0.907:0.01164)1.000:0.03240,(Ga0179752:0.16620,((((Ga0179980:0.07073,Ga0171359:0.06835)0.403:0.02437,Ga0179984:0.10570)0.400:0.01214,(Ga0138117:0.08584,(Ga0179964:0.02768,Ga0138160:0.01992)0.974:0.03623)0.844:0.02329)0.792:0.01592,(IMG2711768235:0.11352,Ga0179649:0.11653)0.994:0.02225)0.268:0.01124)0.956:0.01703)1.000:0.16423)1.000:0.04899)0.436:0.01921,(((IMG2710264586:0.10114,(Ga0179773:0.10077,Ga0179759:0.09608)0.765:0.01194)1.000:0.09584,(Ga0171380:0.19339,(Ga0179780:0.14396,Ga0179758:0.13974)0.992:0.04968)1.000:0.07755)1.000:0.06771,(Ga0179406:0.14989,(((((Ga0179760:0.08153,Ga0179755:0.06860)0.990:0.04368,(Ga0179435:0.13789,Ga0179436:0.14299)0.861:0.02436)0.080:0.02407,Ga0179701:0.12797)0.999:0.02982,(Ga0179414:0.09194,Ga0170772:0.08807)1.000:0.07002)1.000:0.03042,(Ga0179421:0.07518,IMG2710723884:0.05457)1.000:0.10041)0.934:0.02901)1.000:0.10752)1.000:0.03798)0.190:0.01076,Ga0171369:0.23998)0.938:0.01811,((Ga0179978:0.16203,Ga0071232:0.26574)0.911:0.04760,((Ga0179396:0.18034,Ga0179677:0.14475)0.993:0.05132,(Ga0179972:0.37663,Ga0206037:0.12257)0.697:0.09445)0.954:0.02501)0.403:0.03406)1.000:0.03104,((Ga0170694:0.12155,Ga0170768:0.12073)1.000:0.13842,Ga0185719:0.24904)0.875:0.03383)1.000:0.04467)0.517:0.01852)0.988:0.01921,(((((((((Ga0179994:0.19345,IMG2710723990:0.18977)0.991:0.04258,(IMG2571042012:0.20021,(Ga0179996:0.11760,(Ga0187020:0.09321,(Ga0187018:0.06534,((Ga0187135:0.00191,(Ga0187081:0.00055,Ga0187021:0.00054)0.749:0.00080)1.000:0.08977,IMG2623620430:0.11168)0.881:0.02193)0.867:0.04331)0.981:0.03818)0.624:0.02048)0.619:0.02773)1.000:0.03967,(((((Ga0170545:0.00055,(Ga0170325:0.00055,(Ga0070318:0.00292,Ga0170319:0.00121)0.345:0.00054)0.990:0.00866)1.000:0.00054,(Ga0170352:0.00909,((Ga0137263:0.00366,(Ga0070095:0.00053,Ga0170538:0.00055)0.458:0.00368)0.504:0.00055,Ga0170317:0.00160)0.636:0.00053)0.904:0.00241)1.000:0.00870,((Ga0070348:0.00054,Ga0070358:0.00053)0.997:0.01411,(Ga0170353:0.00084,(Ga0070308:0.00055,(Ga0170344:0.00055,Ga0170557:0.00055)0.465:0.00055)0.922:0.00055)0.994:0.00717)0.718:0.00383)0.994:0.00820,(((((Ga0070089:0.00055,((((Ga0170566:0.00055,Ga0137184:0.00142)0.000:0.00055,(Ga0170559:0.00055,Ga0070091:0.00275)0.105:0.00054)0.888:0.00055,Ga0170551:0.00055)0.774:0.00055,(Ga0256648:0.00055,(Ga0070093:0.00054,(Ga0170328:0.00053,Ga0179961:0.21906)0.000:0.00259)0.979:0.00054)1.000:0.00054)0.000:0.00055)0.661:0.00055,(Ga0256637:0.00054,Ga0137085:0.00075)0.363:0.00055)0.960:0.00055,Ga0137271:0.00103)0.776:0.00113,Ga0137147:0.00055)0.594:0.00209,Ga0170552:0.00054)0.999:0.01206)1.000:0.15049,(Ga0179973:0.12014,IMG2619618849:0.18813)0.995:0.03818)1.000:0.05317)1.000:0.02921,((Ga0179970:0.22924,IMG2630968266:0.21110)0.989:0.05004,(Ga0180002:0.19303,(IMG2711768361:0.08184,IMG2711768225:0.09799)1.000:0.10458)0.715:0.02196)0.866:0.03195)0.857:0.02403,(IMG2523231062:0.33205,(IMG2522125153:0.22945,(IMG2721755320:0.08736,(Ga0187130:0.00186,Ga0187050:0.00055)1.000:0.07224)1.000:0.16047)1.000:0.04174)1.000:0.03874)1.000:0.03388,(IMG2721755304:0.34147,((Ga0186950:0.33479,Ga0196992:0.09022)1.000:0.22787,((Ga0138220:0.15761,(Ga0196997:0.00628,Ga0196952:0.00055)1.000:0.12226)1.000:0.17367,(((Ga0186956:0.00213,Ga0186954:0.02403)0.858:0.00770,((Ga0186953:0.00055,(Ga0186952:0.02232,Ga0186955:0.02312)0.815:0.00055)1.000:0.00055,Ga0186957:0.00055)0.992:0.01924)1.000:0.14065,((IMG2708742730:0.11358,((Ga0184731:0.00055,Ga0184734:0.00054)0.986:0.00267,(Ga0184729:0.00053,(Ga0192185:0.00055,(Ga0184728:0.00081,(((Ga0184730:0.00054,Ga0184732:0.00053)1.000:0.01846,(Ga0184724:0.00215,((Ga0184740:0.00322,Ga0184723:0.00055)0.652:0.00055,Ga0192165:0.00222)0.534:0.00052)0.989:0.00054)0.759:0.00214,Ga0184726:0.00301)0.657:0.00053)0.840:0.00050)0.703:0.00050)0.337:0.00053)1.000:0.10289)0.866:0.02026,(((Ga0184722:0.07337,((Ga0184725:0.00055,Ga0184721:0.00055)0.752:0.00054,((Ga0184735:0.00053,Ga0184737:0.00054)0.631:0.00054,Ga0184733:0.00055)0.601:0.00054)0.954:0.00291)1.000:0.09877,((Ga0138218:0.00067,Ga0184741:0.00055)0.985:0.00685,(Ga0184727:0.00055,(Ga0184739:0.00055,(Ga0184738:0.00082,Ga0184720:0.04223)0.914:0.00053)0.764:0.00055)1.000:0.03642)1.000:0.06733)1.000:0.02739,Ga0186934:0.13152)0.726:0.01580)1.000:0.03402)1.000:0.09694)0.974:0.03336)1.000:0.05911)1.000:0.03646)1.000:0.06167,Ga0187007:0.21765)0.493:0.01328,(((((Ga0111107:0.09406,(((IMG2710724077:0.04377,(Ga0105719:0.08422,Ga0111115:0.03360)1.000:0.02877)1.000:0.06105,(Ga0206062:0.06289,Ga0111106:0.05978)0.074:0.01285)0.958:0.01613,((Ga0111116:0.06367,Ga0111111:0.03241)0.947:0.03436,(Ga0111118:0.07411,Ga0179991:0.08879)0.725:0.01170)0.418:0.01098)1.000:0.03497)1.000:0.10702,(IMG2517287004:0.13971,((Ga0184711:0.00055,Ga0184710:0.00055)1.000:0.06073,(((((Ga0184708:0.00831,Ga0184709:0.00053)0.725:0.00053,Ga0184715:0.00054)0.584:0.00055,Ga0184713:0.00054)0.579:0.00115,Ga0184719:0.00092)0.928:0.00359,(Ga0184716:0.00055,Ga0184714:0.00055)0.989:0.00359)1.000:0.07576)1.000:0.06960)1.000:0.08885)1.000:0.05501,(IMG2711768370:0.23059,(IMG2651870060:0.25097,IMG2710723983:0.15983)1.000:0.04969)1.000:0.02985)0.150:0.01539,(((IMG2529292556:0.04227,(Ga0187086:0.00050,(Ga0187001:0.00052,Ga0187025:0.00055)0.653:0.00054)0.999:0.05719)1.000:0.11501,(Ga0232568:0.07917,Ga0232605:0.07196)1.000:0.05117)1.000:0.08675,((Ga0185814:0.04668,Ga0185813:0.06252)1.000:0.13563,(IMG2708742843:0.15609,(IMG2540341086:0.29971,(Ga0179727:0.16201,(Ga0214616:0.03800,Ga0214631:0.03925)0.997:0.12549)0.968:0.04576)0.798:0.02489)0.660:0.02093)0.999:0.05130)1.000:0.03881)1.000:0.02253,(((IMG649633038:0.23271,IMG646564525:0.21356)1.000:0.06017,(((((Ga0170703:0.00594,(Ga0170705:0.00199,(Ga0170707:0.00055,Ga0170704:0.00054)0.898:0.00212)0.552:0.00323)1.000:0.11065,(Ga0170702:0.00836,Ga0170706:0.01454)1.000:0.11140)1.000:0.22365,(Ga0070049:0.09375,(Ga0214606:0.11552,(Ga0184702:0.05997,IMG2710723689:0.05958)1.000:0.06278)0.677:0.01271)0.998:0.05550)1.000:0.10543,Ga0071192:0.27567)0.123:0.02602,(((IMG2523231012:0.13031,IMG2512564091:0.18865)1.000:0.13678,(IMG643692029:0.14144,((((Ga0071274:0.04958,((Ga0206044:0.00053,Ga0206045:0.00055)1.000:0.21524,Ga0071270:0.01271)0.813:0.01161)1.000:0.18815,IMG2648501445:0.11470)1.000:0.06765,(IMG2684622609:0.16601,(IMG2531839094:0.17202,IMG2710723538:0.14797)0.998:0.03842)0.764:0.02293)0.504:0.01600,(IMG2663763041:0.16040,IMG2657244987:0.19533)0.163:0.02861)1.000:0.06762)1.000:0.24626)1.000:0.06187,((IMG649633039:0.20767,(IMG2562617012:0.16266,(IMG2510461075:0.18357,(IMG2728369262:0.07607,(Ga0137238:0.00077,(((((Ga0137083:0.00055,(Ga0137282:0.00051,Ga0137109:0.00055)0.816:0.00075)0.638:0.00055,((Ga0170561:0.00055,((Ga0137203:0.00055,((Ga0137028:0.00377,Ga0137151:0.02831)0.917:0.00054,Ga0185744:0.00223)0.843:0.00055)0.000:0.00054,Ga0137177:0.00199)1.000:0.00054)0.917:0.00055,(((((Ga0137129:0.00055,(Ga0137192:0.00142,(Ga0137218:0.00095,Ga0137260:0.02344)0.000:0.00050)0.978:0.00163)0.308:0.00058,(Ga0137060:0.00216,Ga0170571:0.00055)0.897:0.00178)0.972:0.00100,Ga0137163:0.00054)0.872:0.00055,((((((((Ga0137205:0.00055,Ga0137191:0.00127)0.255:0.00054,Ga0185742:0.00055)0.743:0.00053,Ga0137050:0.00055)0.893:0.00054,(Ga0137251:0.00055,(Ga0185753:0.00172,(Ga0185757:0.00055,Ga0185758:0.00079)0.977:0.00054)1.000:0.07856)0.834:0.00055)0.778:0.00055,((Ga0137272:0.00054,Ga0137140:0.00053)0.260:0.00055,Ga0185743:0.00054)0.929:0.00050)0.475:0.00054,(Ga0137149:0.00090,Ga0137090:0.00772)0.517:0.00098)0.849:0.00054,((((((((((Ga0170844:0.00055,Ga0170851:0.00307)0.408:0.00110,Ga0137254:0.00204)0.972:0.00162,(Ga0137261:0.00548,(Ga0137051:0.00052,(Ga0170529:0.00143,Ga0170503:0.00055)0.961:0.00270)0.000:0.00054)0.771:0.00054)0.941:0.00100,((Ga0137054:0.00126,(Ga0170537:0.00055,(Ga0170331:0.03105,Ga0137115:0.00055)0.965:0.00204)0.605:0.00055)0.868:0.00071,(Ga0137108:0.00184,(Ga0137118:0.00212,((Ga0137172:0.00068,Ga0137173:0.00137)0.957:0.00272,((Ga0137082:0.00055,Ga0137230:0.00595)0.971:0.00119,(Ga0137216:0.00055,Ga0137127:0.00056)0.000:0.00054)0.435:0.00054)0.663:0.00101)0.978:0.00054)0.994:0.00055)0.803:0.00055)0.951:0.00066,(((Ga0137053:0.00146,Ga0137063:0.00067)1.000:0.00054,((Ga0137244:0.00149,(Ga0170500:0.00094,Ga0137153:0.00134)0.955:0.00063)0.779:0.00054,Ga0137145:0.00055)0.094:0.00055)0.761:0.00054,(((Ga0137275:0.00141,Ga0137033:0.00053)0.063:0.00054,Ga0137042:0.00146)0.787:0.00089,Ga0137162:0.00441)0.907:0.00055)0.879:0.00054)0.892:0.00055,((Ga0137075:0.00055,(Ga0137181:0.01488,(Ga0137052:0.00484,Ga0170508:0.00054)0.975:0.00210)0.949:0.00054)1.000:0.00055,Ga0137175:0.00051)0.737:0.00054)0.928:0.00051,Ga0137235:0.00099)0.758:0.00055,((Ga0170539:0.00055,Ga0170513:0.00054)0.840:0.00055,((Ga0170530:0.00136,(Ga0170491:0.00055,Ga0137294:0.00088)0.955:0.00502)0.472:0.00080,Ga0137208:0.00054)0.724:0.00055)0.937:0.00055)0.561:0.00053,((((Ga0185746:0.00052,Ga0137064:0.00929)0.995:0.00053,(((((Ga0170528:0.00053,Ga0173342:0.00089)0.461:0.00051,(Ga0137137:0.00055,Ga0170501:0.00215)0.917:0.00070)0.984:0.00084,(((((((Ga0170509:0.00478,(Ga0170498:0.00339,Ga0170524:0.00387)0.758:0.00073)0.776:0.00159,((Ga0137210:0.00775,Ga0170313:0.00381)0.396:0.00054,Ga0137201:0.00087)0.986:0.00054)0.053:0.00055,Ga0170516:0.00260)0.848:0.00060,Ga0170534:0.00081)0.911:0.00054,(Ga0170324:0.00097,((Ga0170531:0.00111,(Ga0137078:0.00123,(Ga0170846:0.00054,Ga0137245:0.00301)0.804:0.00097)0.650:0.00055)0.929:0.00055,Ga0137142:0.00112)0.806:0.00055)0.969:0.00082)0.753:0.00055,Ga0170499:0.00055)0.964:0.00054,((Ga0170485:0.00055,Ga0137256:0.00055)0.533:0.00055,(Ga0137097:0.00055,Ga0170525:0.00055)0.949:0.00090)0.413:0.00050)0.891:0.00051)0.760:0.00055,((Ga0137135:0.00214,Ga0170512:0.00055)0.979:0.00094,((Ga0137229:0.00134,(Ga0137141:0.00154,Ga0170321:0.00055)0.990:0.00409)0.956:0.00088,Ga0137223:0.00055)0.593:0.00055)0.929:0.00055)0.000:0.00055,(Ga0137264:0.00204,(Ga0137265:0.00102,((Ga0137131:0.00254,Ga0170487:0.00053)0.806:0.00279,Ga0170316:0.00272)0.932:0.00053)0.772:0.00055)0.997:0.00055)0.960:0.00055)0.620:0.00053,(((Ga0170483:0.00055,Ga0170314:0.00073)0.961:0.00073,(Ga0170333:0.00072,Ga0170506:0.00054)0.997:0.00117)0.768:0.00055,Ga0170521:0.00055)0.900:0.00055)0.635:0.00055,((Ga0137209:0.00159,((Ga0137087:0.00055,Ga0137249:0.00055)0.882:0.00055,(Ga0170569:0.00053,Ga0170522:0.00126)0.766:0.00055)0.962:0.00058)0.244:0.00054,(((Ga0137025:0.00055,(Ga0137089:0.00102,((Ga0137178:0.00122,(Ga0137291:0.00194,Ga0137236:0.01498)0.362:0.00054)0.961:0.00282,Ga0170541:0.00171)0.821:0.00131)0.000:0.00055)0.402:0.00055,Ga0137212:0.00055)0.255:0.00053,Ga0137289:0.00114)1.000:0.00054)0.773:0.00055)0.428:0.00054)0.999:0.00054,Ga0137199:0.00053)0.664:0.00059)0.763:0.00055,(Ga0170511:0.00267,((Ga0137259:0.00055,((Ga0137030:0.00469,Ga0137061:0.00055)0.949:0.00178,Ga0170326:0.00055)0.974:0.00054)0.745:0.00055,Ga0137253:0.00055)0.596:0.00055)0.923:0.00054)0.485:0.00055)0.945:0.00053,((Ga0170550:0.00055,(Ga0137211:0.00055,Ga0170555:0.00054)0.000:0.00054)0.928:0.00054,(((Ga0170547:0.00053,Ga0137196:0.00090)0.567:0.00141,(Ga0137022:0.00075,(Ga0137280:0.00174,(Ga0137059:0.00122,(Ga0137043:0.00055,Ga0137088:0.02162)0.000:0.00054)0.770:0.00054)0.808:0.00059)0.727:0.00059)0.734:0.00055,Ga0170533:0.00101)0.968:0.00066)0.903:0.00055)0.731:0.00055)0.901:0.00055)0.893:0.00064,(Ga0137262:0.00112,Ga0137269:0.00121)0.229:0.00055)0.836:0.00054,((Ga0137189:0.00160,(Ga0170843:0.00055,((Ga0137207:0.00053,Ga0137164:0.00054)0.907:0.00288,Ga0137155:0.01222)0.887:0.00803)0.000:0.00051)0.884:0.00286,(Ga0137067:0.00115,Ga0137095:0.00059)0.053:0.00054)0.823:0.00053)0.000:0.00054,Ga0137182:0.00055)0.897:0.00116)1.000:0.07534)1.000:0.07743)1.000:0.10512)1.000:0.08480)1.000:0.06528,((((Ga0097867:0.0,IMG2639762629:0.0):0.00053,Ga0097879:0.00055)0.817:0.00050,((Ga0097863:0.00062,(((Ga0097877:0.00140,Ga0097865:0.00055)0.000:0.00054,Ga0097875:0.00055)0.933:0.00055,Ga0097861:0.00055)0.744:0.00054)0.904:0.00055,Ga0097873:0.00129)0.940:0.00068)1.000:0.47461,((((Ga0215212:0.00680,(Ga0215208:0.00157,(Ga0215219:0.00529,Ga0215211:0.00351)0.891:0.00057)0.737:0.00054)0.668:0.00101,(((Ga0215217:0.00279,Ga0215210:0.00122)0.000:0.00055,Ga0215215:0.00237)0.899:0.00128,Ga0215207:0.00459)0.235:0.00101)0.990:0.00388,(Ga0215218:0.00208,(Ga0215216:0.00214,(Ga0215213:0.00173,(Ga0215214:0.00053,Ga0215209:0.01248)0.051:0.00054)0.181:0.00283)0.000:0.00053)1.000:0.01953)1.000:0.35009,((((((((Ga0256650:0.00055,Ga0170312:0.00055)0.481:0.00391,Ga0170567:0.00119)0.913:0.00056,(((Ga0137124:0.00055,Ga0256652:0.00172)0.864:0.00138,(Ga0137274:0.00169,Ga0256642:0.00055)0.736:0.00054)0.926:0.00140,(Ga0256631:0.00101,Ga0170492:0.00361)0.913:0.00069)0.039:0.00055)0.335:0.00053,((Ga0170334:0.00436,Ga0137237:0.00053)0.011:0.00053,Ga0137247:0.00088)0.931:0.00066)0.619:0.00054,(Ga0137047:0.00051,Ga0256651:0.00055)0.774:0.00054)0.998:0.01324,IMG2695420562:0.01523)1.000:0.28468,(IMG2728369450:0.09076,(Ga0185752:0.06014,(Ga0097881:0.00704,Ga0097893:0.00170)0.985:0.04258)0.882:0.02859)1.000:0.16157)1.000:0.08215,(IMG2728369434:0.39830,(IMG2654587947:0.29526,(Ga0232591:0.19959,((((Ga0187017:0.00055,Ga0186971:0.00055)0.796:0.00054,(((Ga0186975:0.00055,Ga0187113:0.00055)0.735:0.00055,((Ga0187085:0.00055,(Ga0187040:0.00055,Ga0187008:0.00055)0.627:0.00053)0.859:0.00055,Ga0187065:0.00055)0.816:0.00053)0.758:0.00054,Ga0186991:0.00065)0.960:0.00053)0.691:0.00079,Ga0186979:0.00055)1.000:0.25043,(Ga0232588:0.00055,(Ga0232601:0.00055,(Ga0232608:0.00055,(Ga0232594:0.00055,Ga0232602:0.00054)0.624:0.00055)0.683:0.00055)1.000:0.00054)1.000:0.17666)0.955:0.04873)1.000:0.07034)0.999:0.03964)1.000:0.08309)1.000:0.05471)0.722:0.02971)0.999:0.03674)0.799:0.02841)1.000:0.03143)0.993:0.02629)0.544:0.01566,(((((IMG639633050:0.14753,(IMG2602042025:0.10396,IMG2522572047:0.12940)1.000:0.05236)1.000:0.07811,((IMG2708742628:0.08058,IMG2708742624:0.07993)1.000:0.16302,IMG2517093047:0.19670)0.997:0.03179)0.830:0.01989,((Ga0071230:0.04910,Ga0071188:0.08031)1.000:0.20606,(((IMG2728369698:0.14127,IMG2523231027:0.13073)1.000:0.15548,(IMG2687453524:0.18622,(Ga0071250:0.19909,IMG2505119042:0.16218)0.613:0.03019)0.976:0.02933)1.000:0.03345,(((((Ga0184700:0.09330,IMG2654587567:0.07265)1.000:0.11010,IMG2556793040:0.27328)1.000:0.04658,(((Ga0187111:0.10256,Ga0071238:0.13461)0.967:0.03425,(((Ga0071254:0.08561,Ga0184701:0.09349)0.893:0.04673,Ga0197050:0.14712)0.998:0.06848,Ga0187034:0.18644)0.579:0.01851)0.570:0.02100,(IMG2721755350:0.12951,((Ga0187154:0.00055,(Ga0187061:0.00055,(Ga0187092:0.00055,(Ga0187060:0.00327,Ga0187157:0.00055)0.378:0.00053)0.520:0.00053)0.788:0.00054)1.000:0.01281,(IMG2504136006:0.09087,(Ga0187059:0.00055,Ga0187109:0.00055)0.966:0.00202)0.995:0.02210)1.000:0.07608)1.000:0.08239)0.342:0.01728)0.986:0.02002,(IMG2582581262:0.25457,(IMG2502957028:0.13432,((IMG643692021:0.08137,IMG2616644807:0.10960)1.000:0.11016,IMG2524023145:0.14970)0.281:0.02511)1.000:0.07580)0.976:0.02523)1.000:0.02229,((IMG2657245163:0.23817,(IMG2509601019:0.08038,((Ga0187155:0.00054,(Ga0187062:0.00055,(Ga0187091:0.00055,(Ga0187156:0.00055,Ga0187110:0.00055)0.000:0.00053)1.000:0.00055)1.000:0.00053)1.000:0.00054,(Ga0187049:0.00055,Ga0187153:0.00055)0.721:0.00055)1.000:0.07550)1.000:0.14210)1.000:0.05276,((Ga0184703:0.20163,(IMG637000317:0.10757,Ga0138240:0.11822)1.000:0.08288)0.857:0.02634,((IMG2721755368:0.06273,(Ga0138238:0.04240,IMG2721755395:0.03419)0.929:0.02318)1.000:0.13713,IMG2509601044:0.24322)0.947:0.03115)0.999:0.02301)0.951:0.01747)1.000:0.02894)0.100:0.01149)0.959:0.01323)0.770:0.01328,(IMG2710264661:0.29075,((IMG2721755292:0.25725,(Ga0071190:0.27257,(Ga0071264:0.27338,Ga0071176:0.33744)0.856:0.04692)0.999:0.04639)0.984:0.02716,(((IMG2711768430:0.24519,(Ga0214610:0.11410,IMG2622736562:0.12517)1.000:0.13696)1.000:0.05020,((Ga0187024:0.21593,Ga0185714:0.13533)0.844:0.14717,(IMG2619618909:0.34638,(Ga0071258:0.20501,IMG2541047022:0.18777)1.000:0.11455)0.699:0.02785)0.895:0.02368)0.790:0.03412,(IMG643348507:0.24005,(IMG2770939511:0.30001,(IMG2623620417:0.28836,(IMG2636416168:0.27790,IMG646311933:0.22948)1.000:0.06976)0.988:0.03175)0.997:0.03518)1.000:0.04574)0.759:0.01989)1.000:0.02335)0.986:0.01711)1.000:0.02144,(((((((((IMG2710723633:0.23171,(IMG2657245022:0.16541,IMG2710723627:0.19071)0.999:0.03665)0.997:0.02783,((IMG2616645016:0.32241,(IMG2687453610:0.25840,IMG2684623181:0.26454)1.000:0.09045)1.000:0.05013,(IMG2681812884:0.30912,((IMG2651870266:0.18676,IMG2716884830:0.20589)1.000:0.07743,(IMG2716884869:0.17825,IMG2716884339:0.26310)1.000:0.08079)1.000:0.04632)0.990:0.03227)1.000:0.04626)0.864:0.02095,(((IMG2617271321:0.07010,(IMG2585427912:0.08194,IMG2751185812:0.08999)0.150:0.01921)1.000:0.09499,((IMG2663763040:0.09444,IMG2687453149:0.12305)1.000:0.10742,((IMG2663763599:0.04786,IMG2663762776:0.05323)1.000:0.07566,(IMG2523231065:0.12923,IMG2563367223:0.10278)1.000:0.03501)0.289:0.01956)1.000:0.02324)0.902:0.02493,(IMG2504756040:0.09084,IMG2648501871:0.15215)1.000:0.12210)1.000:0.02622)0.940:0.01687,((IMG2571042363:0.14923,IMG2751185563:0.21031)1.000:0.04602,IMG640427112:0.25390)0.965:0.01967)0.991:0.01623,((IMG2757320364:0.20765,(IMG2619618926:0.11481,IMG637000348:0.15847)1.000:0.07234)1.000:0.04824,((IMG2690315631:0.27548,(IMG2562617193:0.20981,(IMG2619619230:0.18341,(IMG2651870286:0.00712,IMG2651870287:0.00377)1.000:0.20468)0.999:0.03851)1.000:0.04067)0.855:0.01466,((IMG2617271046:0.14199,(IMG2563367222:0.09994,IMG2710724216:0.15038)1.000:0.04382)0.999:0.02193,(IMG2517572241:0.15623,IMG2675903702:0.16034)1.000:0.03072)0.996:0.01558)0.547:0.01483)0.195:0.01231)1.000:0.04214,((Ga0214623:0.11390,(IMG2728369658:0.03958,IMG2751185773:0.03172)1.000:0.05816)0.715:0.01838,((IMG641736151:0.03120,IMG2663763046:0.02151)1.000:0.06201,(IMG2568526636:0.08528,(IMG2711768228:0.05541,(Ga0170776:0.04301,IMG2551306097:0.05032)0.996:0.01658)1.000:0.03969)1.000:0.07313)1.000:0.06217)1.000:0.10806)0.999:0.03491,IMG642555101:0.20576)1.000:0.08209,IMG2571042359:0.29319)1.000:0.04512,(IMG639633036:0.22525,((IMG2609460328:0.31171,IMG2568526683:0.44786)1.000:0.09126,((((IMG2744054723:0.24851,IMG637000191:0.39515)1.000:0.12740,((IMG2512564067:0.16477,IMG642555145:0.25217)1.000:0.12099,(IMG2636415417:0.20951,IMG2711768362:0.29862)0.017:0.03017)0.381:0.02241)1.000:0.07982,((IMG2716884528:0.22561,(IMG2738541250:0.20302,(IMG2503283019:0.04108,IMG2716884318:0.05314)1.000:0.13489)1.000:0.09705)1.000:0.06428,(IMG2639762714:0.20616,IMG2503982041:0.31452)1.000:0.07845)1.000:0.04781)0.898:0.02700,((IMG2708742859:0.23266,IMG2582580570:0.22570)1.000:0.05285,((IMG2718218504:0.15413,IMG2716884814:0.15623)1.000:0.10427,((((IMG2630968337:0.13619,Ga0185718:0.15223)0.982:0.02730,((IMG2675903070:0.11123,(IMG2551306538:0.07610,(IMG2551306655:0.05835,IMG2524023250:0.08646)1.000:0.06270)1.000:0.03699)0.848:0.02226,((IMG2579778724:0.06037,IMG2690315884:0.04940)1.000:0.07046,(IMG2558309106:0.05270,IMG2513237333:0.05244)1.000:0.05207)1.000:0.10813)0.349:0.01644)0.671:0.01044,Ga0186986:0.17860)0.729:0.01046,((Ga0185723:0.12107,Ga0187151:0.14083)0.983:0.03684,(IMG2690315885:0.15263,(((IMG2643221866:0.10906,(IMG2671180457:0.08910,(Ga0232607:0.10042,(Ga0127423:0.08032,IMG2684623052:0.06076)0.745:0.01530)0.942:0.02317)1.000:0.02812)1.000:0.03974,((IMG2684623064:0.06423,(IMG2585427632:0.04700,IMG2521172690:0.19731)1.000:0.03675)0.996:0.02925,Ga0184651:0.07446)1.000:0.03735)1.000:0.04002,IMG2600255394:0.22027)1.000:0.03396)1.000:0.02869)0.247:0.01691)1.000:0.04064)0.969:0.02323)0.993:0.02254)0.965:0.02426)1.000:0.09194)0.985:0.03542)1.000:0.07199)1.000:0.02222)0.999:0.01620)0.892:0.01284)1.000:0.02446,(IMG2721755306:0.37352,(Ga0180001:0.22583,IMG2654588061:0.20005)1.000:0.12057)1.000:0.05567)0.838:0.01533)1.000:0.02522,((((((IMG2626542186:0.19152,(Ga0071180:0.14961,IMG2626542150:0.14594)0.349:0.02682)1.000:0.10402,(((IMG2710723622:0.21658,(IMG2710723682:0.20329,Ga0184658:0.20566)0.660:0.02690)0.751:0.02628,(IMG2710723688:0.26015,Ga0215263:0.18368)0.886:0.03117)0.298:0.02209,(IMG2636415818:0.17667,(IMG2626542148:0.23826,(IMG2626542149:0.13861,(Ga0170758:0.00055,Ga0179645:0.00054)1.000:0.16582)1.000:0.09486)1.000:0.04894)1.000:0.03469)1.000:0.05942)1.000:0.31475,(((((((((((((IMG2716884135:0.18646,(IMG2626541940:0.16203,IMG2716884139:0.17866)0.997:0.05310)1.000:0.11318,(IMG2721755325:0.27649,((IMG2710724097:0.12150,IMG2711768564:0.12372)1.000:0.10540,((((Ga0179902:0.00055,Ga0179921:0.00055)1.000:0.17005,IMG2622736563:0.25613)0.931:0.03296,(Ga0184669:0.14689,IMG2626541974:0.12683)1.000:0.08081)0.910:0.02771,(Ga0196994:0.14305,(IMG2716884125:0.11492,IMG2711768785:0.12158)1.000:0.06381)1.000:0.06120)1.000:0.05127)1.000:0.07103)0.559:0.02286)0.831:0.01903,((IMG2626542364:0.22728,(IMG2713897329:0.16311,(Ga0197090:0.13557,((Ga0179912:0.12990,Ga0179568:0.16314)0.691:0.01920,(IMG2708742967:0.13588,Ga0179607:0.11450)0.486:0.01773)0.112:0.01272)0.895:0.02164)1.000:0.05657)1.000:0.05066,(IMG2710723805:0.15750,(Ga0179825:0.10226,(Ga0187106:0.00825,Ga0187076:0.01198)1.000:0.08017)1.000:0.08785)1.000:0.11078)1.000:0.04668)0.997:0.02131,(Ga0179812:0.19001,IMG2711768579:0.21981)1.000:0.05094)0.796:0.01846,(((((IMG2711768201:0.12823,(Ga0179876:0.00197,Ga0179858:0.00055)1.000:0.15324)1.000:0.15737,Ga0179547:0.24616)0.282:0.03341,((Ga0138114:0.39253,(IMG2711768448:0.11233,IMG2627853502:0.24583)1.000:0.09027)0.091:0.02492,Ga0179666:0.29692)0.996:0.04057)0.998:0.02891,((((IMG2711768209:0.29853,((Ga0179746:0.13940,(Ga0179816:0.17607,IMG2711768205:0.13450)0.952:0.02852)1.000:0.07275,(Ga0179743:0.21782,IMG2626542128:0.22971)0.503:0.02983)0.987:0.03078)1.000:0.05698,(Ga0179566:0.18103,((Ga0214619:0.10161,IMG2710723555:0.10513)0.994:0.06676,Ga0184652:0.22121)0.338:0.01047)1.000:0.10457)0.999:0.03198,(IMG2716884137:0.25616,IMG2710723644:0.21001)1.000:0.03968)0.958:0.01866,Ga0138137:0.25656)0.951:0.01838)1.000:0.04147,((IMG2708743086:0.32021,((IMG2710724038:0.01786,Ga0179653:0.00671)1.000:0.27149,(((IMG2708742963:0.09675,Ga0138177:0.10898)1.000:0.07618,(Ga0138184:0.11064,(Ga0184679:0.12215,Ga0171347:0.12531)0.985:0.04065)0.705:0.02231)1.000:0.06719,((IMG2716884144:0.17218,(IMG2626542032:0.26496,(Ga0179901:0.06544,Ga0138163:0.08330)0.936:0.04195)0.669:0.02522)0.998:0.04208,Ga0179556:0.14040)0.927:0.02977)1.000:0.04978)0.999:0.03518)1.000:0.03785,((IMG2626541750:0.00243,IMG2626541978:0.00063)1.000:0.14694,(Ga0138196:0.15015,IMG2626541717:0.13452)1.000:0.05566)1.000:0.09500)1.000:0.04734)0.999:0.02650)1.000:0.03079,((Ga0179469:0.00632,((Ga0179478:0.00055,(Ga0179480:0.00054,Ga0179475:0.00055)0.993:0.00280)0.383:0.00051,Ga0179461:0.00057)0.358:0.00054)1.000:0.22781,((Ga0179468:0.00054,Ga0179570:0.00309)1.000:0.19983,(((Ga0197064:0.00081,Ga0197023:0.00055)0.262:0.00054,Ga0196925:0.00118)0.973:0.00201,Ga0197073:0.01948)1.000:0.21747)1.000:0.10056)1.000:0.09140)0.356:0.01548,(((Ga0179832:0.10832,((IMG2711768548:0.11878,Ga0179733:0.11924)0.197:0.01944,Ga0097940:0.12093)0.959:0.02743)1.000:0.15147,(IMG2626541982:0.27346,(Ga0179423:0.14567,IMG2710723690:0.14873)1.000:0.17386)0.909:0.04907)1.000:0.06353,((Ga0138176:0.31533,((IMG2724678935:0.15992,IMG2710723522:0.18315)1.000:0.16823,IMG2710723789:0.29178)0.437:0.03835)1.000:0.04154,((Ga0184553:0.19201,(Ga0179534:0.00055,Ga0179623:0.00054)1.000:0.15494)1.000:0.12854,(((Ga0179796:0.17137,IMG2711768718:0.17435)1.000:0.09729,(Ga0179864:0.17030,IMG2708742915:0.16238)1.000:0.14200)1.000:0.05119,(Ga0179867:0.12867,(IMG2626541824:0.15317,Ga0179844:0.20015)0.387:0.01958)1.000:0.11119)1.000:0.03334)0.999:0.02835)0.918:0.02117)0.962:0.01946)1.000:0.02521,(((Ga0179857:0.31684,IMG2711768255:0.25535)0.885:0.04556,IMG2713897401:0.30594)1.000:0.05541,((Ga0196923:0.05934,(Ga0192172:0.00054,(Ga0192182:0.0,IMG2734482330:0.0):0.00055)1.000:0.05105)1.000:0.18170,IMG2626542069:0.29325)0.996:0.04391)0.999:0.03014)1.000:0.05696,(((IMG2708742960:0.28549,(Ga0170774:0.13538,IMG2711768352:0.13806)1.000:0.09067)0.971:0.04306,((IMG2710724070:0.21679,IMG2710264736:0.27610)0.252:0.03322,(Ga0179698:0.17907,IMG2619618874:0.15099)1.000:0.13374)0.165:0.02371)1.000:0.13069,((Ga0192162:0.00055,((Ga0184543:0.00054,((IMG2734482300:0.0,Ga0192170:0.0):0.00055,((Ga0215246:0.00055,Ga0184557:0.00054)0.674:0.00055,Ga0215243:0.00055)0.644:0.00053)0.498:0.00053)0.800:0.00054,Ga0215245:0.00055)0.074:0.00054)0.843:0.00055,Ga0192180:0.00055)1.000:0.35384)0.509:0.03338)0.977:0.02492,(((((IMG2708742692:0.09744,(IMG2626541716:0.00055,IMG2711768485:0.00054)1.000:0.10112)1.000:0.13222,(Ga0179931:0.14290,((Ga0179536:0.17080,(Ga0179877:0.10072,(((Ga0070035:0.00054,(Ga0070031:0.00054,Ga0070037:0.00507)0.775:0.00054)0.970:0.00054,Ga0215187:0.00054)0.000:0.00054,(Ga0070033:0.00055,((Ga0070027:0.00263,Ga0070041:0.00053)0.000:0.00054,Ga0215188:0.00117)0.920:0.00054)0.906:0.00054)1.000:0.10722)1.000:0.07208)1.000:0.06548,IMG2626541844:0.22019)0.925:0.03690)0.999:0.04493)1.000:0.08506,Ga0138223:0.33476)0.987:0.04737,((IMG2708742904:0.42415,IMG2582580579:0.42434)0.317:0.06280,(((((((IMG2710264530:0.16777,(Ga0179914:0.19141,(IMG2710723550:0.00055,IMG2710724088:0.00054)1.000:0.12575)0.222:0.02493)1.000:0.08876,(Ga0179658:0.15236,IMG2710723641:0.20703)1.000:0.07263)0.897:0.03060,((IMG2710723836:0.11952,(Ga0097970:0.04139,(Ga0138161:0.01865,Ga0097978:0.00055)0.987:0.03904)1.000:0.08409)1.000:0.10786,Ga0179688:0.19220)1.000:0.06400)0.999:0.03891,(IMG2708742972:0.13802,Ga0179718:0.16510)1.000:0.12972)1.000:0.09527,(Ga0179871:0.30550,IMG2264867138:0.31519)0.698:0.05281)0.986:0.02080,(Ga0138164:0.21429,Ga0179894:0.28356)0.877:0.06540)1.000:0.03918,(((Ga0179699:0.15194,Ga0179674:0.22024)1.000:0.15181,(IMG2626542368:0.32951,(IMG2626542217:0.23065,(Ga0214608:0.21101,IMG2710723791:0.19550)1.000:0.11649)1.000:0.05853)0.985:0.03695)1.000:0.03289,(((((Ga0179665:0.20879,IMG2626542255:0.26809)1.000:0.06708,(Ga0137156:0.16793,(Ga0192118:0.19645,(Ga0137242:0.00800,Ga0170349:0.00053)1.000:0.18780)0.747:0.06569)0.857:0.05287)1.000:0.34869,((((((Ga0197000:0.15560,(Ga0197091:0.13113,(Ga0197027:0.14981,Ga0197074:0.14440)0.564:0.02763)0.453:0.01397)1.000:0.06256,(((IMG2654588064:0.13810,IMG2698536867:0.17867)0.972:0.01834,(Ga0179485:0.16510,IMG2693429830:0.12122)0.983:0.02479)0.966:0.01988,Ga0179426:0.23876)0.963:0.02213)0.985:0.01873,(((IMG2710264685:0.20666,(IMG2617270706:0.22194,Ga0197081:0.15193)0.107:0.02187)0.172:0.01163,Ga0138244:0.15015)0.946:0.01753,(((Ga0196928:0.24438,(Ga0138241:0.26806,IMG2626542366:0.12652)0.734:0.05416)0.243:0.02495,IMG2711768674:0.21380)0.965:0.04262,(IMG2710723631:0.20979,(((IMG2710723901:0.06221,Ga0179731:0.14690)0.992:0.04152,(Ga0179689:0.14880,IMG2710723783:0.06300)0.953:0.02780)1.000:0.06791,(Ga0170748:0.05807,Ga0192168:0.04736)0.652:0.06841)1.000:0.10216)0.925:0.02942)1.000:0.05990)0.995:0.03072)0.753:0.01623,(IMG2721755355:0.15208,IMG2626542038:0.21068)0.992:0.02761)1.000:0.02731,((IMG2698536875:0.21512,(((Ga0138140:0.36528,(Ga0170749:0.00055,Ga0138169:0.00055)1.000:0.26187)0.321:0.03465,Ga0097954:0.15146)1.000:0.06340,IMG2708742602:0.25894)0.552:0.01798)0.998:0.02840,(Ga0196934:0.38517,((Ga0179678:0.20044,(Ga0179697:0.13347,(IMG2626542116:0.00053,IMG2710264702:0.00055)1.000:0.15100)0.968:0.04071)1.000:0.06487,(Ga0179713:0.09588,Ga0171370:0.22981)0.999:0.15391)1.000:0.05929)0.929:0.02555)1.000:0.03862)0.999:0.02839,(Ga0138227:0.30937,((Ga0197066:0.25643,(Ga0179458:0.02940,(Ga0179449:0.03372,Ga0179455:0.01517)0.994:0.01758)1.000:0.16085)1.000:0.11772,((Ga0179446:0.00055,Ga0179471:0.00256)1.000:0.16777,((Ga0071212:0.00137,(Ga0071218:0.00161,Ga0071208:0.00058)0.802:0.00054)1.000:0.03775,(Ga0179451:0.00100,Ga0179465:0.00082)1.000:0.04370)1.000:0.07939)1.000:0.19093)0.849:0.02705)0.805:0.02472)0.997:0.04560)0.988:0.03323,((IMG2708743053:0.17948,IMG2721755294:0.26191)1.000:0.03854,(((Ga0179799:0.00212,Ga0179815:0.02072)1.000:0.18504,(IMG2626542136:0.22754,(IMG2721755372:0.10875,IMG2721755340:0.13274)1.000:0.07244)1.000:0.05172)1.000:0.03982,Ga0187073:0.25353)0.971:0.02666)1.000:0.03266)0.980:0.02727,(((IMG2710723828:0.22495,((Ga0138200:0.07273,(IMG2626541972:0.00055,IMG2626542292:0.00103)1.000:0.11684)1.000:0.06194,(Ga0138173:0.10111,IMG2708743071:0.16510)0.375:0.03997)1.000:0.14937)1.000:0.04436,(((((((IMG2710723940:0.14654,(Ga0138146:0.17442,Ga0179715:0.08996)0.938:0.04140)1.000:0.11526,IMG2626542040:0.24956)0.170:0.03002,(IMG2708743085:0.21066,((Ga0184664:0.17596,Ga0138147:0.14964)0.937:0.01984,((Ga0179716:0.10681,(Ga0179709:0.13083,IMG2710264631:0.07032)1.000:0.07997)1.000:0.05987,((Ga0138143:0.02000,Ga0179717:0.06757)1.000:0.09341,(Ga0179662:0.16109,Ga0179732:0.10597)0.998:0.03454)0.895:0.02006)1.000:0.03087)0.960:0.01686)1.000:0.04304)0.906:0.03067,(Ga0179425:0.12471,IMG2711768208:0.12980)1.000:0.14110)1.000:0.06621,((((IMG2711768268:0.23920,IMG2710724025:0.22899)1.000:0.05315,Ga0179667:0.31863)1.000:0.04826,IMG2708742957:0.30568)1.000:0.03555,(((IMG2711768439:0.34205,IMG2711768264:0.24572)0.584:0.03710,(Ga0179827:0.21084,((IMG2626541760:0.00124,IMG2626542327:0.00055)1.000:0.23842,IMG2710723929:0.21060)0.907:0.02297)1.000:0.05454)0.587:0.02772,(((((((Ga0138187:0.20510,IMG2711768272:0.27793)1.000:0.04703,(Ga0179859:0.22298,IMG2708743083:0.25624)0.602:0.03501)0.998:0.02921,(((((Ga0179703:0.26431,(IMG2708742902:0.24206,(IMG2651869526:0.18032,IMG2710264689:0.21476)1.000:0.06936)0.204:0.01977)0.905:0.02013,(((IMG2710723917:0.22554,(IMG2710264609:0.11111,(Ga0179542:0.13896,Ga0179771:0.08752)0.926:0.03287)1.000:0.12605)0.972:0.03105,(Ga0179753:0.17321,(IMG2626541938:0.20593,(Ga0179564:0.18685,((Ga0179613:0.00054,(Ga0179559:0.00051,Ga0179553:0.00066)0.540:0.00053)1.000:0.12991,(Ga0179550:0.07691,(Ga0179742:0.12095,IMG2710723899:0.10045)1.000:0.02797)0.904:0.02615)1.000:0.04232)1.000:0.07233)0.942:0.02373)0.559:0.01043)0.990:0.02282,(Ga0179574:0.00055,Ga0179561:0.00150)1.000:0.24940)1.000:0.02832)0.865:0.02530,((Ga0179598:0.24548,(Ga0138190:0.15767,(IMG2711768398:0.21309,Ga0138156:0.17586)0.589:0.01909)0.916:0.01954)0.068:0.02716,(IMG2711768292:0.24976,(IMG2708743087:0.13901,(Ga0179708:0.07225,(IMG2626542203:0.07422,IMG2710723974:0.09038)0.724:0.01122)1.000:0.05511)1.000:0.06742)1.000:0.05646)1.000:0.03415)0.995:0.01773,(Ga0179748:0.00097,Ga0179763:0.00337)1.000:0.25104)0.994:0.02007,(IMG2710723799:0.25578,((((IMG2626542247:0.24343,(Ga0179563:0.26005,(Ga0179635:0.07469,(Ga0179615:0.00592,(Ga0179540:0.00055,(Ga0179634:0.00060,Ga0179616:0.00405)0.855:0.00091)0.058:0.00053)1.000:0.09307)1.000:0.13150)0.992:0.04602)0.997:0.03356,(((IMG2626542209:0.15579,(Ga0179691:0.08139,Ga0179636:0.10125)1.000:0.07334)1.000:0.11580,(Ga0179774:0.17935,((Ga0179604:0.00055,Ga0179605:0.00055)1.000:0.14599,Ga0179767:0.20292)0.766:0.03399)1.000:0.08501)1.000:0.05697,((IMG2708743003:0.23165,((Ga0179625:0.11757,((Ga0185815:0.14815,Ga0179784:0.08895)0.951:0.04719,(IMG2710264559:0.00055,IMG2710723672:0.00055)1.000:0.07748)0.899:0.03323)0.624:0.02285,Ga0171371:0.13461)0.729:0.03416)1.000:0.11022,((Ga0179690:0.14307,IMG2711768731:0.15422)1.000:0.07535,(Ga0179781:0.16444,Ga0179624:0.10163)0.915:0.05294)1.000:0.07756)1.000:0.04478)0.996:0.02689)1.000:0.02879,(IMG2547132497:0.20308,IMG2710264701:0.18850)0.951:0.03508)0.821:0.01638,(Ga0179405:0.12219,Ga0179775:0.15106)1.000:0.17263)0.995:0.02116)0.663:0.01890)0.999:0.02378)0.551:0.01684,(((((((IMG2626541802:0.00055,IMG2626542216:0.00054)1.000:0.15034,IMG2713897331:0.26511)1.000:0.03917,IMG2651869530:0.20442)0.209:0.01820,Ga0184655:0.27615)0.669:0.01381,((Ga0171381:0.16164,IMG2626541943:0.07439)1.000:0.06447,(((Ga0179714:0.12808,(Ga0179730:0.05791,IMG2626542003:0.16978)0.503:0.00924)0.757:0.01999,(IMG2626541740:0.01008,IMG2711768666:0.00674)1.000:0.08660)0.996:0.02073,(Ga0179705:0.11357,((Ga0179855:0.00725,Ga0179853:0.00336)1.000:0.03171,(((Ga0179805:0.00055,Ga0179818:0.00305)0.912:0.00054,Ga0179813:0.00055)1.000:0.01749,(Ga0179908:0.01733,Ga0179900:0.00053)0.980:0.02428)1.000:0.02671)1.000:0.03642)1.000:0.02640)1.000:0.03076)1.000:0.08779)1.000:0.03529,((IMG2708742883:0.22971,IMG2710723812:0.15667)1.000:0.06914,(Ga0179700:0.26992,IMG2710724087:0.23338)0.991:0.05371)0.368:0.02168)1.000:0.02855,(IMG2710723800:0.31493,IMG2651869525:0.35248)0.865:0.04534)1.000:0.04257)1.000:0.03075,((IMG2626541779:0.28158,(IMG2724678928:0.26192,(Ga0138189:0.17731,IMG2708742987:0.20826)0.999:0.10068)0.937:0.03886)1.000:0.03475,((IMG2626542263:0.22195,Ga0179915:0.32910)0.851:0.04083,(IMG2724678941:0.21399,IMG2582580693:0.17493)1.000:0.05773)1.000:0.04041)0.978:0.02390)1.000:0.10741,(IMG2626541966:0.25518,(Ga0179820:0.16129,(Ga0179826:0.12517,(Ga0179860:0.00090,(Ga0179834:0.00611,Ga0179808:0.00054)0.312:0.00502)1.000:0.15940)0.987:0.03068)0.993:0.03535)1.000:0.06211)1.000:0.06727,((Ga0179686:0.02348,IMG2626542133:0.02797)1.000:0.20283,IMG2710723715:0.25183)0.667:0.03115)1.000:0.02778)1.000:0.03848)1.000:0.06328)1.000:0.03516,(((((Ga0179724:0.14028,Ga0179573:0.15456)1.000:0.09379,(((((Ga0179906:0.18267,Ga0179794:0.21861)0.971:0.02999,(((IMG2626541992:0.21972,(Ga0179930:0.16571,(IMG2710264694:0.15376,((Ga0179571:0.00055,Ga0184670:0.00053)1.000:0.10351,(Ga0179611:0.00623,(Ga0170750:0.00055,Ga0179548:0.00055)0.768:0.00054)1.000:0.08612)1.000:0.04266)1.000:0.05138)0.653:0.02075)1.000:0.04740,(Ga0179888:0.18678,Ga0179621:0.24249)1.000:0.05216)1.000:0.05148,(IMG2626542119:0.18885,(Ga0179397:0.13748,IMG2626542118:0.15872)0.984:0.03891)1.000:0.03874)1.000:0.03623)0.353:0.01737,IMG2710723824:0.24081)0.999:0.03832,(Ga0179765:0.28484,IMG2708742571:0.34393)1.000:0.07039)0.892:0.03769,IMG2711768389:0.26353)0.687:0.02711)0.995:0.03062,((IMG2710723823:0.22853,IMG2716884177:0.26885)0.999:0.03041,(((IMG2626542166:0.20347,((IMG2708742993:0.00051,IMG2710723741:0.00055)1.000:0.17924,(Ga0179562:0.00055,(Ga0179627:0.00055,(Ga0179537:0.00055,Ga0179541:0.00055)1.000:0.00055)0.938:0.00054)1.000:0.21924)0.992:0.04823)1.000:0.13417,(IMG2626541851:0.28447,((Ga0179829:0.13157,(Ga0179892:0.00054,Ga0179893:0.00055)1.000:0.12999)1.000:0.08316,(Ga0179791:0.12716,(IMG2626542130:0.14990,(Ga0215196:0.06339,Ga0215195:0.01415)1.000:0.10496)1.000:0.04643)1.000:0.05326)0.412:0.02153)0.210:0.02238)1.000:0.04857,(((((Ga0179783:0.00054,Ga0179768:0.00055)1.000:0.29484,((IMG2710723819:0.11974,Ga0179696:0.17175)1.000:0.05215,Ga0179673:0.20698)0.268:0.01864)0.935:0.02547,((Ga0179899:0.00055,(Ga0179907:0.00055,(Ga0179889:0.00053,Ga0179913:0.00055)1.000:0.00054)0.000:0.00054)1.000:0.22297,(Ga0138153:0.09853,Ga0179663:0.12272)1.000:0.07390)1.000:0.06198)1.000:0.04155,(IMG2710724026:0.21787,IMG2710723526:0.22686)0.665:0.04836)0.939:0.01863,((IMG2711768443:0.26759,((IMG2626542172:0.05121,IMG2710724095:0.02137)1.000:0.26439,(IMG2711768344:0.20364,IMG2710723926:0.23418)0.118:0.02819)1.000:0.05764)1.000:0.05149,(IMG2716884195:0.30345,((IMG2710723751:0.16586,Ga0179659:0.18872)0.988:0.04719,(Ga0171339:0.25860,Ga0138167:0.19746)0.131:0.02915)1.000:0.05625)1.000:0.03710)0.976:0.02311)0.891:0.01464)1.000:0.02747)0.979:0.01667)1.000:0.05003,IMG2710723745:0.29115)1.000:0.06020,(IMG2711768700:0.23271,IMG2626542010:0.25225)1.000:0.28210)1.000:0.03861)0.849:0.01607,((Ga0138132:0.00055,Ga0179646:0.02768)1.000:0.33137,(IMG2710723883:0.23788,(IMG2710723794:0.23490,IMG2710723833:0.22451)1.000:0.08055)1.000:0.11932)0.999:0.04545)0.947:0.01809)0.990:0.01548,(((IMG2710264535:0.14056,Ga0179670:0.15043)1.000:0.11871,(IMG2548877146:0.17646,(IMG2711768339:0.00055,(IMG2708742966:0.00053,IMG2710723803:0.00055)0.743:0.00055)1.000:0.21420)1.000:0.10211)1.000:0.08741,IMG2626542365:0.29398)0.972:0.03372)0.742:0.01627)0.753:0.01512)0.897:0.01922)0.998:0.02882)1.000:0.03373)0.651:0.02131,(IMG2710264515:0.21371,(Ga0179769:0.14999,IMG2708743043:0.19576)0.995:0.05183)1.000:0.26168)0.998:0.03014)1.000:0.04297,((IMG2626542019:0.39471,(IMG2698536877:0.21836,IMG2711768537:0.25804)1.000:0.11171)1.000:0.05781,(((IMG2721755296:0.16479,IMG2626542018:0.18506)1.000:0.12607,(IMG2710723624:0.24636,(Ga0197057:0.00054,Ga0196932:0.01244)1.000:0.35013)0.993:0.06406)0.992:0.04240,((IMG2710723874:0.41432,(Ga0179810:0.00054,Ga0179806:0.00090)1.000:0.34521)1.000:0.09000,(IMG2626541828:0.33229,Ga0179924:0.32854)1.000:0.14287)0.996:0.03947)1.000:0.04593)1.000:0.06928)0.999:0.02593,(((IMG2710723970:0.20530,(Ga0186945:0.16486,IMG2710723797:0.14782)1.000:0.09580)1.000:0.23430,(((IMG2708742708:0.30803,IMG2708743026:0.32060)0.962:0.04442,(((((Ga0097976:0.16985,IMG2626541877:0.12863)1.000:0.10156,(IMG2626541878:0.19694,(IMG2693429797:0.22014,IMG2711768515:0.25839)1.000:0.04875)0.450:0.02606)0.485:0.02234,(Ga0097930:0.10111,((Ga0184665:0.04055,(Ga0184660:0.00055,Ga0184661:0.00055)0.903:0.00291)0.998:0.06438,(IMG2710723777:0.09371,(Ga0179736:0.05198,(Ga0070059:0.03684,Ga0179739:0.05531)0.816:0.01201)1.000:0.05225)0.853:0.02190)0.995:0.02504)1.000:0.14671)1.000:0.02779,((IMG2711768222:0.19337,IMG2626542067:0.22897)1.000:0.05131,((Ga0197030:0.18957,(Ga0179692:0.26117,(Ga0197003:0.12000,Ga0179680:0.13636)0.923:0.05324)0.679:0.02354)0.933:0.02508,(IMG2626542066:0.21197,(Ga0097966:0.10548,Ga0097956:0.16341)1.000:0.10116)0.789:0.02008)0.997:0.02771)0.985:0.02302)1.000:0.04971,(((((Ga0179710:0.11084,Ga0179687:0.11327)0.757:0.02775,(Ga0179747:0.00055,Ga0179761:0.00055)1.000:0.14770)1.000:0.04761,(IMG2716884189:0.14290,Ga0179778:0.13867)0.493:0.02471)0.970:0.03638,(Ga0179762:0.06760,(Ga0179782:0.12077,Ga0097962:0.08653)0.422:0.00787)0.999:0.07574)1.000:0.17382,(Ga0071260:0.33559,Ga0071178:0.26766)0.989:0.09397)0.992:0.05577)1.000:0.06296)1.000:0.06216,Ga0170775:0.40505)0.846:0.03285)0.689:0.02363,((IMG2687453671:0.26698,(Ga0179786:0.26383,(IMG2626541826:0.28017,(IMG2710723653:0.23764,(Ga0179772:0.13405,(Ga0179750:0.12406,IMG2710723681:0.16897)0.983:0.03690)0.995:0.04523)1.000:0.05216)0.903:0.03630)1.000:0.12921)1.000:0.14719,((Ga0187000:0.28107,(Ga0192117:0.15241,(Ga0187143:0.00068,Ga0187122:0.00055)1.000:0.11608)1.000:0.18329)1.000:0.05854,(IMG2626541829:0.28903,((Ga0197013:0.16717,(Ga0179866:0.00055,Ga0179863:0.00055)1.000:0.17609)0.992:0.04673,IMG2698536890:0.16787)1.000:0.11745)0.999:0.04150)0.272:0.03056)0.990:0.02635)0.858:0.01886)1.000:0.04246,(((((IMG2582580534:0.24147,(Ga0184653:0.17408,(IMG2710723785:0.20691,IMG2708742951:0.18403)0.953:0.03571)1.000:0.06649)1.000:0.22054,(IMG2708742954:0.26293,((IMG2708743124:0.21260,(IMG2711768463:0.18571,IMG2626542193:0.21487)1.000:0.04799)0.873:0.04657,(IMG2626542379:0.29398,(IMG2708742811:0.25108,(IMG2713897346:0.23340,(Ga0179609:0.00055,(Ga0179644:0.00055,(((Ga0179642:0.00055,Ga0179622:0.00055)0.987:0.00054,(Ga0179640:0.00055,Ga0179603:0.00053)1.000:0.00055)0.999:0.00055,Ga0179614:0.00055)0.975:0.00053)1.000:0.00054)1.000:0.20720)0.994:0.05233)0.989:0.03968)0.966:0.03253)1.000:0.08496)1.000:0.08494)1.000:0.07775,(IMG2708742816:0.43355,IMG2710723873:0.43904)0.212:0.05435)0.515:0.05331,(IMG2626542063:0.39391,((((IMG2708742572:0.17334,((Ga0179870:0.00055,Ga0179874:0.00053)1.000:0.13963,(Ga0179740:0.13417,(IMG2710723948:0.10214,Ga0179965:0.09283)0.750:0.01873)0.476:0.03650)1.000:0.06627)0.777:0.03506,((Ga0179632:0.13673,(Ga0179754:0.18931,(IMG2626541729:0.00470,IMG2710723561:0.00054)1.000:0.09872)0.908:0.02822)1.000:0.08432,((IMG2710264638:0.00055,IMG2710723582:0.00055)1.000:0.13351,Ga0179545:0.20308)1.000:0.07185)0.807:0.02847)1.000:0.14724,(((Ga0138166:0.20025,IMG2710723864:0.24532)0.426:0.03944,((IMG2708742804:0.21063,IMG2721755370:0.19573)1.000:0.05468,IMG2721755299:0.29300)0.997:0.03532)1.000:0.10285,((Ga0097972:0.16796,IMG2713897387:0.14037)1.000:0.12684,(Ga0214594:0.20338,(Ga0179660:0.09763,Ga0214603:0.16679)1.000:0.13104)1.000:0.06825)1.000:0.06778)0.826:0.02854)0.963:0.03617,((((((IMG2626542451:0.18912,Ga0097952:0.17129)1.000:0.16295,(Ga0185818:0.16489,(((((((Ga0214596:0.00055,Ga0214604:0.00053)1.000:0.08572,(Ga0214607:0.04606,((Ga0214626:0.01702,(Ga0179720:0.05740,Ga0214598:0.04523)0.976:0.00796)1.000:0.04785,(Ga0214597:0.01854,(Ga0214595:0.04021,Ga0214611:0.00051)0.000:0.00228)1.000:0.06140)0.665:0.03063)1.000:0.02776)1.000:0.04149,((Ga0214602:0.00549,(Ga0214613:0.02169,Ga0214609:0.00054)0.878:0.00636)1.000:0.09673,(Ga0214599:0.08624,(Ga0170766:0.00621,Ga0179683:0.00648)1.000:0.09788)1.000:0.03090)1.000:0.03529)0.065:0.01345,(Ga0179737:0.09308,Ga0097964:0.08768)1.000:0.06807)1.000:0.06676,((Ga0138168:0.07811,(Ga0138162:0.00055,Ga0138175:0.00054)0.967:0.06784)1.000:0.08923,(Ga0070065:0.13497,((Ga0138191:0.04123,(Ga0179793:0.00354,(Ga0179804:0.00054,Ga0179830:0.00098)0.844:0.00389)1.000:0.03849)1.000:0.06637,(Ga0179838:0.08979,IMG2710723941:0.11478)1.000:0.05027)1.000:0.06527)1.000:0.04804)1.000:0.03415)0.984:0.02079,(Ga0179896:0.08619,Ga0179920:0.12947)1.000:0.04745)1.000:0.06246,(IMG2710264569:0.15387,(Ga0215189:0.10097,Ga0138206:0.12632)0.997:0.04766)1.000:0.11458)1.000:0.03743)1.000:0.05222)1.000:0.02621,((Ga0138128:0.18556,Ga0138207:0.19641)0.844:0.05974,(IMG2626542435:0.19124,(Ga0179841:0.23157,IMG2708743110:0.15408)0.428:0.05203)1.000:0.17384)0.898:0.02936)1.000:0.04711,(((Ga0179840:0.12406,IMG2626542423:0.14576)0.998:0.03617,(((IMG2710723882:0.12385,(Ga0179828:0.00055,Ga0179817:0.00054)1.000:0.16367)0.656:0.01681,Ga0179918:0.18227)1.000:0.02774,((Ga0138188:0.02461,(Ga0097982:0.02769,Ga0097974:0.02682)0.976:0.04563)1.000:0.09371,((Ga0179878:0.11843,Ga0179795:0.19710)0.993:0.04973,(Ga0179847:0.00055,(Ga0179916:0.00054,Ga0179843:0.00055)1.000:0.00055)1.000:0.21942)0.528:0.02452)1.000:0.03282)1.000:0.05162)1.000:0.08485,(IMG2710723951:0.19430,(Ga0097998:0.15390,(Ga0214605:0.09448,IMG2710723765:0.10244)0.524:0.01229)0.986:0.03709)1.000:0.11249)0.952:0.04569)1.000:0.03397,(IMG2716884166:0.39048,((IMG2710264562:0.20402,(IMG2710723527:0.19659,IMG2710264647:0.20497)1.000:0.07336)1.000:0.06774,((Ga0179852:0.00484,Ga0179849:0.00574)1.000:0.17602,((Ga0138199:0.19489,(Ga0179602:0.00610,Ga0184677:0.04637)1.000:0.09633)1.000:0.10139,((((Ga0179777:0.00055,Ga0179785:0.00054)1.000:0.21915,(Ga0179707:0.09742,IMG2710723760:0.11845)1.000:0.05637)1.000:0.08776,((Ga0097986:0.17454,Ga0138179:0.16397)0.701:0.04159,(Ga0179579:0.12722,((Ga0179873:0.00142,Ga0179879:0.00229)1.000:0.11281,((Ga0179803:0.02506,(Ga0179886:0.00685,Ga0179926:0.07224)0.921:0.01555)0.991:0.01837,((Ga0138192:0.06014,(((Ga0179910:0.00053,Ga0179919:0.00054)0.664:0.00229,Ga0179922:0.00054)0.957:0.01587,IMG2626542441:0.02996)0.831:0.00739)0.970:0.00921,((Ga0097996:0.00437,Ga0179845:0.00059)1.000:0.08197,Ga0097984:0.02232)0.461:0.00655)1.000:0.02088)1.000:0.07867)0.850:0.02430)1.000:0.03023)0.955:0.02051)0.467:0.01574,(Ga0187037:0.09593,(Ga0187149:0.16451,(Ga0186999:0.01233,Ga0187148:0.07159)0.999:0.08664)0.880:0.01731)1.000:0.08564)0.985:0.02315)0.269:0.01652)1.000:0.05744)1.000:0.06364)1.000:0.14412)1.000:0.03685,(((IMG2698536831:0.26349,Ga0097980:0.33447)0.783:0.07115,(((IMG2626541959:0.11303,(Ga0138201:0.15229,(Ga0179831:0.00055,Ga0179814:0.00055)1.000:0.12708)0.602:0.03883)1.000:0.44159,((((((Ga0186931:0.00055,(Ga0186930:0.00055,(Ga0186928:0.00055,(Ga0186935:0.00072,Ga0186932:0.00055)0.435:0.00055)0.450:0.00054)0.808:0.00054)1.000:0.21631,(Ga0179608:0.20172,(Ga0179631:0.00054,Ga0179626:0.00055)1.000:0.26332)1.000:0.11243)1.000:0.04492,(IMG2626542460:0.20778,IMG2626542458:0.20572)0.709:0.03093)1.000:0.04427,(IMG2708742576:0.15635,Ga0186951:0.26899)1.000:0.04512)0.961:0.02463,(((IMG2626541813:0.24858,(IMG2708742742:0.00055,IMG2711768458:0.00124)1.000:0.24916)0.098:0.04107,Ga0179898:0.20395)0.999:0.05278,(((IMG2626542421:0.19066,IMG2626542453:0.17895)0.996:0.04495,((Ga0179917:0.10029,Ga0179925:0.07068)1.000:0.12842,((Ga0179744:0.21936,(Ga0179538:0.13295,((Ga0179638:0.00084,(Ga0179572:0.00055,Ga0179600:0.00055)0.000:0.00054)1.000:0.09415,Ga0179610:0.13743)0.622:0.01869)0.857:0.02037)1.000:0.06926,(IMG2724678906:0.11832,(Ga0179887:0.06321,Ga0179928:0.05214)1.000:0.04723)1.000:0.08020)1.000:0.03735)0.974:0.03566)1.000:0.04790,Ga0186933:0.24781)0.691:0.02966)0.917:0.01991)1.000:0.06505,IMG2710723880:0.27984)1.000:0.04961)0.406:0.02889,((((Ga0179865:0.13091,(Ga0179821:0.00054,(Ga0179792:0.00055,Ga0179801:0.00055)0.755:0.00765)1.000:0.26427)1.000:0.05518,(Ga0179800:0.01522,IMG2264867151:0.06723)1.000:0.13242)0.555:0.06025,IMG2710723792:0.19300)1.000:0.12382,IMG2626541765:0.33695)0.973:0.03660)0.308:0.02219)0.897:0.02440,(IMG2654588062:0.29440,((((Ga0179567:0.00441,(Ga0179549:0.01123,Ga0179565:0.00864)0.998:0.00055)1.000:0.16103,(Ga0179578:0.15960,(Ga0179802:0.14704,IMG2724678908:0.09860)1.000:0.05216)1.000:0.06774)1.000:0.18716,(((IMG2710723706:0.22907,IMG2708743022:0.21256)1.000:0.05473,(IMG2708743021:0.22155,IMG2751185547:0.27894)0.964:0.04646)1.000:0.03203,((IMG2708742751:0.27848,((IMG2619618905:0.17765,(((Ga0196953:0.09775,Ga0197038:0.06975)1.000:0.13369,((Ga0184672:0.00370,Ga0179576:0.00054)1.000:0.14614,(Ga0179617:0.10915,(Ga0179544:0.00054,Ga0179546:0.00086)1.000:0.09448)1.000:0.09622)1.000:0.05101)1.000:0.04980,(Ga0196922:0.21781,IMG2713897330:0.25369)0.604:0.02575)0.996:0.02978)1.000:0.10885,(IMG2626541995:0.23639,(Ga0179533:0.00055,Ga0179551:0.00137)1.000:0.30603)0.721:0.03308)1.000:0.05837)1.000:0.05771,((Ga0071284:0.26178,IMG2721755358:0.22566)0.922:0.06546,(Ga0138181:0.03651,(Ga0179836:0.00106,Ga0179837:0.00055)0.996:0.01948)1.000:0.33513)0.512:0.02515)1.000:0.04877)0.808:0.02256)0.898:0.03257,((IMG2711768677:0.23032,((((Ga0184671:0.00055,(Ga0179543:0.02090,(Ga0186929:0.00055,Ga0186937:0.00053)0.996:0.00551)0.978:0.00055)0.822:0.00054,Ga0179554:0.00055)0.610:0.00055,Ga0179580:0.00055)0.937:0.00055,((Ga0179629:0.00055,(((Ga0179601:0.00055,Ga0179569:0.00055)0.757:0.00050,((Ga0179535:0.00055,(Ga0179552:0.00055,Ga0179539:0.00055)0.269:0.00055)0.683:0.00055,Ga0179555:0.00055)0.173:0.00055)0.986:0.00052,Ga0179575:0.00055)0.993:0.00054)0.971:0.00081,Ga0179560:0.00055)0.978:0.00059)1.000:0.19022)1.000:0.07363,(Ga0179620:0.32794,((Ga0179819:0.00847,Ga0179807:0.00121)1.000:0.31212,(IMG2626541727:0.12371,(IMG2724678947:0.05742,IMG2626542303:0.13183)1.000:0.05320)1.000:0.13501)0.724:0.02885)1.000:0.06364)1.000:0.12309)1.000:0.02830)0.376:0.01899)1.000:0.03946)1.000:0.05172)1.000:0.04908)1.000:0.04174)1.000:0.04922,(((((Ga0197072:0.00055,Ga0197063:0.00055)1.000:0.07966,(Ga0196940:0.00055,(Ga0196954:0.00055,Ga0196924:0.00055)1.000:0.00054)1.000:0.13418)1.000:0.35313,(Ga0196987:0.30626,((Ga0197028:0.22574,Ga0197046:0.21226)1.000:0.19261,(((Ga0197083:0.06866,(Ga0196995:0.00055,Ga0197026:0.00417)1.000:0.07178)1.000:0.18978,(IMG2626541870:0.22192,(IMG2711768678:0.13116,IMG2626541832:0.15952)1.000:0.10216)1.000:0.05904)0.611:0.02702,(Ga0197002:0.06167,(Ga0197005:0.00054,Ga0197031:0.00055)1.000:0.06410)1.000:0.17107)0.992:0.04419)0.999:0.06368)0.999:0.07790)1.000:0.11430,((Ga0197044:0.00054,Ga0197022:0.00055)0.998:0.28829,(IMG2626542058:0.21097,Ga0098012:0.29854)0.824:0.06922)1.000:0.13047)0.971:0.05621,Ga0179711:0.39393)0.994:0.05262)1.000:0.06181)1.000:0.08214)0.997:0.04098,((((IMG2537561856:0.31535,(IMG2708742666:0.24471,(Ga0071172:0.13485,Ga0071174:0.20109)0.995:0.09814)1.000:0.09637)1.000:0.06983,(IMG2708742608:0.33900,(Ga0070639:0.36468,(IMG2597490362:0.25095,IMG2708742661:0.19539)1.000:0.12266)1.000:0.06394)0.124:0.03732)1.000:0.03697,((((((Ga0187084:0.00087,Ga0187134:0.00165)0.766:0.00055,Ga0187096:0.00055)0.000:0.00055,Ga0187089:0.00053)0.915:0.00293,Ga0187133:0.00050)0.888:0.00054,(Ga0187064:0.00053,(Ga0187128:0.00055,Ga0187160:0.00060)0.726:0.00054)0.994:0.00242)1.000:0.24598,(IMG2506520013:0.29667,(IMG2506783010:0.26102,IMG2526164642:0.20740)1.000:0.07206)1.000:0.07658)1.000:0.08491)0.994:0.03349,((Ga0187013:0.10275,IMG2654588085:0.13700)1.000:0.17070,(IMG2770939654:0.26204,(IMG637000036:0.33528,(((IMG650716099:0.14990,(IMG2541046989:0.14808,(IMG2740892203:0.15344,(IMG2558860124:0.08638,(IMG2504557012:0.09673,IMG2509276055:0.08740)0.703:0.01909)1.000:0.06188)1.000:0.04612)1.000:0.04471)1.000:0.04901,(IMG2751185601:0.11620,IMG2657245174:0.08150)1.000:0.13144)0.994:0.02714,(((Ga0187158:0.17311,(IMG2708742691:0.15960,(Ga0187112:0.00074,(Ga0187003:0.00053,Ga0187063:0.00055)0.979:0.01363)1.000:0.12307)0.993:0.03531)1.000:0.03505,(Ga0187131:0.03929,(Ga0187088:0.00053,(Ga0187044:0.00055,Ga0187159:0.00055)0.763:0.00072)0.997:0.01841)1.000:0.10471)0.945:0.02287,IMG2509276057:0.18694)1.000:0.03133)1.000:0.03950)1.000:0.07375)1.000:0.08338)1.000:0.06503)1.000:0.05929)0.968:0.02952,(((((Ga0206058:0.29422,(Ga0196930:0.14674,Ga0171360:0.26659)0.905:0.14208)0.536:0.03767,Ga0170696:0.28119)0.358:0.03790,((Ga0206070:0.00734,Ga0206067:0.00124)1.000:0.11805,(Ga0170715:0.00055,Ga0170716:0.00054)1.000:0.10730)1.000:0.16099)0.989:0.07386,(((((((((IMG2770939649:0.11397,(Ga0184689:0.00055,Ga0184686:0.00055)1.000:0.10562)1.000:0.11695,(IMG2634166714:0.26986,(IMG2651870223:0.19616,IMG2264867243:0.29817)0.996:0.04240)1.000:0.04960)0.600:0.02180,(Ga0197033:0.22755,(Ga0184687:0.12306,(Ga0184688:0.05292,IMG2651870052:0.05233)1.000:0.09386)1.000:0.09461)0.919:0.02393)1.000:0.09991,((IMG2757320899:0.26897,((IMG2579779160:0.20858,(IMG2622736637:0.12739,IMG2619618896:0.16961)1.000:0.05186)1.000:0.04885,(((IMG2634166301:0.14167,(IMG2634166300:0.17930,(IMG2582580610:0.19495,IMG2582580590:0.19029)0.998:0.04779)1.000:0.05314)0.750:0.02085,(((((Ga0179833:0.09875,Ga0187051:0.09919)0.867:0.02530,(Ga0196950:0.11930,IMG2751185620:0.13151)0.995:0.03849)0.611:0.02440,((IMG2648501544:0.19246,(Ga0184668:0.00054,Ga0184667:0.00055)1.000:0.12747)0.996:0.02700,(IMG2756170310:0.14013,((IMG2576861544:0.05853,(IMG2513237313:0.08557,IMG2681813066:0.10529)1.000:0.04274)1.000:0.05355,(IMG2517093003:0.21415,(IMG2528311143:0.11025,(IMG2681813040:0.11346,IMG2582581320:0.07907)1.000:0.04077)1.000:0.03290)1.000:0.04086)1.000:0.05467)0.996:0.02246)1.000:0.02579)1.000:0.02730,((IMG2600255101:0.14201,(IMG650716011:0.19868,(IMG2630968813:0.12464,(IMG648028014:0.07337,IMG646564518:0.08491)0.903:0.02624)1.000:0.19818)1.000:0.12862)1.000:0.04567,(IMG2663763042:0.08031,(Ga0179729:0.09072,IMG2548877032:0.06403)0.950:0.02379)1.000:0.06417)1.000:0.05616)0.557:0.01888,IMG2716884906:0.18796)0.991:0.01854)1.000:0.02624,(IMG2711768363:0.21114,((IMG642555114:0.14952,IMG2636415932:0.25067)1.000:0.09717,(IMG2728369482:0.12077,IMG2623620582:0.13047)1.000:0.04204)0.843:0.01875)1.000:0.02610)1.000:0.14859)1.000:0.04299)1.000:0.03254,(((((((Ga0187141:0.00055,(Ga0187022:0.00054,(Ga0187140:0.00055,Ga0187139:0.00055)0.917:0.00178)0.442:0.00065)1.000:0.08292,(Ga0187142:0.03264,IMG2713897397:0.05227)1.000:0.05746)1.000:0.02807,((Ga0071276:0.00055,Ga0071278:0.00360)1.000:0.09655,(Ga0071234:0.10031,Ga0197041:0.09887)0.990:0.02121)1.000:0.03820)1.000:0.05095,(Ga0186940:0.10649,(Ga0071282:0.00239,Ga0071280:0.00054)1.000:0.09740)0.999:0.06114)1.000:0.04587,(Ga0186942:0.00055,(Ga0186939:0.00050,(Ga0186927:0.00055,Ga0186941:0.00055)0.848:0.00054)0.982:0.00075)1.000:0.24742)0.144:0.02655,IMG2721755101:0.20870)0.897:0.01949,(((Ga0137293:0.00066,((((((Ga0137176:0.00055,(Ga0137225:0.00055,Ga0137217:0.00054)0.945:0.00055)0.950:0.00051,(Ga0137029:0.00055,Ga0137227:0.00055)0.618:0.00055)0.972:0.00055,(((Ga0137123:0.00054,Ga0137270:0.00055)0.742:0.00054,Ga0170486:0.00055)0.938:0.00053,Ga0137266:0.00055)0.993:0.00055)0.000:0.00055,(((((Ga0137219:0.00087,Ga0170558:0.00055)0.552:0.00055,Ga0137273:0.00055)0.961:0.00055,(((Ga0137139:0.00055,((Ga0137138:0.00054,Ga0137150:0.00055)0.093:0.00054,Ga0137103:0.00054)0.526:0.00053)0.945:0.00053,Ga0137041:0.00055)0.798:0.00055,Ga0137180:0.00055)0.892:0.00055)0.495:0.00055,((Ga0137222:0.00055,((Ga0137165:0.00055,Ga0137161:0.00055)0.221:0.00055,(Ga0137121:0.00055,Ga0137158:0.00055)0.485:0.00055)0.651:0.00055)0.832:0.00055,Ga0137146:0.00055)0.576:0.00055)0.000:0.00055,(((((Ga0137241:0.00055,(((Ga0137144:0.00055,(Ga0137091:0.00092,Ga0137148:0.00665)0.475:0.00054)0.463:0.00055,Ga0137096:0.00055)0.283:0.00054,Ga0137066:0.00055)1.000:0.00055)0.850:0.00055,(Ga0137277:0.00071,Ga0137283:0.00055)0.993:0.00052)0.000:0.00055,((((((Ga0137248:0.00054,Ga0137183:0.00055)0.774:0.00055,Ga0137100:0.00053)0.199:0.00055,Ga0137286:0.00055)0.799:0.00055,Ga0137122:0.00055)0.170:0.00055,(Ga0137255:0.00055,(((((Ga0137105:0.00055,Ga0137152:0.00055)0.000:0.00054,Ga0137284:0.00055)0.260:0.00055,Ga0137065:0.00275)0.909:0.00205,Ga0137040:0.00058)0.838:0.00055,Ga0137226:0.00055)0.495:0.00055)0.709:0.00052)0.930:0.00055,((Ga0137167:0.00055,Ga0137268:0.00055)0.166:0.00055,Ga0137188:0.00055)0.848:0.00055)0.000:0.00055)0.879:0.00055,(((((Ga0137288:0.00055,((Ga0137045:0.00090,Ga0137281:0.00055)1.000:0.00054,Ga0137130:0.00055)0.840:0.00055)0.971:0.00055,(Ga0137243:0.00055,(Ga0137213:0.00055,(Ga0170489:0.00100,(Ga0137119:0.00055,Ga0137120:0.00055)0.598:0.00055)0.910:0.00173)0.998:0.00055)0.000:0.00055)0.000:0.00055,Ga0137171:0.00055)0.420:0.00055,(((Ga0137215:0.00055,Ga0137252:0.00055)0.694:0.00055,(Ga0137197:0.00055,Ga0137048:0.00055)0.899:0.00055)0.908:0.00055,(Ga0137079:0.00055,(Ga0137039:0.00055,((Ga0137187:0.00326,Ga0137278:0.00055)0.243:0.00054,Ga0137154:0.00054)0.850:0.00055)0.908:0.00055)0.908:0.00055)0.709:0.00055)0.847:0.00054,(Ga0170845:0.00055,(Ga0137257:0.00054,Ga0137179:0.00055)0.572:0.00054)1.000:0.00062)0.591:0.00055)0.786:0.00055,(Ga0170536:0.00055,(Ga0137292:0.00055,Ga0137190:0.00055)0.921:0.00055)0.969:0.00055)0.000:0.00055)0.913:0.00055)0.772:0.00050,Ga0137080:0.00055)0.000:0.00054,(Ga0137057:0.00055,Ga0137070:0.00055)1.000:0.00055)0.000:0.00054)1.000:0.01908,IMG2599185255:0.02131)1.000:0.16262,((Ga0185735:0.00055,(Ga0185733:0.00055,(Ga0185739:0.00055,(Ga0185730:0.00055,Ga0185734:0.00055)0.570:0.00055)0.947:0.00053)0.000:0.00054)1.000:0.22255,(Ga0186943:0.14012,(((Ga0187100:0.00057,(Ga0187137:0.00051,Ga0187079:0.00055)0.979:0.00260)1.000:0.10769,(IMG2721755161:0.10142,(Ga0187138:0.00055,(Ga0187080:0.00051,Ga0187052:0.00055)0.997:0.00055)1.000:0.10127)0.621:0.02463)0.997:0.02404,((Ga0186973:0.00055,(((Ga0187054:0.00054,Ga0187124:0.00055)0.915:0.00072,(Ga0187082:0.00075,Ga0186977:0.00125)0.545:0.00054)0.725:0.00055,((Ga0187075:0.00055,Ga0187136:0.00067)0.883:0.00151,Ga0187055:0.00055)0.782:0.00078)0.766:0.00055)1.000:0.09935,Ga0187053:0.14292)0.915:0.02463)1.000:0.03384)1.000:0.04041)1.000:0.08729)0.729:0.02124)1.000:0.02601)1.000:0.04506)0.984:0.02074,((IMG2721755336:0.21625,(IMG2561511127:0.14646,Ga0071256:0.20928)0.737:0.02452)1.000:0.04882,((IMG2654588063:0.19925,(Ga0184706:0.00169,Ga0184707:0.00125)1.000:0.20309)1.000:0.07070,(IMG2708742709:0.20117,(IMG2728369444:0.13764,(Ga0186948:0.00294,(Ga0184699:0.00055,Ga0186949:0.00055)0.753:0.00053)1.000:0.18829)0.465:0.02330)1.000:0.03238)0.995:0.02542)0.993:0.02305)0.834:0.01994,((Ga0197078:0.00776,Ga0170695:0.00660)1.000:0.16198,(Ga0186947:0.12478,IMG2657245283:0.16418)1.000:0.03926)1.000:0.19613)1.000:0.03889,((((IMG2711768570:0.26502,(IMG2740892545:0.15738,(Ga0179400:0.10822,IMG2703719264:0.09050)1.000:0.04894)1.000:0.19146)0.996:0.04166,((IMG2636415956:0.16880,(IMG2565956826:0.21807,Ga0071262:0.14849)1.000:0.08032)1.000:0.08995,Ga0071252:0.30267)0.971:0.03058)1.000:0.07594,((((Ga0186968:0.08950,(Ga0184748:0.09639,IMG2264867254:0.07763)0.996:0.02801)0.508:0.01570,((Ga0184744:0.04255,Ga0184746:0.02960)1.000:0.04145,(Ga0184743:0.03501,Ga0184747:0.03167)1.000:0.03928)1.000:0.03837)1.000:0.17602,Ga0179728:0.23916)0.951:0.04426,((Ga0197076:0.06482,Ga0184745:0.09990)1.000:0.20007,(((Ga0206068:0.12189,Ga0170714:0.13793)0.234:0.02307,Ga0184751:0.11696)1.000:0.12429,((Ga0170720:0.15212,(Ga0170713:0.08826,Ga0170708:0.12597)0.979:0.03188)0.045:0.02286,Ga0170717:0.18864)1.000:0.07866)1.000:0.04156)0.997:0.03790)1.000:0.04951)1.000:0.03066,((IMG2773857624:0.07494,Ga0187046:0.08728)1.000:0.14715,((Ga0179797:0.12699,IMG2770939634:0.09397)1.000:0.14630,(IMG2721755381:0.21513,IMG2708742734:0.14356)0.991:0.03039)0.627:0.02622)1.000:0.07396)1.000:0.02761)0.161:0.01428,(((IMG2711768328:0.09229,((Ga0215206:0.00055,(Ga0170698:0.00055,((Ga0170700:0.01049,Ga0215204:0.00054)0.683:0.00054,Ga0170701:0.00055)0.993:0.00055)0.000:0.00053)0.983:0.00054,Ga0170699:0.00055)1.000:0.09507)1.000:0.15419,((Ga0179868:0.14172,(Ga0179880:0.12134,IMG643692024:0.08233)1.000:0.08202)1.000:0.05621,((Ga0206047:0.18776,Ga0206048:0.12261)1.000:0.04419,(IMG2654587936:0.18926,(IMG2651869888:0.12082,(Ga0070531:0.00053,(Ga0070533:0.00054,Ga0070529:0.00078)0.636:0.00121)1.000:0.14438)1.000:0.04093)0.359:0.01893)0.995:0.02609)1.000:0.10361)1.000:0.07859,((Ga0170788:0.23231,((IMG2708742727:0.04565,Ga0170763:0.07242)1.000:0.18583,Ga0179704:0.25064)0.883:0.04242)0.596:0.02251,(Ga0171383:0.27514,IMG2654588067:0.17628)1.000:0.07181)1.000:0.06874)0.633:0.02324)0.052:0.01447,(Ga0187152:0.29326,(IMG2737471814:0.23280,(IMG2770939607:0.14786,(Ga0196991:0.00054,(Ga0197054:0.00055,Ga0197045:0.00603)0.792:0.00094)1.000:0.16741)1.000:0.11257)1.000:0.11943)1.000:0.05440)0.498:0.01619)1.000:0.03885,((((Ga0187147:0.00054,(Ga0187095:0.00055,Ga0187048:0.00056)0.988:0.00054)1.000:0.29600,((Ga0187032:0.09816,IMG2527291518:0.05413)1.000:0.10121,(Ga0196986:0.11494,Ga0184705:0.12356)0.185:0.02677)1.000:0.14959)0.622:0.04609,(IMG2265129009:0.29519,Ga0170770:0.23576)0.971:0.07134)0.868:0.03811,((((((IMG2619618932:0.17970,IMG2582580616:0.24189)1.000:0.13494,((Ga0138131:0.19844,(Ga0179721:0.06229,Ga0185817:0.02142)0.992:0.14498)0.972:0.07700,((IMG2609460309:0.15114,(IMG2518645606:0.14090,IMG2751185716:0.14400)1.000:0.07970)1.000:0.10415,IMG2540341242:0.29254)0.469:0.01814)0.950:0.02055)1.000:0.08334,((((((Ga0187029:0.00076,(Ga0187057:0.00054,Ga0187104:0.00054)0.150:0.00055)0.961:0.00143,Ga0187004:0.00053)0.991:0.00055,(Ga0187097:0.00055,((Ga0187103:0.00055,Ga0187028:0.01416)0.000:0.00054,Ga0187146:0.00054)1.000:0.00054)0.894:0.00053)1.000:0.02875,(Ga0187093:0.02471,Ga0187125:0.00055)0.986:0.04700)1.000:0.15234,((Ga0232584:0.00054,(Ga0232583:0.00055,Ga0232585:0.00055)1.000:0.00055)1.000:0.20733,(Ga0187058:0.15967,((Ga0187009:0.17004,(Ga0187087:0.14886,(Ga0185720:0.00055,Ga0185727:0.00054)1.000:0.12513)0.140:0.01071)0.161:0.00681,Ga0185724:0.17496)0.816:0.02701)1.000:0.06788)0.944:0.04131)1.000:0.08740,(IMG640963040:0.34097,(IMG2711768533:0.20656,((Ga0071240:0.14227,IMG2708742684:0.13643)0.989:0.02758,(IMG2708742686:0.20551,IMG2756170241:0.17149)0.393:0.02239)1.000:0.06521)1.000:0.07151)1.000:0.07033)0.996:0.02920)1.000:0.04381,(IMG2541047134:0.27229,Ga0170730:0.15935)1.000:0.19865)1.000:0.04461,(((IMG2548877000:0.25717,((IMG2739367728:0.13851,IMG2693429805:0.17876)1.000:0.09502,(IMG2534681958:0.21032,(IMG2757320777:0.13080,Ga0187150:0.10282)1.000:0.05422)1.000:0.06587)1.000:0.04606)1.000:0.08451,((IMG2770939646:0.29096,(IMG2561511149:0.34600,(IMG2772190790:0.22281,(IMG2728369508:0.18250,(Ga0170723:0.10061,IMG2737471816:0.07812)1.000:0.06314)1.000:0.10167)0.921:0.02875)1.000:0.05659)1.000:0.06726,((((IMG2531839184:0.05209,IMG2619619302:0.05086)1.000:0.17075,(IMG2654588057:0.27659,Ga0138165:0.28851)0.907:0.04236)0.999:0.03689,(Ga0171375:0.39526,(IMG2708742801:0.20493,IMG2708742750:0.15511)0.997:0.05842)1.000:0.10517)0.568:0.02483,IMG2654588068:0.26006)1.000:0.04519)0.754:0.03751)1.000:0.04315,((Ga0187031:0.29247,IMG2619618907:0.37434)0.859:0.02393,Ga0071246:0.33241)0.030:0.04223)1.000:0.09142)1.000:0.03744,(Ga0186938:0.35652,((IMG2721755359:0.27355,Ga0071244:0.37174)0.995:0.06893,((IMG2711768738:0.27135,(IMG2651870257:0.00051,IMG2651870261:0.00055)1.000:0.30555)1.000:0.08522,(IMG2716884151:0.38805,((Ga0187043:0.19522,IMG2619618919:0.19431)1.000:0.16337,(IMG2767802763:0.30341,(Ga0171382:0.25970,IMG2708742533:0.17492)0.999:0.07551)1.000:0.08316)0.800:0.02924)0.970:0.03573)1.000:0.04293)0.977:0.02295)0.700:0.01897)0.552:0.01615)0.964:0.01879)0.999:0.02304)0.827:0.01965,((((IMG2667527204:0.17650,(Ga0070272:0.07908,(IMG2667527203:0.07335,(Ga0184650:0.09136,(((Ga0070125:0.00055,((Ga0070123:0.00135,Ga0070117:0.02366)0.675:0.00053,Ga0070121:0.00050)0.000:0.00055)0.985:0.00630,Ga0070268:0.01341)0.998:0.01281,((Ga0070264:0.00055,Ga0070127:0.00054)0.000:0.00054,Ga0070119:0.00055)0.998:0.01943)1.000:0.05693)0.902:0.01746)0.999:0.03311)1.000:0.09160)1.000:0.16683,(((IMG2740892452:0.11739,(((((Ga0185745:0.00055,((Ga0137250:0.00377,(Ga0170335:0.00055,(Ga0170327:0.00055,((Ga0170556:0.00110,Ga0170354:0.02958)0.753:0.00054,Ga0170518:0.00920)0.811:0.00055)0.878:0.00054)0.998:0.00054)0.761:0.00053,Ga0170520:0.00055)0.834:0.00055)0.391:0.00053,(Ga0137221:0.00349,Ga0170497:0.00051)0.847:0.00108)0.857:0.00078,(((Ga0170564:0.00054,Ga0137114:0.00054)0.915:0.00168,((((Ga0170484:0.00055,Ga0170553:0.00069)0.228:0.00346,Ga0170318:0.00091)0.198:0.00054,Ga0137174:0.00055)0.448:0.00053,(((((Ga0170546:0.00055,(Ga0137056:0.00370,Ga0170351:0.01524)0.724:0.00055)0.886:0.00055,((Ga0170494:0.00054,Ga0170572:0.00055)0.466:0.00228,Ga0170504:0.00053)0.961:0.00055)0.740:0.00098,Ga0170562:0.00054)0.943:0.00173,((Ga0170507:0.00054,(((Ga0170357:0.00054,Ga0170345:0.01743)0.339:0.00051,Ga0170336:0.00062)0.786:0.00054,Ga0170540:0.00054)0.678:0.00055)0.914:0.00054,Ga0170563:0.00055)0.957:0.00050)0.730:0.00054,((Ga0170329:0.00055,(Ga0170330:0.00051,((Ga0170543:0.00054,Ga0170568:0.00055)0.882:0.00055,Ga0170842:0.00054)1.000:0.00661)0.000:0.00053)0.989:0.00053,((Ga0170532:0.00055,(Ga0170502:0.00055,(Ga0170517:0.00055,((Ga0137128:0.00760,Ga0170505:0.00625)0.990:0.00053,Ga0170560:0.00055)0.206:0.00055)0.558:0.00054)0.912:0.00055)1.000:0.00051,Ga0170337:0.00440)1.000:0.00549)0.520:0.00075)0.905:0.00055)0.745:0.00105)0.943:0.00105,(((Ga0170355:0.00554,Ga0137193:0.00051)0.865:0.00529,Ga0170850:0.00053)0.464:0.00079,Ga0170347:0.00244)1.000:0.00050)0.665:0.00081)0.986:0.01009,Ga0185729:0.00640)0.953:0.01005,(IMG2617270932:0.02591,((Ga0170490:0.01044,(Ga0170315:0.00055,Ga0170526:0.00053)0.000:0.00055)0.008:0.00053,Ga0170527:0.00055)1.000:0.02896)0.593:0.00853)1.000:0.10107)1.000:0.09085,((IMG2770939558:0.08020,IMG641228488:0.07132)1.000:0.12898,IMG646564586:0.20511)0.602:0.04214)1.000:0.21043,(Ga0137027:0.12117,(Ga0070105:0.08946,(((Ga0070099:0.04126,(Ga0170535:0.00055,(Ga0170370:0.00160,Ga0256635:0.00050)0.416:0.00053)0.661:0.00052)0.958:0.00234,(Ga0256638:0.00054,Ga0256646:0.00100)0.989:0.01909)1.000:0.02298,(Ga0070097:0.00055,Ga0070101:0.00073)1.000:0.03935)1.000:0.04999)1.000:0.07101)1.000:0.08658)1.000:0.05088)0.677:0.02129,((((IMG2739367826:0.38099,(IMG2698536740:0.17112,(IMG2721755190:0.09874,(IMG2708742799:0.06261,IMG2708742711:0.10381)1.000:0.05034)1.000:0.07598)1.000:0.10835)1.000:0.04142,(((IMG2710264768:0.18957,((((IMG2728369449:0.15714,Ga0184690:0.17743)0.855:0.02054,Ga0185717:0.23671)0.922:0.01860,((IMG2671180960:0.18658,(IMG2619619055:0.14709,IMG2619619051:0.27362)1.000:0.10576)1.000:0.04410,(((IMG2140918011:0.01291,((Ga0170493:0.00055,(((Ga0170359:0.00055,((Ga0170371:0.00055,((((Ga0170519:0.00105,Ga0170369:0.00236)0.419:0.00053,Ga0137069:0.00487)0.275:0.00052,Ga0137159:0.00055)0.032:0.00054,Ga0170523:0.00069)0.916:0.00053)0.720:0.00055,((Ga0170510:0.00055,(Ga0170542:0.00055,(Ga0137034:0.00055,(Ga0170350:0.01733,Ga0170488:0.00060)0.303:0.00055)0.770:0.00054)0.536:0.00054)0.882:0.00054,Ga0170367:0.00055)0.996:0.00054)0.217:0.00055)0.596:0.00055,Ga0137287:0.00088)0.641:0.00053,Ga0185747:0.00055)0.423:0.00054)0.912:0.00055,(Ga0170364:0.00373,Ga0170358:0.00055)0.917:0.00054)1.000:0.01726)1.000:0.19786,(Ga0186974:0.19330,((IMG2602041904:0.23873,((((Ga0187101:0.06331,(Ga0197062:0.11799,IMG2708742853:0.11953)0.174:0.00864)0.994:0.02689,((IMG2645727612:0.08820,IMG2710264762:0.09046)0.229:0.02308,IMG2718218058:0.22711)1.000:0.03146)1.000:0.04785,(IMG2708742781:0.16390,IMG2721755335:0.10927)1.000:0.05339)0.305:0.01603,IMG2708742797:0.16281)1.000:0.04283)1.000:0.04823,((Ga0187078:0.16745,(IMG2710264500:0.11004,IMG2619618903:0.18918)0.357:0.02603)1.000:0.04253,IMG2757320697:0.25214)0.988:0.03070)0.860:0.01183)0.783:0.02441)1.000:0.03498,(Ga0187056:0.15706,Ga0187102:0.16936)0.952:0.03652)0.438:0.01453)0.804:0.01910)0.938:0.02094,IMG2710264765:0.24063)1.000:0.04190)0.205:0.02211,((IMG2615840657:0.22820,((IMG2706794988:0.11443,(Ga0171351:0.07040,IMG2721755387:0.06165)1.000:0.13149)1.000:0.04733,(IMG2654587926:0.12760,(Ga0185738:0.12347,(Ga0170323:0.00054,(Ga0170495:0.00315,Ga0170365:0.00682)0.912:0.00054)1.000:0.06365)1.000:0.11089)0.999:0.03682)0.997:0.02996)1.000:0.04429,((((IMG2651870035:0.28334,(IMG2634166716:0.19168,(IMG2663763555:0.00055,IMG2663763556:0.00054)1.000:0.19305)1.000:0.05335)0.995:0.03324,(IMG2634166736:0.24967,IMG2639762710:0.20520)0.903:0.02940)0.822:0.02690,IMG2619619054:0.24522)1.000:0.08283,(IMG2721755302:0.17376,((((IMG2721755314:0.22855,((Ga0197070:0.07260,(Ga0184691:0.07439,Ga0184692:0.14639)0.999:0.05666)0.986:0.03913,(IMG2710264761:0.11410,IMG2721755354:0.19521)0.369:0.01834)1.000:0.02974)0.880:0.01864,(((Ga0184697:0.12463,(IMG648028022:0.16163,IMG2540341062:0.16050)1.000:0.05079)1.000:0.03012,(Ga0184696:0.13173,IMG2721755386:0.14145)1.000:0.03522)0.237:0.01371,((IMG2706794984:0.07909,Ga0184698:0.07635)1.000:0.02503,(IMG2770939523:0.10400,(Ga0184695:0.00055,Ga0184693:0.00060)1.000:0.08336)1.000:0.04811)1.000:0.03798)1.000:0.05377)0.962:0.01395,(Ga0138219:0.05812,IMG2721755301:0.06592)1.000:0.11922)0.303:0.01941,IMG2728369433:0.15598)0.993:0.02927)1.000:0.03045)0.526:0.01916)1.000:0.05538)0.999:0.02297,((IMG2698536738:0.24516,((IMG2506520040:0.08388,IMG2510461066:0.11477)1.000:0.07987,(IMG2508501111:0.15596,IMG2540341237:0.10878)1.000:0.03552)1.000:0.07372)1.000:0.04260,((IMG646311962:0.21238,(IMG646311953:0.09555,(IMG2574180439:0.05317,(Ga0137202:0.07348,Ga0170372:0.07581)0.788:0.00055)1.000:0.06576)1.000:0.09995)1.000:0.03843,(IMG2561511072:0.21966,IMG2698536739:0.25559)1.000:0.04815)0.999:0.03480)1.000:0.02973)0.998:0.02567)0.971:0.03104,(IMG2698536734:0.25109,(Ga0070109:0.13316,IMG2698536735:0.13842)1.000:0.11223)1.000:0.11638)1.000:0.03019,Ga0070053:0.24380)0.631:0.01602)1.000:0.05180,((((Ga0170690:0.26958,Ga0170692:0.28402)0.995:0.07963,IMG2693429807:0.35697)0.997:0.06732,IMG2708742640:0.31868)1.000:0.05639,((Ga0184680:0.24017,IMG2721755305:0.23701)1.000:0.28682,(Ga0179891:0.22068,Ga0179722:0.36569)0.888:0.10307)0.329:0.03911)0.201:0.02916)0.998:0.02789)0.950:0.02720)1.000:0.02047)0.998:0.02507,(((Ga0192184:0.0,IMG2734482328:0.0):0.10366,(Ga0215191:0.02041,(Ga0070332:0.00055,Ga0070330:0.00054)1.000:0.02536)1.000:0.12710)1.000:0.29158,(IMG2619619099:0.27185,(Ga0186961:0.17031,(((Ga0138212:0.09802,((((((Ga0215250:0.00122,(Ga0215253:0.00054,((Ga0138924:0.00872,Ga0215251:0.00369)0.802:0.00054,Ga0215262:0.00055)0.628:0.00053)0.471:0.00056)0.201:0.00062,Ga0192166:0.00139)0.569:0.00054,(Ga0215254:0.00054,(Ga0215257:0.00054,(Ga0215247:0.00055,Ga0215255:0.00498)0.913:0.00310)0.919:0.00055)0.555:0.00053)0.415:0.00055,(((Ga0215256:0.00055,((Ga0215259:0.00810,(Ga0215252:0.00200,Ga0215260:0.00054)0.759:0.00122)0.964:0.00256,Ga0192176:0.00054)0.942:0.00053)0.973:0.00053,(Ga0215248:0.00055,Ga0192186:0.00107)0.238:0.00053)0.744:0.00054,Ga0215261:0.00387)0.953:0.00083)0.896:0.00077,Ga0215258:0.00055)0.846:0.00063,Ga0215249:0.00135)1.000:0.01999)1.000:0.04447,(Ga0186967:0.00055,(Ga0186966:0.00055,((Ga0186965:0.00055,(Ga0186963:0.00325,Ga0186960:0.00055)0.980:0.00054)0.941:0.00055,((Ga0186959:0.00055,Ga0184556:0.00054)1.000:0.00054,Ga0186962:0.00055)0.451:0.00053)0.772:0.00054)0.993:0.00055)1.000:0.06923)0.945:0.02573,IMG2524614622:0.10866)1.000:0.05021)1.000:0.14010)0.998:0.04045)0.927:0.02591,(((IMG2505119043:0.13298,(((IMG2541046969:0.09118,(IMG2756170234:0.09036,IMG650377983:0.18350)0.827:0.02896)1.000:0.04470,(IMG2501533205:0.10476,IMG2508501103:0.18610)1.000:0.08619)1.000:0.04282,((IMG2508501068:0.11212,(IMG2751185571:0.05202,IMG2609460167:0.07412)1.000:0.11527)1.000:0.04328,IMG2541046957:0.13318)1.000:0.02196)0.707:0.01833)1.000:0.04146,IMG2517487012:0.14792)1.000:0.19287,((((IMG2734482391:0.11573,((Ga0232600:0.00055,(((Ga0232573:0.00055,Ga0232558:0.00573)0.000:0.00055,(Ga0232564:0.00055,(Ga0232566:0.00055,Ga0232570:0.00452)0.624:0.00054)0.819:0.00054)0.994:0.00054,(Ga0232599:0.00055,Ga0232571:0.00140)0.953:0.00053)0.000:0.00054)1.000:0.13987,((Ga0097901:0.01147,(Ga0232565:0.00448,((Ga0232562:0.00136,Ga0232554:0.00333)0.525:0.00064,Ga0232561:0.00087)0.000:0.00211)0.762:0.00496)1.000:0.01619,((((((Ga0215227:0.00053,Ga0215234:0.00054)0.915:0.00177,Ga0215225:0.00373)0.000:0.00054,(Ga0215232:0.00092,(Ga0215240:0.00161,((Ga0215223:0.00149,((((Ga0215226:0.00053,Ga0215238:0.00106)0.664:0.00054,Ga0215230:0.00306)0.962:0.00315,Ga0215236:0.00055)0.145:0.00054,Ga0215237:0.00055)0.208:0.00054)0.621:0.00139,Ga0215239:0.00695)0.492:0.00053)0.717:0.00054)0.931:0.00054)0.905:0.00053,((Ga0215241:0.00073,Ga0215233:0.00196)0.999:0.00050,((Ga0215231:0.00071,Ga0215242:0.00147)0.446:0.00055,(Ga0215229:0.00053,Ga0215235:0.00055)0.985:0.00060)0.729:0.00054)0.655:0.00055)0.315:0.00084,Ga0215224:0.00160)1.000:0.02317,(Ga0232567:0.00055,Ga0232593:0.00055)1.000:0.03560)0.998:0.01805)1.000:0.08279)1.000:0.06230)1.000:0.13891,(IMG2708742788:0.21204,(Ga0232559:0.00055,((Ga0232604:0.00055,((Ga0232597:0.00055,Ga0232557:0.00055)0.753:0.00055,Ga0232589:0.00055)0.599:0.00055)0.872:0.00055,((Ga0232606:0.00055,(Ga0232560:0.00055,((Ga0232555:0.00055,Ga0232592:0.00055)0.982:0.00055,Ga0232572:0.00055)1.000:0.00054)0.992:0.00055)0.770:0.00055,(Ga0232563:0.00055,(Ga0232553:0.00055,Ga0232556:0.00055)0.949:0.00055)0.772:0.00054)1.000:0.00055)1.000:0.00055)1.000:0.14585)1.000:0.11071)1.000:0.18812,(IMG2579779163:0.25330,(((IMG2517572017:0.09088,IMG640753026:0.13093)1.000:0.07235,(IMG2627853791:0.12786,IMG2558309103:0.15946)0.939:0.02702)1.000:0.04400,((IMG2508501120:0.13381,IMG2756170166:0.17627)1.000:0.07707,(Ga0197060:0.16902,IMG2660238650:0.16937)1.000:0.08878)1.000:0.02984)1.000:0.05164)1.000:0.13157)1.000:0.04540,((IMG643348542:0.28197,IMG2504756006:0.34568)1.000:0.05242,((Ga0071266:0.26763,((Ga0070366:0.00054,Ga0070362:0.00055)1.000:0.14665,(Ga0256636:0.00074,(Ga0137168:0.00055,(((Ga0170322:0.00055,(((Ga0170320:0.00055,Ga0070085:0.00055)0.899:0.00055,(Ga0170554:0.00055,(((Ga0170548:0.00055,Ga0256647:0.00051)0.423:0.00055,Ga0256640:0.00055)0.726:0.00055,(Ga0256645:0.00055,((IMG2616644805:0.00055,Ga0070087:0.00055)1.000:0.00055,Ga0070081:0.00055)0.994:0.00055)0.000:0.00055)0.908:0.00055)0.299:0.00055)0.726:0.00055,(((((Ga0070083:0.03229,Ga0070051:0.00704)0.328:0.00054,Ga0070368:0.00109)0.961:0.00054,Ga0256655:0.00055)1.000:0.00053,Ga0170332:0.00055)0.999:0.00054,Ga0256654:0.00092)0.987:0.00055)0.000:0.00055)0.000:0.00055,Ga0256656:0.00055)1.000:0.00055,(Ga0137143:0.00055,(Ga0256639:0.00055,Ga0137194:0.00054)0.557:0.00055)0.953:0.00054)0.933:0.00054)0.159:0.00054)1.000:0.12894)1.000:0.29790)1.000:0.07811,(IMG2522572051:0.40217,(Ga0192187:0.27075,(Ga0192167:0.00055,Ga0215264:0.00217)1.000:0.27655)0.997:0.14898)1.000:0.07346)0.999:0.03849)0.775:0.02400)1.000:0.02901)0.539:0.02077);
