# Supplementary material for: Ancestral Absence of Electron Transport Chains in Patescibacteria and DPANN
Source: Front Microbiol. 2020 Aug 17;11:1848. doi: 10.3389/fmicb.2020.01848 (PMC7507113; doi:10.3389/fmicb.2020.01848)
Supplement: DATA S1 — Source files for maximum likelihood phylogenetic trees of concatenated single copy proteins from Bacteria and Archaea (Figure 2). [file Data_Sheet_1.ZIP › mdmII_arcbactree_Aug2019/UNI56_archaea_v2_hmmhits_count.tab]

	UNI56_archaea_v2_COG0085	UNI56_archaea_v2_COG0541	UNI56_archaea_v2_COG0099	UNI56_archaea_v2_COG0052	UNI56_archaea_v2_COG0185	UNI56_archaea_v2_COG0097	UNI56_archaea_v2_COG0519	UNI56_archaea_v2_COG0200	UNI56_archaea_v2_COG0233	UNI56_archaea_v2_COG0691	UNI56_archaea_v2_COG0096	UNI56_archaea_v2_COG0013	UNI56_archaea_v2_COG0018	UNI56_archaea_v2_COG0216	UNI56_archaea_v2_COG0081	UNI56_archaea_v2_COG0172	UNI56_archaea_v2_COG0060	UNI56_archaea_v2_COG0103	UNI56_archaea_v2_COG0244	UNI56_archaea_v2_COG0343	UNI56_archaea_v2_COG0094	UNI56_archaea_v2_COG0091	UNI56_archaea_v2_COG0201	UNI56_archaea_v2_COG0532	UNI56_archaea_v2_COG0533	UNI56_archaea_v2_COG0048	UNI56_archaea_v2_COG0256	UNI56_archaea_v2_COG0089	UNI56_archaea_v2_COG0164	UNI56_archaea_v2_COG0186	UNI56_archaea_v2_COG0184	UNI56_archaea_v2_COG0481	UNI56_archaea_v2_COG0051	UNI56_archaea_v2_COG0086	UNI56_archaea_v2_COG0080	UNI56_archaea_v2_COG0100	UNI56_archaea_v2_COG0202	UNI56_archaea_v2_COG0049	UNI56_archaea_v2_COG0087	UNI56_archaea_v2_COG0130	UNI56_archaea_v2_COG0093	UNI56_archaea_v2_COG0197	UNI56_archaea_v2_COG0504	UNI56_archaea_v2_COG0193	UNI56_archaea_v2_COG0090	UNI56_archaea_v2_COG0127	UNI56_archaea_v2_COG0255	UNI56_archaea_v2_COG0072	UNI56_archaea_v2_COG0016
Ga0170689	2	1	0	1	1	1	0	1	0	0	1	1	1	0	0	1	0	1	0	0	1	1	1	0	1	1	1	1	1	1	1	0	1	1	0	0	0	1	1	1	1	1	0	0	1	0	1	1	1
Ga0179652	0	1	0	1	1	1	1	1	0	0	1	0	0	0	1	1	1	1	1	0	1	0	1	0	0	1	1	1	0	1	0	0	0	1	1	1	1	1	1	0	1	1	1	0	1	1	1	1	1
IMG2695421019	1	1	0	1	1	1	0	1	0	0	1	2	1	0	1	1	1	1	1	1	1	1	1	0	1	1	1	1	1	1	0	0	1	1	1	1	1	1	1	0	1	1	1	0	1	0	1	1	1
Ga0197034	0	0	0	0	1	0	0	0	0	0	1	0	0	0	0	0	0	0	0	0	1	0	0	0	0	0	0	1	0	1	1	0	0	0	0	0	0	0	1	1	1	0	0	0	1	1	0	0	0
Ga0179671	0	1	0	1	1	1	1	1	0	0	1	1	1	0	1	1	0	0	1	0	1	0	1	0	1	1	1	1	0	1	1	0	1	1	1	0	0	1	1	0	1	1	1	0	1	1	1	0	0
Ga0232598	0	0	0	0	1	0	0	1	0	0	0	1	0	0	0	0	1	0	0	1	0	0	1	0	0	0	0	1	0	0	0	0	1	0	0	1	1	0	1	0	0	0	0	0	1	0	0	0	0
IMG2574179771	2	1	0	1	1	1	1	2	0	0	1	1	1	0	1	1	1	1	1	1	1	1	1	0	2	1	1	1	1	1	1	0	1	2	1	1	1	1	1	1	1	1	1	0	1	1	1	1	1
Ga0179738	1	1	0	0	0	0	0	0	0	0	0	0	0	0	0	0	0	0	0	0	0	0	0	0	0	0	0	1	1	0	1	0	0	1	0	1	1	0	1	0	0	0	0	0	0	0	0	0	0
IMG2516653036	2	1	0	1	1	1	1	1	0	0	1	1	1	0	1	1	0	1	1	1	1	1	1	0	1	1	1	1	1	1	1	0	1	2	1	1	1	1	1	1	1	1	1	0	1	1	1	1	1
IMG2654588138	2	1	0	1	1	1	1	2	0	0	1	1	1	0	1	1	1	1	1	1	1	1	1	0	1	1	1	1	1	1	1	0	1	2	1	1	0	1	1	1	1	1	1	0	1	1	1	1	1
Ga0137246	0	1	0	0	0	0	1	0	0	0	0	1	0	0	1	0	1	0	1	0	0	0	1	0	1	1	0	0	0	0	0	0	0	0	1	0	0	0	0	0	0	0	0	0	0	0	0	1	1
Ga0179993	0	0	0	0	0	0	0	0	0	0	0	0	0	0	1	0	0	0	1	0	0	0	0	0	0	0	0	0	1	0	0	0	0	0	1	0	0	0	0	1	0	1	0	0	1	0	0	0	0
IMG2708742552	0	1	0	1	1	1	1	1	0	0	1	0	0	0	1	1	0	1	1	0	1	1	1	0	1	1	1	1	1	1	0	0	0	1	1	1	1	0	1	1	1	1	1	0	1	1	1	0	0
IMG648028003	1	1	0	1	1	1	1	1	0	0	1	1	1	0	1	1	1	1	1	1	1	1	1	0	1	1	1	1	1	1	1	0	1	2	1	1	0	1	1	0	1	1	1	0	1	1	1	1	1
Ga0187067	2	0	0	0	1	0	1	0	0	0	0	1	1	0	0	0	1	0	0	0	0	0	0	0	1	0	0	1	1	0	0	0	1	1	1	1	0	0	1	1	0	1	1	0	1	0	0	1	1
Ga0179612	1	0	0	0	0	1	0	0	0	0	1	1	0	0	0	0	0	1	0	0	0	0	1	0	1	1	1	0	0	0	0	0	0	1	0	1	0	1	0	0	0	1	0	0	0	0	0	0	0
Ga0137134	1	0	0	0	1	0	0	1	0	0	1	1	1	0	1	0	1	0	1	0	1	1	0	0	0	1	1	1	1	1	0	0	1	2	1	1	0	1	1	0	1	0	1	0	1	0	1	1	1
Ga0187121	1	0	0	1	1	0	0	0	0	0	0	1	1	0	1	2	1	1	1	1	0	0	1	0	1	1	0	1	2	1	0	0	0	1	1	1	0	1	1	1	0	1	0	0	1	1	0	2	2
IMG2721755437	1	1	0	1	1	1	2	1	0	0	1	1	1	0	1	0	1	1	1	1	1	1	1	0	1	1	1	1	0	1	1	0	1	2	1	1	1	1	1	0	1	1	1	0	1	1	1	1	1
IMG2721755896	1	1	0	1	1	1	1	1	0	0	1	1	1	0	0	0	0	1	1	1	1	1	1	0	1	1	1	1	1	1	1	0	1	1	1	1	0	1	1	0	1	1	0	0	1	1	1	1	1
IMG2708742554	2	1	0	1	1	1	0	1	0	0	1	0	1	0	1	1	1	1	1	0	1	0	1	0	0	1	1	1	1	1	1	0	1	2	1	1	0	1	1	1	1	1	1	0	1	0	1	0	0
Ga0179401	1	1	0	1	1	0	0	0	0	0	0	0	0	0	0	1	0	1	0	0	0	1	0	0	1	1	0	1	0	1	1	0	0	1	1	0	1	1	1	0	1	1	1	0	1	0	1	1	1
IMG2264867067	2	1	0	1	1	1	1	1	0	0	1	1	1	0	1	1	1	1	1	1	1	0	1	0	1	1	1	1	0	1	1	0	1	1	1	1	1	1	1	0	1	1	1	0	1	0	1	1	1
Ga0170782	2	0	0	1	0	0	0	0	0	0	0	0	0	0	0	0	0	1	0	0	0	0	0	0	1	0	0	0	0	0	1	0	0	0	0	1	1	0	0	0	0	0	0	0	0	1	0	0	0
Ga0171344	0	0	0	0	0	0	0	0	0	0	0	0	0	0	0	0	1	0	0	1	0	0	0	0	0	0	0	0	0	0	0	0	0	0	0	1	0	0	0	0	0	1	1	0	0	0	0	0	0
IMG2718217644	1	1	0	1	1	1	1	1	0	0	1	0	1	0	1	0	1	1	1	0	1	1	1	0	1	1	1	1	1	1	1	0	1	1	1	1	1	1	1	0	1	1	1	0	1	1	1	1	1
Ga0215194	0	1	0	1	0	1	1	0	0	0	1	0	1	0	1	1	0	0	1	0	1	1	0	0	0	0	0	0	1	1	1	0	1	0	1	0	0	0	0	0	1	0	0	0	1	0	1	1	1
Ga0185741	1	0	0	0	1	1	0	1	0	0	1	1	1	0	1	0	1	0	1	0	1	1	0	0	0	1	1	1	1	1	0	0	1	2	1	1	0	1	1	0	1	0	1	0	1	0	1	1	1
Ga0170781	0	0	0	1	1	1	0	1	0	0	1	1	0	0	0	1	0	1	0	1	1	0	1	0	1	0	1	1	1	1	1	0	1	0	0	1	0	0	1	0	1	1	0	0	1	0	1	1	1
IMG2630968729	2	1	0	1	1	1	1	1	0	0	1	1	1	0	1	1	1	1	1	1	1	1	1	0	1	1	1	1	1	1	1	0	1	2	1	1	1	1	1	1	1	1	1	0	1	1	1	1	1
Ga0196926	0	0	0	1	0	1	0	1	0	0	1	0	1	0	0	0	1	0	0	0	0	0	0	0	0	0	1	1	1	0	1	0	1	0	0	0	0	0	1	0	0	0	0	0	0	1	1	0	0
Ga0070346	1	1	0	1	1	1	1	1	0	0	1	1	1	0	1	0	1	1	1	1	1	1	1	0	1	0	1	1	0	1	1	0	0	0	1	1	0	0	1	0	1	1	1	0	1	1	0	1	1
Ga0137231	1	0	0	1	1	1	1	1	0	0	1	1	1	0	1	0	1	1	1	0	1	1	1	0	1	1	1	1	1	1	1	0	1	0	1	1	0	1	1	1	1	1	1	0	1	1	1	1	1
IMG2264265211	2	1	0	1	0	1	0	1	0	0	1	1	1	0	0	1	1	0	0	0	1	0	1	1	1	1	1	0	0	1	2	0	1	1	0	1	1	1	0	0	1	0	0	1	0	0	0	1	1
IMG2721755900	1	1	0	1	1	1	0	1	0	0	1	1	1	0	1	1	1	1	1	1	1	1	1	0	1	1	1	1	1	1	1	0	1	2	1	1	1	1	1	0	1	1	1	0	1	1	1	1	1
Ga0179862	2	0	0	1	0	0	0	0	0	0	0	0	1	0	1	0	0	0	1	1	0	0	0	0	0	1	0	0	0	0	1	0	0	1	1	0	0	1	0	1	0	1	0	0	0	0	0	0	0
Ga0070350	0	0	0	0	0	1	1	0	0	0	1	0	0	0	0	0	0	0	0	0	1	0	1	0	0	0	0	0	0	0	0	0	0	0	0	0	0	0	0	0	0	0	0	0	0	0	0	0	0
IMG2721755891	2	1	0	1	1	1	0	0	0	0	1	1	1	0	1	1	1	1	1	1	1	0	0	0	1	1	1	1	0	1	1	0	1	1	1	1	1	1	1	1	1	1	0	0	1	0	1	1	1
Ga0097905	1	1	0	1	1	1	1	1	0	0	1	1	1	0	0	0	0	1	0	1	1	1	1	0	1	1	1	1	1	1	1	0	1	1	1	0	0	1	1	0	1	0	0	0	1	1	0	1	1
IMG2626541593	1	1	0	1	1	1	1	1	0	0	1	1	1	0	1	2	0	1	1	1	1	1	1	0	1	0	1	1	1	1	1	0	1	0	2	1	0	1	1	1	1	1	1	0	1	1	1	1	1
Ga0170755	0	0	0	1	0	0	1	1	0	0	0	0	0	0	1	0	0	0	1	0	0	0	1	0	0	0	0	0	1	0	0	0	1	0	1	0	0	0	0	1	0	0	0	0	0	0	0	0	0
IMG2721755897	1	1	0	1	1	1	1	1	0	0	1	2	1	0	1	0	1	1	1	0	1	1	1	0	1	1	1	1	0	1	1	0	1	1	1	1	0	1	1	0	1	1	1	0	1	1	1	1	1
IMG2651870039	1	1	0	1	1	1	1	1	0	0	1	1	1	0	1	1	1	1	1	0	1	1	1	0	1	1	1	1	1	1	1	0	1	2	0	1	0	1	1	1	1	1	1	0	1	1	1	1	1
Ga0138208	2	1	0	0	1	0	0	0	0	0	0	1	0	0	0	0	0	0	0	0	0	0	0	0	0	1	0	1	1	0	0	0	1	1	0	0	0	1	1	0	0	0	0	0	1	0	1	0	0
Ga0138150	0	1	0	1	0	0	1	1	0	0	0	0	0	0	1	0	0	0	1	0	0	0	1	0	0	1	1	0	0	0	0	0	0	1	0	0	0	1	0	1	0	1	0	0	0	0	0	1	1
Ga0097921	0	0	0	1	1	1	0	1	0	0	1	1	0	0	1	0	0	0	1	1	1	1	1	0	1	0	1	1	0	1	1	0	1	0	0	1	0	1	1	0	1	1	1	0	1	1	1	1	1
IMG2698536756	2	1	0	1	1	1	0	1	0	0	1	1	1	0	1	1	1	1	1	0	1	0	1	0	1	1	1	1	0	1	1	0	1	1	1	1	0	1	1	0	1	1	1	0	1	2	1	1	1
Ga0138157	1	0	0	1	0	0	0	0	0	0	0	0	0	0	1	0	0	0	1	0	0	0	1	0	0	1	0	0	0	0	0	0	1	1	1	1	0	1	0	0	0	1	0	0	0	0	0	0	0
Ga0097859	0	0	0	0	1	1	0	0	0	0	1	0	0	0	0	0	0	1	0	0	1	1	0	0	1	0	1	1	0	0	0	0	0	0	0	1	1	0	1	0	0	1	0	0	1	0	0	0	0
Ga0071166	1	1	0	1	0	0	0	1	0	0	0	0	1	0	0	1	0	0	1	1	0	0	1	0	1	1	1	0	0	0	1	0	1	1	0	0	0	1	0	1	0	1	1	0	0	1	0	0	0
Ga0138139	0	1	0	0	1	1	0	1	0	0	1	1	1	0	1	0	0	1	0	0	1	0	1	0	1	0	0	1	1	1	0	0	0	0	0	1	0	0	1	0	1	0	1	0	1	0	0	1	1
Ga0179685	1	1	0	0	1	1	0	0	0	0	1	1	1	0	1	0	1	1	1	1	1	0	0	0	0	0	0	1	0	1	0	0	0	1	1	1	0	0	1	0	1	1	0	0	1	0	1	0	1
Ga0138197	0	1	0	0	0	0	1	0	0	0	0	1	1	0	0	1	1	0	1	1	0	0	0	0	1	1	0	0	1	0	1	0	0	1	1	0	0	1	0	0	0	1	1	0	0	1	0	1	1
IMG641228483	1	1	0	1	1	1	0	2	0	0	1	1	1	0	1	1	1	1	1	1	1	1	1	0	1	1	1	1	1	1	1	0	1	1	1	1	1	1	1	1	1	1	1	0	1	1	1	1	1
IMG2554235424	1	1	0	1	1	1	2	1	0	0	1	1	1	0	1	1	1	1	1	1	1	1	1	0	1	1	1	1	0	1	1	0	1	2	1	1	0	1	1	1	1	1	1	0	1	1	1	1	1
Ga0171354	1	2	0	0	0	0	1	0	0	0	0	0	1	0	0	0	0	1	0	0	0	0	0	0	1	0	0	0	0	0	0	0	0	0	0	1	0	0	0	0	0	0	0	0	0	2	0	1	1
Ga0137116	0	0	0	0	0	0	0	0	0	0	0	1	1	0	1	0	1	0	1	0	0	0	0	0	0	0	0	1	1	0	0	0	0	0	1	0	0	0	1	0	0	0	0	0	0	0	0	0	0
Ga0097903	0	1	0	0	0	1	0	1	0	0	1	0	0	0	0	0	0	0	0	1	1	0	0	0	1	1	1	1	1	0	0	0	0	1	0	0	0	0	0	0	0	1	1	0	1	1	0	0	1
Ga0138193	0	0	0	0	1	0	0	0	0	0	0	0	0	0	1	0	0	0	1	0	0	0	0	0	1	0	0	1	1	1	0	0	0	1	0	0	0	0	1	0	1	0	0	0	1	0	1	0	0
Ga0171356	0	1	0	1	0	0	1	0	0	0	0	0	0	0	0	0	1	1	0	0	0	0	0	0	0	0	0	0	1	0	0	0	1	0	0	0	1	0	0	0	0	1	0	0	1	1	0	0	0
IMG2708742544	1	1	0	0	1	1	0	1	0	0	1	1	1	0	1	1	1	1	1	0	1	0	0	0	1	1	1	1	0	1	0	0	1	1	1	1	0	1	1	1	1	0	0	0	1	0	1	1	1
Ga0170549	0	0	0	1	0	1	0	1	0	0	1	0	1	0	0	0	1	1	0	1	1	0	0	0	0	1	1	0	1	0	0	0	1	0	0	1	0	1	1	0	1	0	0	0	0	0	0	1	1
Ga0179398	1	0	0	0	0	0	0	0	0	0	0	0	0	0	1	1	0	0	1	0	0	0	0	0	0	0	0	0	0	0	0	0	1	0	0	0	0	0	0	0	0	0	0	0	0	0	0	0	0
Ga0179787	1	0	0	0	0	0	0	0	0	0	0	1	0	0	0	0	0	1	0	0	0	0	0	0	0	0	0	0	0	0	0	0	0	0	0	1	0	0	0	0	0	1	0	0	0	0	0	0	0
IMG2565956561	1	1	0	1	1	1	2	1	0	0	1	1	1	0	1	1	1	1	1	1	1	1	1	0	1	1	1	1	1	1	1	0	1	1	1	1	0	1	1	1	1	1	0	0	1	1	1	1	1
Ga0138123	0	0	0	0	0	0	0	0	0	0	0	0	0	0	0	0	0	0	0	0	0	0	0	0	1	0	0	0	0	0	1	0	0	0	0	0	0	0	0	0	0	1	0	0	0	0	0	1	1
Ga0097994	1	1	0	1	1	0	0	0	0	0	1	0	0	0	0	0	0	1	0	0	0	0	0	0	1	0	0	1	0	0	0	0	1	0	0	1	1	0	1	2	1	0	0	0	1	0	1	0	0
Ga0232580	0	0	0	0	0	0	0	0	0	0	0	0	0	0	0	0	0	0	0	1	0	0	0	0	0	1	0	0	0	0	0	0	1	0	0	0	0	1	0	0	0	1	1	0	0	0	0	1	1
Ga0185810	0	0	0	0	0	0	1	0	0	0	1	0	0	0	0	0	1	0	0	0	1	0	0	0	0	0	0	1	0	1	0	0	0	0	0	0	0	0	1	0	1	0	0	0	0	0	1	0	1
Ga0179981	0	1	0	0	1	1	1	0	0	0	1	0	1	0	1	0	0	1	1	0	1	1	0	0	1	0	1	1	0	1	0	0	1	0	1	1	0	0	1	0	1	0	0	0	1	1	1	0	0
Ga0138127	1	0	0	0	0	0	0	0	0	0	0	0	0	0	0	0	0	1	0	0	0	0	0	0	1	0	0	0	0	0	0	0	1	0	0	1	1	0	0	0	0	0	0	0	0	0	0	0	0
Ga0138135	1	0	0	0	1	1	1	1	0	0	1	1	0	0	1	0	1	1	1	0	0	0	0	0	1	1	1	1	0	1	0	0	1	1	1	0	0	1	1	0	1	0	0	0	1	0	0	0	0
Ga0179647	1	0	0	0	1	1	0	1	0	0	1	0	1	0	1	0	1	0	1	1	0	0	1	0	1	1	1	1	0	1	0	0	1	1	1	0	0	1	1	0	1	0	0	0	1	0	1	1	1
Ga0179402	0	0	0	1	0	0	0	1	0	0	0	1	0	0	0	0	0	0	0	0	0	0	0	0	1	0	2	1	1	0	1	0	1	0	0	0	1	0	1	0	0	1	1	0	1	0	0	0	0
Ga0097889	2	1	0	1	0	0	1	1	0	0	0	1	1	0	1	0	1	1	1	1	0	0	1	0	1	0	0	1	1	0	1	0	0	0	1	1	0	0	1	1	0	1	1	0	0	1	0	0	1
Ga0179643	1	1	0	0	1	0	0	0	0	0	0	0	0	0	1	0	1	0	1	0	0	0	0	0	0	1	0	1	1	0	0	0	0	1	1	0	0	1	1	0	0	1	0	0	1	0	0	1	1
Ga0097990	2	0	0	1	1	1	0	1	0	0	1	1	1	0	1	1	1	1	1	1	1	0	1	0	1	0	1	1	1	1	0	0	1	1	0	1	1	0	1	0	1	0	1	0	1	0	1	0	0
IMG2721755895	2	1	0	1	1	1	0	1	0	0	1	1	1	0	1	1	1	0	1	1	1	1	1	0	1	1	1	1	0	1	1	0	1	1	1	1	1	1	1	1	1	1	0	0	1	0	1	1	1
Ga0171377	0	1	0	0	0	1	0	1	0	0	1	0	0	0	1	1	0	0	1	1	1	1	1	0	1	0	1	0	0	1	1	0	0	0	1	0	0	0	0	0	1	0	0	0	0	1	1	0	0
Ga0179695	2	1	0	1	0	0	1	0	0	0	0	0	1	0	0	1	0	0	0	1	0	0	0	0	1	1	0	0	0	0	0	0	1	1	0	0	0	1	0	1	0	0	1	0	0	2	0	0	0
Ga0179669	0	1	0	1	0	0	0	0	0	0	0	0	0	0	0	1	1	1	0	0	0	0	0	0	0	1	0	0	0	0	1	0	1	0	1	1	0	1	0	1	0	1	0	0	0	0	0	1	1
Ga0179885	2	0	0	1	1	1	1	0	0	0	1	1	1	0	0	0	0	1	0	0	1	0	0	0	0	0	1	1	0	1	0	0	0	1	1	1	0	0	1	0	1	0	0	0	1	0	0	1	0
Ga0179676	2	1	0	0	1	1	0	1	0	0	1	1	0	0	0	1	1	1	0	0	1	0	1	0	1	1	1	1	1	1	1	0	1	0	1	1	1	1	1	1	1	0	0	0	1	0	1	1	1
IMG638341092	1	1	0	1	1	1	1	1	0	0	1	1	1	0	1	1	1	1	1	1	1	1	1	0	1	1	1	1	1	1	1	0	1	2	1	1	0	1	1	1	1	1	1	0	1	1	1	1	1
Ga0097917	0	0	0	0	1	1	0	1	0	0	1	1	1	0	1	0	0	1	1	1	1	1	1	0	1	0	1	1	1	0	1	0	0	0	1	0	0	0	1	0	0	1	1	0	1	1	1	0	0
Ga0170751	0	0	0	0	0	1	0	1	0	0	1	0	0	0	0	1	1	0	0	0	1	0	1	0	0	0	1	0	0	0	0	0	0	0	0	0	0	0	0	0	0	0	0	0	0	0	0	1	1
Ga0185812	1	1	0	1	1	1	1	0	0	0	1	0	0	0	0	0	0	1	0	0	1	1	0	0	1	1	1	1	1	1	0	0	1	1	0	1	0	1	1	0	1	1	1	0	1	1	1	1	1
Ga0138203	1	0	0	0	0	0	0	0	0	0	0	0	0	0	0	0	0	0	0	0	0	0	0	0	1	0	0	0	0	0	0	0	0	0	0	0	0	0	0	0	0	1	0	0	0	1	0	1	1
IMG2740891991	1	1	0	1	1	1	0	1	0	0	1	1	1	0	1	1	2	1	1	1	1	1	0	0	1	1	1	0	0	1	1	0	1	2	1	1	0	0	0	1	1	0	2	0	0	0	1	0	1
IMG2718217670	1	1	0	1	1	1	0	1	0	0	1	1	1	0	1	1	1	1	1	1	1	1	1	0	1	1	1	1	1	1	1	0	1	1	1	1	1	1	1	0	1	1	1	0	1	1	1	1	1
Ga0179969	0	0	0	0	0	0	0	0	0	0	0	0	0	0	0	1	0	0	0	1	0	0	0	0	0	0	0	0	0	0	1	0	0	0	1	1	0	0	0	0	0	1	0	0	0	1	0	0	0
IMG2264867070	0	1	0	1	1	1	0	1	0	0	1	1	1	0	1	1	1	1	1	0	1	0	1	0	1	1	1	1	1	1	1	0	1	1	1	1	0	1	1	1	1	1	0	0	1	0	1	1	1
Ga0197089	0	0	0	1	0	0	0	0	0	0	0	0	0	0	1	0	0	0	0	1	0	0	0	0	0	0	0	0	0	0	1	0	0	0	0	0	0	1	0	0	0	1	0	0	0	0	0	0	1
Ga0138144	1	1	0	0	0	1	0	1	0	0	1	0	1	0	1	1	1	1	1	1	1	0	0	0	1	1	1	1	0	0	0	0	0	1	0	1	0	1	0	0	0	1	0	0	1	1	0	1	0
IMG646311943	2	1	0	1	1	1	1	1	0	0	1	1	1	0	1	1	1	1	1	1	1	1	1	0	1	1	1	1	1	1	1	0	1	2	1	1	0	1	1	1	1	1	1	0	1	1	1	1	1
Ga0138185	1	1	0	1	1	0	0	0	0	0	0	1	0	0	1	1	0	0	1	1	0	0	0	0	0	1	0	1	1	1	1	0	0	1	1	1	0	1	1	1	1	1	0	0	1	0	0	0	0
Ga0138155	0	0	0	1	0	0	0	0	0	0	0	0	0	0	0	0	0	0	0	0	0	0	0	0	1	1	1	0	0	0	0	0	0	0	0	1	0	1	0	0	0	0	0	0	0	0	0	0	0
IMG2721755898	1	1	0	1	1	1	1	1	0	0	1	1	1	0	1	0	1	1	1	1	1	1	1	0	1	1	1	1	1	1	1	0	1	2	1	1	1	1	1	1	1	1	1	0	1	1	1	1	1
IMG2524023239	1	1	0	1	1	1	0	1	0	0	1	1	0	0	1	1	0	1	1	1	1	1	1	0	1	1	1	1	1	1	1	0	1	2	1	1	0	1	1	0	1	0	1	0	1	1	1	1	1
IMG2718217643	1	1	0	1	1	1	1	1	0	0	1	1	1	0	1	0	1	1	1	1	1	1	1	0	1	1	1	1	1	1	1	0	1	1	1	1	1	1	1	1	1	1	1	0	1	1	1	1	1
Ga0179618	1	1	0	0	1	1	0	0	0	0	1	0	0	0	1	1	1	1	1	0	0	0	1	0	1	0	1	1	0	1	0	0	0	1	0	1	0	0	1	0	1	1	0	0	1	0	0	1	1
Ga0196951	0	0	0	1	1	1	0	0	0	0	1	0	0	0	1	0	0	1	1	0	1	0	0	0	1	0	1	1	1	1	0	0	1	0	1	0	0	0	1	1	1	0	0	0	1	1	1	0	1
Ga0179890	2	0	0	1	0	0	1	0	0	0	0	0	0	0	1	0	0	0	1	0	0	0	1	0	1	0	1	1	0	0	0	0	0	1	1	0	0	0	1	1	0	0	1	0	0	0	0	0	0
Ga0179422	1	0	0	0	0	0	0	0	0	0	0	0	0	0	0	0	0	1	0	1	0	0	0	0	0	1	0	0	0	0	0	0	0	0	0	0	0	1	1	0	0	0	0	0	0	0	0	0	0
IMG2728369530	1	1	0	1	1	1	1	1	0	0	1	1	1	0	1	1	1	1	1	1	0	1	1	0	1	1	1	1	1	1	1	0	1	2	1	1	0	1	1	0	1	1	1	0	1	1	1	1	1
IMG2522125074	2	1	0	1	1	1	1	1	0	0	1	1	1	0	1	1	1	1	1	2	1	1	1	0	1	1	1	1	1	1	1	0	1	2	1	1	1	1	1	1	1	1	1	0	1	1	1	1	1
IMG2708742548	1	1	0	1	1	1	1	1	0	0	1	0	1	0	1	1	0	1	1	1	1	1	1	0	0	1	1	1	1	1	1	0	1	1	1	1	1	0	1	0	1	1	1	0	1	1	1	0	0
Ga0179735	2	1	0	0	1	1	0	1	0	0	1	1	1	0	1	1	0	0	1	1	1	0	1	0	1	0	1	1	0	1	0	0	1	0	0	0	0	0	0	1	1	0	0	0	1	0	1	0	0
Ga0185715	0	0	0	0	0	0	0	0	0	0	0	1	0	0	0	0	1	0	0	0	0	0	0	0	0	0	0	0	0	0	0	0	0	0	0	1	0	0	0	1	0	0	0	0	0	1	0	0	0
IMG2622736428	2	1	0	1	1	1	1	2	0	0	1	1	1	0	1	1	1	1	1	1	1	1	1	0	1	1	1	1	1	1	1	0	1	2	1	1	0	1	1	1	1	1	1	0	1	1	1	1	1
Ga0137160	1	1	0	0	1	1	1	1	0	0	1	1	0	0	1	0	1	0	1	1	1	0	1	0	1	0	1	1	1	0	1	0	1	2	1	0	0	2	1	0	0	0	0	0	1	1	0	1	1
IMG2740891980	2	0	0	0	0	1	1	0	0	0	1	1	1	0	1	0	0	1	1	1	1	0	1	0	1	1	1	1	1	1	1	0	1	1	0	1	0	1	1	1	1	1	2	0	1	1	0	1	0
Ga0071156	0	1	0	1	1	0	0	0	0	0	0	0	1	0	0	0	0	1	0	1	0	1	0	1	0	0	0	0	0	0	0	0	0	0	0	0	0	0	0	0	0	1	1	0	1	0	1	0	0
Ga0138115	0	0	0	0	0	0	0	0	0	0	0	0	0	0	1	0	0	0	0	0	0	0	0	0	0	0	0	0	0	0	0	0	1	0	1	0	0	0	0	1	0	0	1	0	0	1	0	1	0
Ga0197047	0	0	0	0	0	0	0	0	0	0	0	0	0	0	0	0	0	1	0	0	0	0	0	0	0	1	0	0	0	0	1	0	0	2	0	1	0	0	0	0	0	0	0	0	0	0	0	1	1
Ga0232581	0	0	0	0	0	0	0	0	0	0	0	0	0	0	1	0	0	1	1	1	0	0	0	0	0	0	0	0	0	0	0	0	0	0	1	1	1	0	0	0	0	1	0	0	0	0	0	0	1
Ga0171363	0	0	0	0	1	0	1	0	0	0	0	0	0	0	0	1	0	0	0	1	0	0	0	0	1	0	0	1	0	0	1	0	0	0	0	0	0	0	1	0	0	1	0	0	1	0	0	0	0
Ga0071158	0	1	0	1	0	0	0	0	0	0	0	0	0	0	1	0	0	0	1	0	0	0	0	0	1	1	0	0	0	0	0	0	0	0	0	0	0	1	0	0	0	0	0	0	0	0	0	0	0
Ga0170753	0	0	0	0	0	0	0	0	0	0	0	0	0	0	0	0	0	0	0	0	0	0	0	0	0	0	0	0	1	0	1	0	1	0	0	0	0	0	0	0	0	1	0	0	0	1	0	0	0
Ga0137214	0	1	0	1	1	0	0	0	0	0	0	1	0	0	0	0	1	0	0	0	0	1	0	1	0	1	0	0	1	1	0	0	1	1	0	0	0	1	0	1	1	0	1	0	0	1	1	0	0
IMG2728369320	2	1	0	1	1	1	1	1	0	0	1	1	1	0	1	0	1	1	1	3	1	1	1	0	1	1	1	1	1	1	1	0	1	2	1	1	0	1	1	0	1	1	1	0	1	1	1	1	1
Ga0184685	0	0	0	1	1	1	0	1	0	0	1	0	0	0	0	0	0	0	0	1	1	1	1	0	0	0	1	0	0	1	0	0	0	0	0	0	0	0	0	0	1	0	0	0	0	0	1	0	0
IMG2721755440	1	1	0	1	1	1	0	1	0	0	1	1	1	0	1	0	1	1	1	1	1	1	1	0	1	1	1	1	1	1	1	0	0	1	1	1	0	1	1	0	1	1	1	0	1	1	1	1	1
Ga0232582	0	1	0	0	0	0	0	0	0	0	0	0	0	0	0	0	0	1	0	0	0	0	0	0	0	0	0	0	0	0	0	0	0	0	0	0	0	0	0	0	0	1	0	0	0	0	0	1	1
Ga0070344	1	1	0	1	1	1	1	1	0	0	1	1	1	0	1	0	1	1	1	1	1	0	1	0	1	1	1	1	1	1	1	0	1	1	1	1	0	1	1	0	1	1	1	0	1	1	1	1	1
Ga0179417	0	0	0	0	0	0	0	0	0	0	0	1	1	0	0	0	1	0	0	0	0	0	0	0	0	0	0	0	0	0	0	0	0	0	0	0	0	0	0	0	0	0	0	0	0	0	0	1	1
Ga0137125	1	0	0	0	1	1	0	1	0	0	1	1	1	0	1	1	0	0	1	0	1	1	0	0	0	1	1	1	1	1	0	0	1	2	1	0	0	1	1	0	1	0	1	0	1	0	1	0	0
Ga0215193	0	0	0	0	0	0	1	0	0	0	0	0	0	0	0	0	0	1	0	0	0	0	0	0	0	1	0	0	0	0	0	0	1	0	0	1	0	1	0	0	0	0	1	0	0	0	0	0	0
IMG2721755899	2	1	0	0	1	1	0	1	0	0	1	1	1	0	1	1	1	1	1	0	1	0	1	0	1	1	1	1	0	1	1	0	1	1	1	1	0	1	1	1	1	1	0	0	1	0	1	1	1
Ga0170786	0	0	0	0	0	1	1	1	0	0	1	1	1	0	0	0	1	0	0	0	0	0	1	0	1	0	1	0	0	0	0	0	0	0	1	0	0	1	0	0	0	0	0	0	0	0	0	1	1
Ga0179684	0	0	0	1	1	0	0	0	0	0	1	1	0	0	0	1	1	1	0	0	1	0	0	0	0	1	1	1	0	1	0	0	1	0	1	1	1	1	1	0	1	0	1	0	1	0	1	1	1
IMG2721755844	1	1	0	1	1	1	0	1	0	0	1	1	1	0	1	0	0	1	1	1	1	1	1	0	1	1	1	1	1	1	1	0	1	1	1	1	0	1	1	1	1	1	1	0	1	1	1	1	1
Ga0071162	0	0	0	0	0	0	0	0	0	0	0	1	1	0	1	1	0	1	1	1	0	0	0	0	0	0	0	0	0	0	0	0	1	0	1	1	0	0	0	1	0	0	0	0	0	0	0	0	0
IMG2740891993	1	1	0	1	1	1	0	1	0	0	1	1	1	0	1	1	3	1	0	1	1	1	1	0	2	1	1	1	0	1	1	0	1	1	1	1	0	1	1	0	1	1	1	0	1	1	1	1	1
IMG640753029	1	1	0	1	1	1	0	1	0	0	1	1	1	0	1	1	1	1	1	1	1	1	1	0	1	1	1	1	1	1	1	0	1	2	1	1	0	1	1	1	1	1	1	0	1	1	1	1	1
IMG2531839655	2	1	1	1	1	1	1	1	0	0	1	1	1	0	1	1	1	1	1	1	1	1	1	0	1	1	1	1	1	1	1	0	2	2	1	1	1	1	1	1	1	1	1	0	1	1	1	1	1
Ga0170778	2	1	0	1	1	1	0	1	0	0	1	1	1	0	1	1	0	1	1	0	1	0	1	0	1	1	1	1	1	1	1	0	1	1	1	1	0	1	1	1	1	1	1	0	1	1	1	1	1
Ga0170779	2	0	0	0	0	0	0	0	0	0	0	0	1	0	0	1	0	1	0	0	0	0	1	0	1	1	0	0	0	0	1	0	0	1	0	1	0	1	0	1	0	0	0	0	0	1	0	0	0
Ga0138182	1	1	0	0	0	0	0	0	0	0	0	0	0	0	0	0	0	0	0	0	0	0	0	0	1	0	0	0	0	0	0	0	0	0	1	0	0	0	0	0	0	0	0	0	0	0	0	0	0
IMG2698536769	2	1	0	1	1	0	0	1	0	0	1	1	1	0	1	1	1	1	1	0	1	0	1	0	1	1	0	1	0	1	1	0	1	1	1	1	1	1	1	0	1	1	1	0	1	0	1	1	1
Ga0179399	0	1	0	1	0	1	0	0	0	0	1	1	1	0	0	1	0	0	0	0	1	0	0	0	1	1	0	0	0	1	0	0	0	0	0	0	0	1	0	0	1	0	0	0	0	0	0	1	1
Ga0192174	2	0	0	1	0	0	1	0	0	0	0	1	0	0	0	0	0	1	0	0	0	0	0	0	0	1	0	0	0	0	1	0	0	0	1	1	0	1	0	1	0	0	1	0	0	1	0	0	1
Ga0179434	1	1	0	0	0	0	0	0	0	0	0	1	0	0	1	1	0	1	1	1	0	0	0	0	1	1	0	0	0	0	0	0	0	1	0	1	0	1	0	0	0	0	0	0	0	0	0	0	1
Ga0197015	0	0	0	1	1	0	0	0	0	0	0	1	0	0	1	0	1	0	1	0	0	1	1	0	0	0	0	1	0	1	0	0	0	0	1	1	1	0	1	1	1	1	1	0	1	0	1	0	1
IMG641522611	1	1	0	1	1	1	1	2	0	0	1	1	1	0	1	1	1	1	1	1	1	1	1	0	1	1	1	1	1	1	1	0	1	1	1	1	0	1	1	1	1	1	1	0	1	1	1	1	1
Ga0179929	2	0	0	1	0	0	0	0	0	0	0	0	0	0	1	1	1	0	0	1	0	0	0	0	1	1	0	1	0	0	0	0	0	1	1	0	0	1	1	0	0	0	1	0	1	0	0	0	0
Ga0179971	1	0	0	0	1	1	0	0	0	0	1	0	1	0	0	0	0	0	0	0	1	1	0	0	0	1	0	1	0	1	0	0	1	1	0	0	0	1	0	0	1	0	1	0	1	0	1	0	0
IMG2698536768	2	1	0	1	1	0	1	1	0	0	0	1	1	0	1	1	1	1	1	0	0	0	1	0	1	1	0	1	0	0	1	0	1	1	1	1	0	1	1	0	0	1	1	0	1	2	1	1	1
IMG2684622733	1	1	0	1	1	1	0	1	0	0	1	1	1	0	1	1	1	1	1	1	1	1	1	0	1	1	1	1	1	1	1	0	1	3	1	1	0	1	1	0	1	1	1	0	1	1	1	1	1
IMG2502422327	2	1	0	1	1	1	0	1	0	0	1	0	2	0	0	1	1	1	1	0	1	0	1	0	1	2	1	1	0	1	1	0	1	1	1	1	0	1	1	1	1	1	2	0	1	1	1	0	1
IMG2718217642	1	1	0	1	1	1	1	1	0	0	1	1	1	0	1	1	1	1	1	0	1	1	1	0	1	1	1	1	1	1	1	0	1	1	1	1	0	1	1	0	1	1	1	0	1	1	1	1	1
IMG2728369311	1	1	0	1	1	1	1	1	0	0	1	1	1	0	1	1	1	1	1	0	1	1	1	0	1	1	1	1	0	1	1	0	1	1	1	1	0	1	1	1	1	1	1	0	1	1	1	1	1
IMG2681813051	2	0	0	1	1	1	0	1	0	0	0	0	0	0	1	0	0	1	1	1	1	0	0	0	1	1	1	1	1	1	1	0	1	1	1	1	0	1	1	1	1	0	2	0	1	0	0	1	1
IMG2708742555	1	1	0	1	1	1	0	1	0	0	1	1	1	0	1	1	0	1	1	0	1	0	1	0	1	1	1	1	0	1	1	0	1	2	1	1	1	1	1	1	1	0	1	0	1	0	1	1	1
Ga0232587	1	1	0	1	1	0	1	0	0	0	0	1	1	0	1	1	1	1	1	1	0	0	0	0	1	1	0	0	1	0	1	0	1	1	1	1	0	1	1	0	0	1	1	0	0	1	0	1	1
Ga0097942	1	0	0	1	0	1	1	1	0	0	1	0	0	0	0	0	1	1	0	0	1	0	1	0	1	1	1	0	0	0	1	0	0	1	1	1	1	1	0	1	0	1	0	0	0	1	0	1	1
Ga0170747	0	0	0	0	1	0	0	1	0	0	0	1	1	0	0	1	1	0	0	0	0	0	1	0	1	1	1	1	0	1	0	0	1	1	1	0	0	1	1	1	1	1	0	0	1	0	0	1	1
IMG2558309099	1	1	0	1	1	1	1	1	0	0	1	1	1	0	1	1	1	1	1	1	1	1	1	0	1	1	1	1	0	1	1	0	2	1	1	1	0	1	1	1	1	1	1	0	1	1	1	1	1
IMG639633064	1	1	0	1	1	1	1	1	0	0	1	1	1	0	1	1	1	1	1	1	1	1	1	0	1	1	1	1	0	1	1	0	1	2	1	1	0	1	1	1	1	1	1	0	1	1	1	1	1
IMG638154511	2	0	0	1	1	1	0	0	0	0	1	0	1	0	1	1	0	1	1	1	1	0	0	0	1	1	1	1	1	1	1	0	1	1	1	1	0	1	1	1	1	1	0	0	1	0	1	1	1
IMG2264867017	1	1	0	1	1	1	1	1	0	0	1	1	1	0	1	1	1	1	1	1	1	1	1	0	1	1	1	1	1	1	1	0	1	1	1	1	0	1	1	0	1	1	1	0	1	1	1	1	1
IMG2770939652	2	1	0	1	1	1	1	1	0	0	1	1	1	0	1	1	1	1	1	1	1	0	1	0	1	1	1	1	1	1	1	0	1	1	1	1	1	1	1	1	1	1	1	0	1	1	1	1	1
IMG2721755438	1	1	0	1	1	1	1	1	0	0	1	1	1	0	1	0	1	1	1	1	1	1	1	0	1	1	1	1	1	1	1	0	1	2	1	1	0	1	1	0	1	1	1	0	1	1	1	1	1
Ga0179788	1	0	0	0	1	1	0	1	0	0	1	1	1	0	1	1	1	1	1	0	0	0	1	0	1	1	0	1	1	1	0	0	1	1	1	1	0	1	1	0	1	1	1	0	1	0	1	1	1
IMG2505679052	1	1	0	1	1	1	1	1	0	0	1	1	1	0	1	0	1	1	1	1	1	1	1	0	1	1	1	1	1	1	1	0	1	2	1	1	0	1	1	0	1	1	1	0	1	1	1	1	1
Ga0179577	1	1	0	0	0	0	0	0	0	0	0	0	1	0	0	0	0	0	0	0	0	0	0	0	0	0	0	1	0	0	0	0	1	0	0	0	0	0	1	1	0	0	1	0	0	1	0	1	1
IMG643348540	1	1	0	1	1	1	1	1	0	0	1	1	1	0	1	1	1	1	1	1	1	1	1	0	1	1	1	1	0	1	1	0	1	2	1	1	0	1	1	0	1	1	1	0	1	1	1	1	1
Ga0179975	0	0	0	1	0	0	0	0	0	0	0	0	0	0	0	0	0	1	0	1	0	0	0	0	0	0	0	0	0	0	0	0	0	0	0	0	0	0	0	0	0	1	1	0	0	1	0	0	0
Ga0170785	0	1	0	0	1	1	0	0	0	0	1	1	1	0	1	1	1	1	1	0	0	0	1	0	1	0	1	1	1	1	0	0	1	0	1	1	0	0	1	1	1	0	0	0	1	0	0	1	1
Ga0179693	1	0	0	1	0	0	0	1	0	0	0	0	1	0	1	1	0	1	0	0	0	0	1	0	0	1	0	0	1	0	1	0	1	1	1	1	1	1	0	1	0	1	0	0	0	0	0	0	0
Ga0097897	1	0	0	1	0	0	1	0	0	0	0	1	0	0	0	0	0	1	0	1	0	1	0	0	1	1	0	0	1	1	0	0	1	1	1	1	0	1	0	0	1	0	2	0	0	0	1	0	0
Ga0196929	0	0	0	0	1	0	0	0	0	0	0	0	0	0	0	0	0	0	0	0	0	0	0	0	1	1	0	0	0	1	0	0	0	0	0	0	0	1	0	0	1	0	0	0	0	0	1	0	0
Ga0187117	1	1	0	1	1	1	0	0	0	1	1	1	1	0	1	1	1	1	1	0	1	0	1	0	1	1	0	1	0	1	0	0	1	1	1	1	0	1	1	1	1	1	0	0	1	0	1	1	1
Ga0197092	0	0	0	0	1	0	0	0	0	0	0	0	1	0	0	0	0	0	0	0	0	0	0	0	0	0	0	0	1	0	0	0	0	0	0	1	0	0	0	0	0	1	0	0	0	0	1	1	1
Ga0170759	2	1	0	1	0	1	0	1	0	0	1	1	1	0	1	0	1	1	1	0	1	0	1	0	1	1	1	0	0	1	1	0	1	1	1	1	0	1	0	0	1	1	0	0	0	0	0	1	0
Ga0171372	2	1	0	0	0	0	0	0	0	0	0	0	0	0	1	1	1	0	1	0	0	0	0	0	0	0	0	0	1	0	1	0	0	1	1	0	0	0	0	0	0	1	0	0	0	1	0	1	1
Ga0071160	1	1	0	0	0	1	0	1	0	0	1	1	1	0	1	0	1	0	1	0	1	0	1	0	0	1	1	0	1	0	0	0	0	1	1	0	0	1	0	1	0	1	1	0	1	0	0	0	0
Ga0179734	2	0	0	1	1	1	0	1	0	0	1	1	1	0	1	0	0	1	1	0	1	0	1	0	1	1	1	1	0	1	1	0	1	1	1	1	0	1	1	0	1	0	1	0	1	2	1	0	0
IMG2512564055	2	1	0	1	1	1	1	1	0	0	1	1	1	0	1	1	1	1	1	2	1	1	1	0	1	1	1	1	1	1	1	0	1	2	1	1	1	1	1	1	1	1	1	0	1	1	1	1	1
IMG2698536773	2	1	0	1	1	1	1	1	0	0	1	1	1	0	1	1	1	1	1	0	1	0	1	0	1	1	1	1	0	1	1	0	1	1	1	1	0	1	1	0	1	1	1	0	1	0	1	1	1
IMG2757320680	2	1	0	1	1	1	0	1	0	0	1	1	1	0	1	1	1	1	1	0	1	0	1	0	1	1	1	1	0	1	1	0	1	1	1	1	0	1	1	0	1	1	0	0	1	1	1	1	1
IMG2740891984	1	1	0	1	1	1	1	1	0	0	1	1	1	0	0	1	1	1	0	2	1	1	2	0	1	1	1	1	1	1	1	0	1	2	0	1	1	1	1	1	1	1	1	0	1	1	1	1	1
IMG2513237177	1	1	0	1	1	1	1	1	0	0	1	1	1	0	1	1	1	1	1	1	1	1	1	0	1	1	1	1	1	1	1	0	1	2	1	1	0	1	1	0	1	1	1	0	1	1	1	1	1
Ga0097936	0	1	0	0	0	1	1	1	0	0	1	1	0	0	1	1	0	1	0	0	1	0	1	0	0	1	0	0	0	1	1	0	1	1	0	0	1	1	0	1	1	1	0	0	0	0	1	1	1
Ga0179872	0	0	0	1	1	1	0	0	0	0	1	0	1	0	0	0	0	1	0	1	1	0	1	0	0	1	1	1	0	1	0	0	1	0	0	1	1	1	1	0	1	0	0	0	1	0	0	0	0
Ga0197075	1	1	0	1	1	1	0	0	0	0	1	1	0	0	1	1	0	0	1	0	1	0	0	0	1	0	0	1	0	1	1	0	0	0	0	0	0	0	1	0	1	0	0	0	1	1	1	0	0
Ga0138124	0	0	0	0	0	0	0	1	0	0	0	0	0	0	0	1	0	0	0	0	0	0	1	0	0	0	0	0	0	0	0	0	0	0	0	0	0	0	0	0	0	0	1	0	0	0	1	0	0
Ga0071154	1	0	0	1	0	1	0	1	0	0	1	1	1	0	1	1	0	1	1	1	0	0	1	0	0	1	1	0	1	0	0	0	1	2	1	1	0	1	0	0	0	1	0	0	0	0	0	0	0
Ga0097938	0	1	0	0	0	0	0	1	0	0	0	0	1	0	1	0	0	0	1	0	0	0	1	0	0	0	0	0	0	0	1	0	1	0	0	0	0	0	0	0	0	0	1	0	0	0	0	1	0
IMG2508501109	1	1	0	1	1	1	1	1	0	0	1	1	1	0	1	1	1	1	1	2	1	1	1	0	1	1	1	1	1	1	1	0	1	2	1	1	0	1	1	0	1	1	1	0	1	1	1	1	1
Ga0138154	1	1	0	1	1	1	0	1	0	0	1	1	1	0	0	0	0	0	0	0	1	0	0	0	0	0	1	1	0	1	0	0	0	1	1	0	0	0	1	0	1	1	0	0	1	0	1	1	1
IMG648028062	1	1	0	1	1	1	0	1	0	0	1	1	1	0	1	1	1	1	1	1	1	1	0	0	1	1	1	1	1	1	1	0	1	1	1	1	1	1	1	1	1	1	1	0	1	1	1	1	1
Ga0179909	0	1	0	0	0	1	0	1	0	0	1	1	0	0	0	0	0	1	0	0	0	0	1	0	2	0	0	0	1	0	0	0	0	0	0	0	0	0	0	0	0	0	0	0	0	0	0	1	1
Ga0138170	0	1	0	0	1	1	1	1	0	0	1	0	0	0	0	0	0	0	0	1	1	1	0	0	0	0	1	1	1	1	1	0	1	0	1	1	0	1	1	0	1	0	0	0	1	0	1	1	1
IMG2700988733	1	1	0	1	1	1	1	1	0	0	1	1	1	0	1	1	1	1	1	1	1	1	1	0	1	1	1	1	1	1	1	0	1	1	1	1	0	1	1	1	1	1	1	0	1	1	1	1	1
Ga0171350	2	1	0	1	0	1	0	0	0	0	1	0	1	0	0	0	0	0	0	0	0	0	1	0	0	1	1	0	0	0	1	0	0	1	0	0	0	1	0	0	0	0	1	0	0	0	0	0	0
Ga0179824	1	1	0	0	1	1	0	0	0	0	1	1	1	0	1	1	1	0	1	0	0	0	0	0	0	1	1	1	1	1	0	0	1	1	1	0	0	1	1	1	1	0	1	0	1	0	1	1	1
Ga0097913	0	1	0	0	0	1	1	0	0	0	1	0	0	0	0	0	0	0	0	0	1	0	0	0	0	0	0	0	0	0	0	0	0	0	0	0	0	0	0	0	0	0	0	0	0	0	0	0	0
Ga0184683	1	1	0	0	1	1	1	1	0	0	1	0	1	0	0	1	1	0	0	1	1	1	1	0	0	0	1	1	0	1	1	0	1	1	0	0	0	0	1	0	1	1	1	0	1	0	1	0	0
IMG2687453162	1	1	0	1	1	1	1	1	0	0	1	1	1	0	1	1	1	1	1	1	1	1	1	0	1	1	1	1	1	1	1	0	1	2	1	1	1	1	1	1	1	1	1	0	1	1	1	1	1
IMG2718217671	1	1	0	1	1	1	1	1	0	0	1	1	1	0	1	0	1	1	1	1	1	1	1	0	1	1	1	1	1	1	1	0	1	1	1	1	0	1	1	0	1	1	0	0	1	1	1	1	1
Ga0179875	0	1	0	0	1	0	1	0	0	0	0	1	1	0	1	0	0	0	1	0	0	0	0	0	1	0	0	1	1	0	1	0	0	0	1	0	0	0	1	0	0	1	0	0	1	0	0	0	0
Ga0097948	1	1	0	1	0	1	0	1	0	0	1	1	0	0	1	1	0	0	1	0	1	0	1	0	0	0	0	0	1	0	1	0	0	1	1	0	0	0	0	1	0	0	0	0	0	0	0	1	1
IMG2593339167	2	1	0	1	1	1	1	2	0	0	1	1	1	0	1	1	1	1	1	1	1	1	1	0	1	1	1	1	1	1	1	0	1	3	1	1	0	1	1	1	1	1	1	0	1	1	1	1	1
Ga0196949	1	0	0	1	1	1	0	1	0	0	1	0	0	0	0	1	1	1	0	0	1	0	1	0	1	0	1	1	0	1	1	0	1	1	1	1	0	0	1	0	1	0	0	0	1	0	1	1	1
Ga0171349	2	1	0	1	0	0	0	1	0	0	0	1	1	0	1	1	1	1	1	1	0	0	1	0	0	1	1	0	1	0	1	0	0	1	1	1	1	1	0	0	0	0	0	0	0	1	0	0	1
Ga0187070	2	0	0	0	1	0	0	0	0	0	0	0	0	0	0	1	1	0	0	0	0	0	0	0	0	0	0	1	0	0	0	0	0	1	0	1	0	0	1	0	0	0	0	0	1	0	0	0	0
IMG2740891986	1	1	0	1	1	1	0	1	0	0	1	1	1	0	1	0	1	1	1	1	1	1	1	0	1	1	1	1	1	1	1	0	1	2	1	1	1	1	1	1	1	1	1	0	1	1	1	1	1
Ga0197024	1	0	0	0	1	0	0	0	0	0	0	0	0	0	0	1	0	0	0	0	0	0	0	0	0	0	0	1	0	0	0	0	0	0	1	0	0	0	1	0	0	0	0	0	1	0	0	1	0
Ga0179770	0	0	0	0	0	0	0	0	0	0	0	1	1	0	1	1	1	0	1	0	0	0	0	0	1	0	0	1	1	0	1	0	1	0	0	0	0	0	0	0	0	1	0	0	0	0	0	1	1
Ga0184555	1	0	0	0	1	0	0	1	0	0	0	0	0	0	1	0	1	1	1	0	0	0	1	0	0	0	0	1	0	0	0	0	1	1	1	1	0	0	0	0	0	0	1	0	1	0	0	0	0
Ga0138158	1	0	0	0	0	0	0	0	0	0	0	0	0	0	1	0	0	1	1	0	0	0	0	0	0	1	0	0	0	0	0	0	0	0	0	0	0	1	0	0	0	0	0	0	0	0	0	0	0
IMG2639762671	2	1	0	1	1	1	0	1	0	0	1	1	1	0	1	1	0	1	1	0	1	0	1	0	1	1	1	1	1	1	1	0	1	1	1	1	0	1	1	1	1	1	1	0	1	1	1	1	1
Ga0138120	1	0	0	1	1	1	1	1	0	0	1	0	0	0	0	1	1	0	0	0	1	1	1	0	0	0	1	1	1	1	1	0	0	0	0	0	0	0	1	1	1	1	0	0	0	0	1	1	1
Ga0187010	0	1	0	0	1	0	0	0	0	0	0	1	0	0	0	0	0	0	0	0	0	0	0	0	0	0	0	1	0	0	0	0	1	0	0	0	0	0	1	0	0	0	0	0	1	0	0	1	1
Ga0097883	0	0	0	0	1	0	0	0	0	0	0	0	0	0	0	0	0	0	0	0	0	1	0	0	0	0	1	0	0	0	0	0	0	0	0	0	0	0	0	0	0	0	0	0	0	0	1	0	0
IMG2556793003	1	1	0	1	1	1	0	1	0	0	1	1	1	0	1	1	1	1	1	1	1	1	1	1	1	1	1	1	1	1	1	0	1	2	1	1	0	1	1	0	1	1	1	0	1	1	1	1	1
Ga0196921	0	0	0	0	0	0	0	0	0	0	0	0	1	0	0	0	0	0	0	0	0	0	0	0	0	0	0	0	1	0	0	0	1	0	1	1	0	0	0	0	0	1	0	0	0	1	0	0	0
Ga0186995	1	0	0	1	0	1	0	0	0	0	1	1	1	0	0	1	0	0	0	0	0	0	0	0	1	0	0	0	1	1	0	0	1	1	1	0	0	0	0	0	1	0	0	0	0	0	1	0	1
Ga0185713	0	0	0	0	0	0	0	0	0	0	0	0	0	0	0	0	0	1	0	0	0	0	0	0	0	0	1	0	0	0	0	0	0	0	0	1	0	0	0	1	0	0	0	0	0	0	0	0	0
IMG2698536770	2	1	0	1	1	1	0	1	0	0	1	1	1	0	1	1	1	1	0	0	1	0	1	0	1	1	1	1	0	1	1	0	1	1	1	1	0	1	1	0	1	1	1	0	1	1	1	1	1
Ga0179741	2	0	0	0	0	0	0	0	0	0	0	1	0	0	0	0	1	0	0	0	0	0	0	0	1	1	0	0	0	0	0	0	0	1	0	0	0	1	0	1	0	0	0	0	0	0	0	0	0
IMG640069326	1	1	0	1	1	1	1	1	0	0	1	1	1	0	1	1	1	1	1	1	1	1	1	0	1	1	1	1	1	1	1	0	1	1	1	1	1	1	1	1	1	1	1	0	1	1	1	0	1
Ga0070342	0	0	0	1	0	0	1	0	0	0	0	0	1	0	0	1	0	1	0	1	0	0	0	0	0	1	0	0	1	0	0	0	0	1	1	1	0	1	0	0	0	1	0	0	0	0	0	1	1
Ga0071140	0	0	0	0	1	0	0	0	0	0	0	0	1	0	0	0	1	0	0	0	0	1	0	0	0	0	0	1	1	0	0	0	0	0	1	0	0	0	1	0	0	0	0	0	1	0	0	0	0
Ga0170756	0	1	0	0	1	1	0	1	0	0	1	0	0	0	1	0	0	0	1	0	1	1	1	0	0	0	1	1	1	1	0	0	1	0	1	0	0	0	1	0	1	0	0	0	0	0	1	0	0
IMG2698536755	2	1	0	1	1	1	1	1	0	0	1	1	1	0	1	1	1	1	1	0	1	0	1	0	1	1	0	1	0	1	1	0	1	1	1	1	0	1	1	0	1	1	1	0	1	2	1	0	0
IMG2721755433	1	1	0	1	1	1	1	1	0	0	1	1	1	0	1	1	1	1	1	1	1	1	1	0	1	1	1	1	1	1	1	0	1	2	1	1	0	1	1	1	1	1	1	0	1	1	1	1	1
Ga0097915	1	0	0	1	1	1	0	1	0	0	1	1	0	0	1	0	1	1	1	1	1	1	1	0	1	1	1	1	1	1	0	0	1	1	1	1	1	1	1	0	1	1	0	0	1	1	1	1	1
Ga0187120	0	1	0	0	0	0	1	0	0	0	0	0	1	0	1	1	1	1	1	2	0	0	0	0	1	1	0	0	2	0	1	0	1	0	2	1	0	1	0	1	0	1	0	0	0	1	0	1	1
Ga0179655	2	0	0	1	1	1	0	1	0	0	1	0	0	0	0	0	1	1	0	0	1	0	1	0	0	0	1	1	0	1	0	0	0	0	1	1	1	0	1	1	1	0	0	0	1	1	1	1	1
Ga0071164	0	1	0	0	0	1	0	0	0	0	1	0	0	0	1	0	0	0	0	0	1	0	0	0	0	1	0	0	1	1	0	0	0	0	1	1	0	1	0	0	1	1	0	0	0	0	1	1	1
Ga0179846	0	0	0	0	0	0	0	0	0	0	0	1	1	0	0	1	0	0	0	0	0	0	0	0	0	0	0	0	0	0	0	0	0	0	1	0	0	0	0	1	0	0	0	0	0	0	0	0	0
Ga0097911	1	1	0	0	1	1	1	0	0	0	1	1	0	0	1	1	0	0	0	1	1	1	0	0	1	0	1	1	1	1	1	0	1	0	1	0	0	0	1	1	1	1	1	0	1	1	1	0	0
Ga0187118	2	1	0	1	0	0	1	1	0	0	0	1	1	0	1	0	1	1	1	0	0	0	0	0	0	1	0	0	1	0	1	0	1	1	0	1	0	1	0	1	0	1	1	0	0	1	0	1	0
Ga0138204	0	1	0	1	1	1	0	1	0	0	1	0	1	0	0	1	0	0	0	1	1	0	1	0	1	0	1	1	0	1	0	0	1	0	0	0	0	0	1	0	1	1	0	0	1	0	1	0	0
Ga0179976	0	0	0	1	1	1	0	0	0	0	1	1	1	0	0	0	0	0	0	0	1	0	0	0	0	1	0	1	0	1	0	0	0	0	0	0	0	1	1	0	1	0	0	0	1	0	1	1	1
Ga0097885	0	0	0	0	0	1	0	0	0	0	1	0	0	0	0	0	1	1	0	0	1	1	0	0	0	0	1	0	1	1	0	0	1	0	0	0	1	0	0	0	1	1	1	0	0	0	1	0	1
Ga0171343	0	0	0	1	0	0	0	1	0	0	0	0	0	0	0	0	0	1	0	0	0	0	1	0	1	0	1	0	1	0	0	0	0	0	0	0	0	0	0	0	0	0	1	0	1	0	0	0	0
Ga0196944	0	0	0	0	1	0	1	0	0	0	0	1	0	0	0	1	1	1	0	0	0	0	0	0	0	0	0	0	1	0	0	0	0	0	0	1	1	0	0	1	0	1	0	0	0	1	1	1	1
Ga0179745	1	1	0	0	1	1	0	1	0	0	1	0	1	0	1	1	1	1	1	1	0	0	1	0	0	1	1	1	1	1	0	0	1	1	1	1	0	1	1	0	1	0	1	0	1	0	0	2	2
Ga0232577	0	0	0	0	0	0	1	0	0	0	0	0	1	0	0	0	0	1	0	0	0	0	0	0	0	0	0	0	0	0	0	0	0	0	0	0	0	0	0	0	0	1	1	0	0	0	0	1	0
Ga0179430	0	1	0	1	0	0	0	0	0	0	0	1	0	0	1	0	0	0	1	0	0	0	0	0	1	0	0	0	0	0	1	0	1	0	1	0	0	0	0	1	0	1	0	0	0	0	0	0	0
Ga0179986	1	0	0	1	1	0	1	0	0	0	0	0	0	0	0	0	0	0	0	1	0	1	0	0	0	1	0	1	0	0	0	0	1	1	0	0	0	1	1	0	0	0	1	0	0	0	0	1	1
Ga0179823	2	0	0	1	0	0	0	0	0	0	0	1	0	0	0	0	0	1	0	0	0	0	0	0	1	0	0	0	0	0	1	0	0	2	0	1	0	0	0	1	0	0	0	0	0	0	0	0	0
Ga0179789	0	0	0	0	1	1	0	0	0	0	1	1	1	0	1	1	1	1	1	0	0	0	1	0	1	0	1	1	1	1	0	0	1	0	1	1	0	0	1	1	1	1	0	0	1	0	0	0	0
Ga0179725	0	0	0	0	0	1	0	1	0	0	1	0	0	0	0	0	0	1	0	0	1	0	1	0	1	1	1	0	0	0	0	0	1	0	0	1	1	1	0	0	0	1	0	0	0	0	0	1	1
IMG646311944	2	1	0	1	1	1	1	1	0	0	1	1	1	0	1	1	1	1	1	1	1	1	1	0	1	1	1	1	0	1	1	0	1	2	1	1	0	1	1	1	1	1	1	0	1	1	1	1	1
Ga0097923	1	0	0	1	1	1	1	0	0	0	1	0	0	0	1	1	1	1	1	0	1	1	0	0	0	1	0	1	1	1	0	0	1	2	1	1	0	1	1	1	1	1	0	0	1	0	1	0	0
IMG640069316	2	1	0	1	1	1	1	1	0	0	1	1	1	0	1	1	1	1	1	1	1	1	1	0	1	1	1	1	1	1	1	0	1	2	1	1	1	1	1	1	1	1	1	0	1	1	1	1	1
IMG2698536765	2	1	0	1	1	1	0	1	0	0	1	1	1	0	1	1	1	1	1	0	1	0	1	0	1	1	1	1	0	1	0	0	1	1	1	1	0	1	1	0	1	1	1	0	1	1	1	1	1
Ga0071150	1	0	0	0	1	0	1	0	0	0	0	0	0	0	0	0	0	0	0	0	0	0	0	0	0	0	0	1	1	0	1	0	1	1	0	0	0	0	1	0	0	0	0	0	1	1	0	0	0
Ga0170515	0	0	0	0	1	1	1	1	0	0	0	0	1	0	1	1	1	1	1	1	1	1	1	0	1	1	1	1	0	0	1	0	1	1	1	1	0	0	1	1	1	0	1	0	0	1	1	0	1
Ga0179433	2	1	0	1	0	0	0	0	0	0	0	0	1	0	1	1	0	1	1	0	0	0	0	0	1	0	0	1	0	0	1	0	0	1	1	0	0	0	1	0	0	0	0	0	1	0	0	1	1
Ga0196988	0	1	0	0	0	0	0	0	0	0	0	0	0	0	0	1	0	0	0	0	0	0	0	0	1	1	0	0	0	0	0	0	0	1	0	0	0	1	0	0	0	0	0	0	0	0	0	0	0
IMG2770939522	2	1	0	1	1	1	1	1	0	0	1	1	1	0	1	1	1	1	1	2	1	1	1	0	1	1	1	1	1	1	1	0	1	2	1	1	0	1	1	1	1	1	1	0	1	1	1	1	1
IMG2728369302	2	0	0	0	1	1	1	1	0	0	1	1	1	0	1	0	1	1	1	3	1	1	1	0	1	1	1	1	0	1	1	0	1	2	1	1	0	1	1	0	1	1	1	0	1	1	1	0	0
IMG2518645513	2	1	0	1	1	1	1	1	0	0	1	1	1	0	1	1	1	1	1	0	0	1	1	0	1	1	1	1	1	1	0	0	2	1	1	1	1	1	1	1	1	1	1	0	1	1	1	1	1
IMG640069317	2	1	0	1	1	1	1	1	0	0	1	1	1	0	1	1	1	1	1	1	1	1	1	0	1	1	1	1	1	1	1	0	1	2	1	1	1	1	1	1	1	1	1	0	1	1	1	1	1
Ga0097899	1	0	0	0	0	0	0	0	0	0	0	1	0	0	1	0	0	0	1	0	0	0	0	0	1	0	0	0	0	0	1	0	0	0	1	0	0	0	0	0	0	0	1	0	0	1	0	0	0
Ga0184684	1	0	0	0	0	0	1	0	0	0	0	1	0	0	0	0	0	0	0	0	0	0	0	0	0	1	0	0	1	0	0	0	0	2	0	1	1	1	0	0	0	1	0	0	0	1	0	1	1
Ga0192161	1	0	0	0	0	1	0	1	0	0	1	0	1	0	0	1	0	0	0	0	1	1	1	0	0	0	1	0	1	0	0	0	0	0	0	0	0	0	0	0	0	0	1	0	0	0	0	1	1
Ga0071146	2	1	0	0	0	0	0	0	0	0	0	0	0	0	1	0	0	0	1	0	0	0	0	0	1	0	0	0	0	0	0	0	1	0	1	0	0	0	0	0	0	0	0	0	0	1	0	0	0
Ga0179419	0	1	0	0	1	1	0	0	0	0	1	0	1	0	0	1	0	1	0	0	1	0	0	0	0	1	0	0	0	1	0	0	0	0	1	0	0	1	0	0	1	0	1	0	1	1	1	0	1
Ga0097871	1	1	0	1	0	1	0	1	0	0	1	1	1	0	1	0	0	1	1	1	1	0	1	0	1	1	1	0	0	0	1	0	0	2	1	1	0	0	1	0	0	1	0	0	0	1	0	1	1
IMG2728369323	1	1	0	1	1	1	2	1	0	0	1	1	1	0	1	0	1	1	1	1	1	1	1	0	1	1	1	1	1	1	1	0	1	1	1	1	1	1	1	0	1	1	1	0	1	1	1	1	1
Ga0071170	2	0	0	0	1	1	0	1	0	0	1	0	0	0	1	1	0	0	0	0	1	0	1	0	0	0	1	1	1	1	0	0	1	1	1	0	0	0	1	1	1	1	0	1	1	0	1	0	0
IMG2657245310	2	1	0	1	1	1	0	1	0	0	1	1	0	0	1	1	1	1	1	0	1	0	1	0	1	1	1	1	0	1	1	0	1	1	0	1	0	1	1	1	1	1	0	0	1	0	1	1	1
IMG2740891990	1	1	0	1	1	1	0	1	0	0	1	1	1	0	0	0	1	1	0	1	1	1	1	0	0	1	1	1	1	1	1	0	1	2	1	1	0	1	1	1	1	1	0	0	1	1	1	1	1
Ga0179756	0	0	0	1	1	1	1	1	0	0	1	1	1	0	0	1	0	0	1	0	1	0	1	0	1	0	1	1	1	1	1	0	0	0	0	0	0	1	1	1	1	0	0	0	1	1	1	1	1
Ga0138122	0	0	0	0	0	0	0	0	0	0	0	1	0	0	0	1	0	1	0	0	0	0	0	0	0	0	0	0	1	0	0	0	0	0	1	0	0	0	0	1	0	0	0	0	0	0	0	0	0
Ga0171355	0	0	0	1	0	0	1	1	0	0	0	1	0	0	1	0	0	1	1	0	0	0	1	0	0	1	1	0	0	0	0	0	1	0	1	1	0	1	0	1	0	0	1	0	1	0	0	0	0
Ga0179967	0	1	0	0	1	1	1	0	0	0	1	0	0	0	0	0	0	0	0	0	1	1	1	0	0	0	1	0	0	1	0	0	0	0	0	0	0	0	0	1	1	0	0	0	1	0	1	0	0
Ga0179851	0	0	0	0	1	1	1	1	0	0	0	1	0	0	1	1	1	0	1	0	0	0	0	0	0	0	1	0	0	0	1	0	1	0	1	0	0	0	0	0	0	1	0	0	0	0	0	0	0
Ga0170752	0	0	0	0	0	1	0	1	0	0	1	0	0	0	0	0	0	0	0	0	1	0	1	0	0	0	1	0	0	1	0	0	0	0	0	0	0	0	0	0	1	0	0	0	0	0	0	0	0
IMG2721755893	2	1	0	1	1	1	0	1	0	0	1	1	1	0	1	1	1	1	1	1	1	1	1	0	1	1	1	1	1	1	1	0	1	2	1	1	1	1	1	1	1	1	0	0	1	0	1	1	1
Ga0186983	1	1	0	0	0	1	0	1	0	0	1	0	0	0	0	0	0	0	0	0	1	0	1	0	0	1	1	1	0	0	0	0	0	1	0	0	0	1	1	1	0	0	0	0	0	0	0	0	0
IMG2698536786	2	1	0	0	1	1	0	0	0	0	1	1	1	0	1	1	1	1	0	0	1	0	1	0	1	1	1	1	0	1	1	0	1	1	1	1	0	1	1	1	1	1	1	0	1	0	1	0	0
Ga0179850	2	1	0	1	1	1	1	1	0	0	1	0	1	0	1	1	1	1	1	0	1	0	1	0	1	1	1	1	1	1	1	0	0	1	0	1	0	1	1	1	1	1	1	0	1	0	1	1	0
Ga0171365	0	1	0	0	1	1	1	0	0	0	1	0	1	0	1	1	1	0	1	0	1	1	0	0	1	0	1	1	0	1	1	0	0	0	1	0	0	0	0	0	1	1	1	0	1	1	1	0	0
Ga0179424	1	1	0	1	0	0	0	1	0	0	0	1	1	0	0	1	1	0	0	0	0	0	1	0	1	0	1	0	1	0	0	0	1	1	0	0	0	0	0	1	0	0	1	0	0	0	0	1	0
IMG2728369542	1	1	0	1	1	1	1	1	0	0	1	1	1	0	1	1	1	1	1	1	1	1	1	0	1	1	1	1	1	1	1	0	1	2	1	1	0	1	1	1	1	1	1	0	1	1	1	1	1
Ga0187068	1	1	0	1	1	1	0	0	0	0	1	1	1	0	1	1	0	1	1	0	1	0	0	0	0	1	1	1	0	1	0	0	0	1	1	1	0	1	1	0	1	1	0	0	1	1	0	1	0
Ga0179848	0	1	0	1	1	1	1	1	0	0	1	0	1	0	0	1	1	1	0	0	1	0	1	0	1	1	1	0	0	1	1	0	0	0	1	0	0	1	0	1	1	0	1	0	0	1	0	1	1
IMG2757320861	2	1	0	1	1	1	1	2	0	0	1	1	1	0	1	1	1	1	1	1	1	1	1	0	1	1	1	1	1	1	1	0	1	1	1	1	0	1	1	1	1	1	1	0	1	1	1	1	1
IMG2574179750	0	1	0	1	1	1	1	1	0	0	1	1	1	0	1	1	1	1	1	1	1	1	1	0	1	0	1	1	1	1	1	0	1	1	1	1	1	0	1	1	1	1	1	0	1	1	1	1	1
Ga0186936	0	0	0	0	0	0	0	1	0	0	0	1	1	0	1	1	1	0	1	1	0	0	1	0	1	0	0	0	0	0	1	0	1	0	1	0	0	0	0	0	0	0	0	0	0	1	0	1	1
Ga0179723	2	1	0	1	1	1	1	1	0	0	1	1	1	0	0	0	1	1	0	0	1	0	1	0	0	0	1	1	0	1	1	0	1	0	0	1	0	0	1	1	1	0	0	0	1	1	1	1	1
IMG2698536761	2	1	0	1	1	1	0	1	0	0	1	1	1	0	1	2	1	1	1	0	1	0	1	0	1	1	1	1	0	1	1	0	1	1	0	1	0	1	1	0	1	1	1	0	1	0	1	1	1
Ga0197036	1	1	0	1	0	0	0	0	0	0	0	0	0	0	0	0	0	1	0	0	0	0	0	0	0	0	0	0	1	0	0	0	1	0	0	0	0	0	0	0	0	0	0	0	0	0	0	0	0
Ga0197067	0	1	0	1	1	1	0	0	0	0	1	1	0	0	1	0	1	0	1	0	1	1	0	0	1	1	1	0	1	1	0	0	0	1	0	0	0	1	0	0	1	0	0	0	0	1	1	1	0
Ga0184662	1	1	0	1	0	0	0	1	0	0	0	1	0	0	0	1	1	1	0	1	0	0	1	0	1	1	0	0	0	0	1	0	1	1	0	1	1	1	0	0	0	1	0	0	1	1	0	1	1
Ga0170757	0	1	0	1	0	0	0	1	0	0	0	1	0	0	0	1	1	1	0	1	0	0	1	0	1	1	0	0	0	0	1	0	1	1	0	0	1	1	0	0	0	1	0	0	1	1	0	0	0
IMG2721755901	1	1	0	1	1	0	1	1	0	0	1	1	1	0	1	0	1	1	1	1	1	0	1	0	1	1	1	1	1	1	1	0	1	1	1	1	0	1	1	1	1	1	1	0	1	1	1	1	1
Ga0071144	1	1	0	0	1	1	0	1	0	0	1	0	1	0	1	1	0	0	1	0	1	0	1	0	0	1	1	1	0	1	0	0	1	1	1	0	0	1	1	1	1	1	0	0	1	0	1	0	0
Ga0170769	0	1	0	1	0	0	0	0	0	0	0	1	1	0	0	1	0	1	0	0	0	0	0	0	1	0	1	0	0	0	0	0	1	0	2	0	0	0	0	1	0	1	0	0	0	1	0	0	0
Ga0171384	0	0	0	0	0	0	0	1	0	0	0	0	0	0	0	0	0	1	0	0	0	0	1	0	0	0	0	0	0	0	0	0	1	0	0	0	0	0	0	0	0	1	0	0	0	0	1	1	0
IMG2718217667	1	1	0	1	1	1	1	1	0	0	1	1	1	0	1	1	1	1	1	1	1	1	1	0	1	1	1	1	1	1	1	0	1	1	1	1	0	1	1	0	1	1	1	0	1	1	1	1	1
IMG2617270704	1	1	0	0	1	1	0	1	0	0	1	1	1	0	1	0	0	1	1	1	1	1	1	0	1	1	1	1	1	1	1	0	1	1	1	1	0	1	0	1	1	1	0	0	1	1	1	1	1
IMG644736373	2	1	0	1	1	1	1	1	0	0	1	1	1	0	1	1	1	1	1	1	1	1	1	0	1	1	1	1	1	1	1	0	2	2	1	1	1	1	1	1	1	1	1	0	1	1	1	1	1
Ga0170754	0	0	0	0	0	0	0	0	0	0	0	1	1	0	0	0	1	0	0	0	0	0	0	0	0	1	0	0	1	0	0	0	0	1	0	0	0	1	0	0	0	0	1	0	0	0	0	0	0
Ga0071142	2	0	0	0	0	0	0	0	0	0	0	0	1	0	1	0	1	0	0	0	0	0	0	0	0	1	0	0	0	0	1	0	0	1	0	0	0	1	0	1	0	0	1	0	0	0	0	0	0
IMG2264867248	1	0	0	0	1	1	0	1	0	0	1	0	0	0	1	1	0	1	1	0	1	1	1	0	1	0	1	1	1	1	1	0	0	1	1	0	1	0	1	0	1	0	1	0	1	1	1	0	0
Ga0138145	2	1	0	0	0	0	0	0	0	0	0	0	0	0	0	0	0	0	0	0	0	0	0	0	0	0	0	0	1	0	0	0	1	1	0	0	0	0	0	0	0	0	1	0	0	0	0	0	0
Ga0138236	2	0	0	0	0	0	0	0	0	0	0	0	0	0	0	0	0	0	0	0	0	0	0	0	0	1	0	0	1	0	0	0	0	0	0	0	0	1	0	1	0	0	0	0	0	0	0	1	0
Ga0138129	1	0	0	1	0	0	0	0	0	0	0	0	1	0	0	0	0	0	0	0	0	0	0	0	1	0	0	0	0	0	0	0	1	0	0	0	0	0	0	0	0	1	0	0	0	0	0	0	0
Ga0179882	1	0	0	0	0	0	0	0	0	0	0	0	0	0	1	1	0	0	1	0	0	0	0	0	0	1	0	0	0	0	0	0	0	1	0	1	0	1	0	0	0	0	0	0	0	0	0	0	0
Ga0138198	1	0	1	0	0	0	0	0	0	0	0	1	1	0	1	1	0	1	1	0	0	0	0	0	0	0	0	0	0	0	0	0	0	1	1	1	0	0	0	0	0	0	0	0	0	0	0	0	0
Ga0170783	2	1	0	0	1	0	0	1	0	0	0	0	0	0	1	1	1	1	1	0	0	0	1	0	0	1	0	1	0	1	1	0	0	0	0	1	0	1	1	1	1	0	0	0	1	0	1	1	1
Ga0171348	0	0	0	0	1	1	1	0	0	0	1	0	1	0	1	0	0	1	1	0	1	1	0	0	0	0	0	1	0	0	0	0	1	0	0	0	0	1	1	0	1	0	0	0	0	0	0	1	1
IMG2263082000	1	0	0	1	1	1	0	1	0	0	1	1	1	0	1	1	0	1	1	0	1	1	1	0	1	1	1	1	1	1	1	0	1	1	1	1	0	1	0	1	1	1	0	0	1	1	1	1	1
IMG2740891981	1	1	0	1	1	1	0	1	0	0	1	0	0	0	1	2	2	1	1	1	1	1	1	0	1	1	1	1	1	1	1	0	1	2	1	1	0	1	1	1	1	1	1	0	1	1	1	1	1
IMG2681812966	2	1	0	1	1	1	1	1	0	0	1	1	1	0	1	1	1	1	1	1	1	1	1	0	1	1	1	1	1	1	1	0	1	2	1	1	0	1	1	1	1	1	1	0	1	1	1	1	1
Ga0097934	1	1	0	0	0	0	0	1	0	0	0	1	0	0	1	1	1	1	1	1	0	0	0	0	1	1	1	0	0	0	1	0	0	1	1	0	1	1	0	0	0	1	0	0	0	1	0	0	0
Ga0192171	0	0	0	0	0	0	1	0	0	0	0	0	0	0	1	0	0	0	1	0	0	0	0	0	0	0	0	0	0	0	1	0	1	1	0	0	0	0	0	0	0	0	1	0	0	1	0	0	1
Ga0232579	1	0	0	0	1	0	0	0	0	0	0	0	0	0	0	0	0	0	0	0	0	0	0	0	0	0	0	1	0	0	0	0	1	0	0	0	0	0	1	0	0	0	1	0	1	0	0	0	0
Ga0137285	3	0	0	0	1	1	0	1	0	0	1	1	0	0	0	0	0	0	1	1	1	1	0	0	0	1	1	1	0	1	0	0	1	1	0	0	0	1	1	0	1	0	0	0	1	0	1	0	0
IMG2708742561	2	1	0	1	1	1	1	1	0	0	1	0	0	0	0	0	1	1	0	1	1	1	1	0	1	1	1	1	1	1	1	0	1	1	0	1	1	1	1	0	1	1	1	0	1	1	1	1	1
IMG2698536757	2	0	0	1	1	0	0	1	0	0	1	1	0	0	1	1	1	1	0	0	1	0	1	0	1	1	1	1	0	1	1	0	0	1	1	0	0	1	1	0	1	1	0	0	1	0	1	1	1
Ga0185732	1	0	0	0	1	0	1	0	0	0	0	1	0	0	1	0	0	0	1	0	0	0	0	0	0	1	0	1	1	0	0	0	1	1	1	1	0	0	0	0	0	0	0	0	1	0	0	0	0
Ga0179675	0	0	0	0	0	0	0	0	0	0	0	1	0	0	0	0	0	0	0	0	0	0	0	0	0	0	0	0	1	0	1	0	1	0	0	0	0	0	0	0	0	0	1	0	0	0	0	0	1
Ga0179407	1	1	0	0	1	1	0	0	0	0	1	0	0	0	0	2	1	0	0	1	1	0	1	0	0	0	1	1	1	1	0	0	0	0	1	0	0	0	0	0	1	1	0	0	1	0	0	0	1
IMG2728369318	2	1	0	1	1	1	1	1	0	0	1	1	1	0	1	0	1	1	0	1	1	1	1	0	1	1	1	1	1	1	1	0	1	2	1	1	0	1	1	1	1	1	1	0	1	1	1	1	1
Ga0138121	0	0	0	1	1	0	1	1	0	0	0	0	0	0	1	1	0	1	1	0	0	0	0	0	1	0	0	1	0	0	1	0	1	0	1	0	0	0	1	0	0	1	0	0	1	1	1	0	0
IMG2619619229	1	1	0	1	1	1	1	1	0	0	1	1	1	0	1	1	1	1	1	1	1	1	1	0	1	1	1	1	1	1	1	0	1	1	1	1	1	1	1	1	1	1	1	0	1	1	1	1	1
Ga0179650	2	1	0	1	1	1	0	1	0	0	1	1	1	0	1	2	1	1	1	0	1	0	1	0	1	1	1	1	0	1	0	0	1	0	1	1	1	0	1	0	1	1	0	0	1	1	1	1	1
Ga0187069	2	0	0	0	0	0	1	0	0	0	0	0	0	0	1	0	0	0	1	0	0	0	0	0	1	1	0	0	1	0	0	0	0	1	0	1	0	1	0	0	0	0	0	0	0	0	0	0	0
Ga0071168	2	0	0	0	1	1	0	1	0	0	1	1	1	0	1	0	1	1	1	1	1	0	1	0	1	0	1	1	1	1	1	0	1	1	0	1	0	0	1	1	1	0	1	0	1	1	1	1	1
Ga0171352	1	0	0	1	1	1	0	1	0	0	1	0	1	0	1	1	1	1	1	0	1	1	1	0	0	0	1	1	0	1	1	0	0	0	1	1	1	0	1	0	1	0	1	0	1	0	1	0	0
Ga0097909	0	1	0	1	1	0	1	1	0	0	0	1	1	0	1	0	0	1	1	0	0	1	1	0	1	1	0	1	1	0	1	0	1	1	0	1	0	1	1	0	0	0	1	0	1	1	0	1	1
Ga0137077	1	0	0	0	1	0	0	1	0	0	0	0	0	0	0	1	0	0	0	0	0	1	0	0	0	0	1	1	0	0	0	0	0	2	0	0	0	0	1	0	0	0	1	0	1	0	0	0	0
IMG2740891985	0	1	0	1	1	1	1	1	0	0	1	1	1	0	1	1	0	0	0	0	1	1	0	0	1	1	1	1	1	1	1	0	1	1	1	1	0	1	1	1	1	1	1	0	1	1	1	1	1
Ga0097887	1	0	0	1	0	0	0	0	0	0	0	0	1	0	0	0	0	1	0	1	0	0	0	0	0	1	0	0	0	0	0	0	1	2	0	1	1	1	0	0	0	0	0	0	0	0	0	0	1
Ga0170767	0	0	0	0	0	0	0	0	0	0	0	1	1	0	0	1	1	0	0	0	0	0	0	0	0	0	0	0	0	0	0	0	1	0	0	0	0	0	0	0	0	1	1	0	0	1	0	1	1
Ga0232574	1	0	0	0	0	0	0	0	0	0	0	0	1	0	1	0	0	0	1	1	0	0	0	0	0	1	0	0	0	0	0	0	1	2	1	1	1	1	0	0	0	1	1	0	0	0	0	1	1
Ga0179897	2	0	0	1	1	0	0	0	0	0	1	1	1	0	0	1	1	1	0	0	0	1	1	0	0	1	1	0	0	0	1	0	0	0	0	1	1	1	0	0	0	1	1	0	1	1	0	0	1
IMG2681813017	2	0	0	1	1	1	0	1	0	0	1	0	1	0	1	1	1	1	1	2	1	1	0	0	0	1	1	1	1	1	1	0	1	1	1	1	0	1	1	0	1	1	1	0	1	1	1	1	1
Ga0097919	1	1	0	1	1	1	1	1	0	0	1	1	0	0	1	0	0	1	1	0	1	1	1	0	1	1	1	0	1	1	1	0	1	0	1	1	0	1	0	0	1	0	1	0	0	1	1	1	1
Ga0137239	2	0	0	0	0	1	0	0	0	0	1	0	0	0	0	0	0	0	0	0	1	0	0	0	0	0	0	0	0	1	0	0	1	0	0	0	0	0	0	0	1	0	0	0	0	0	1	0	0
Ga0179694	0	1	0	1	0	0	0	0	0	0	0	0	0	0	0	0	0	0	0	1	0	0	0	0	0	0	0	0	0	0	1	0	0	1	0	0	0	0	0	1	0	0	0	0	0	0	0	0	0
IMG2504756013	1	1	0	1	1	1	0	1	0	0	1	1	1	0	1	1	0	1	1	1	1	1	1	0	1	1	1	1	1	1	1	0	1	1	1	1	0	1	1	0	1	1	1	0	1	1	1	1	1
Ga0170784	0	1	0	0	0	0	0	0	0	0	0	1	0	0	0	1	0	0	0	0	0	0	0	0	1	1	0	0	0	0	0	0	1	0	0	0	0	1	0	0	0	1	0	0	0	0	0	0	0
Ga0138136	0	0	0	0	0	0	0	0	0	0	0	0	0	0	0	0	0	1	0	0	0	0	0	0	1	0	0	0	0	0	0	0	1	0	1	1	0	0	0	0	0	1	1	0	0	0	0	0	1
Ga0138205	0	0	0	0	1	0	0	0	0	0	0	0	0	0	0	1	0	0	0	0	0	0	0	0	0	0	0	1	0	0	0	0	0	0	0	0	0	0	1	0	0	1	0	0	1	0	1	0	0
Ga0179811	0	0	0	1	1	1	1	1	0	0	1	1	0	0	1	0	0	1	1	0	1	0	1	0	1	1	1	0	1	1	0	0	1	2	1	1	0	1	0	1	1	0	1	0	1	0	1	0	0
IMG2718217655	1	1	0	1	1	1	1	1	0	0	1	1	1	0	1	1	1	1	1	1	1	1	1	0	1	1	1	1	1	1	1	0	1	2	1	1	0	1	1	0	1	1	1	0	1	1	1	1	1
Ga0179987	0	0	0	0	1	0	0	0	0	0	0	0	1	0	0	0	0	0	0	0	0	0	0	0	1	0	0	1	1	0	0	0	1	0	0	0	0	0	0	0	0	1	0	0	1	0	0	0	0
Ga0137186	0	1	0	1	1	1	1	1	0	0	1	1	1	0	1	0	0	0	1	0	1	1	1	0	0	1	1	1	1	1	1	0	1	0	1	0	0	0	1	1	1	1	1	0	1	1	1	1	1
Ga0179408	2	0	0	1	0	0	0	0	0	0	0	0	1	0	0	0	1	0	0	0	0	0	1	0	0	1	1	0	0	0	0	0	0	1	0	0	0	1	0	0	0	0	0	0	0	1	0	1	1
Ga0179392	2	0	0	0	0	0	0	0	0	0	0	0	0	0	0	0	0	1	0	0	0	0	0	0	1	0	0	0	1	0	0	0	0	0	0	1	1	0	0	0	0	1	0	0	0	0	0	1	1
IMG2681813396	1	0	0	0	1	1	0	1	0	0	1	0	0	0	0	1	0	0	0	0	1	1	1	0	1	1	1	1	2	1	1	0	1	2	0	1	1	1	0	1	1	0	0	0	1	1	1	0	0
Ga0170746	0	0	0	0	1	0	1	0	0	0	0	1	1	0	0	0	1	0	0	0	0	0	0	0	0	0	0	1	0	0	0	0	1	1	0	0	0	0	1	0	0	0	0	0	1	0	0	1	1
Ga0197071	0	1	0	1	1	1	0	1	0	0	0	0	0	0	0	0	1	0	0	1	0	1	2	0	1	1	1	1	0	0	2	0	0	1	0	0	0	1	1	0	0	0	1	0	1	2	0	0	1
Ga0179418	2	0	0	1	0	0	0	1	0	0	0	1	1	0	1	0	0	1	1	0	0	0	1	0	1	1	0	0	1	0	1	0	1	1	1	1	0	1	0	0	0	1	0	0	0	3	0	1	1
Ga0185750	0	0	0	0	0	1	0	0	0	0	1	0	0	0	0	0	1	0	0	1	1	1	0	0	0	0	1	1	0	1	0	0	0	0	0	1	0	0	0	0	1	0	0	0	1	0	1	0	0
Ga0180004	0	1	0	1	0	0	0	0	0	0	0	0	0	0	0	0	0	0	0	0	0	0	0	0	0	0	0	0	0	0	1	0	1	0	1	0	0	0	0	1	0	0	1	0	1	0	0	0	0
Ga0187119	1	1	0	0	1	1	0	1	0	0	1	1	1	0	1	1	1	0	1	0	1	0	1	0	1	1	1	1	1	1	0	0	1	1	1	0	0	1	0	1	1	1	0	0	1	0	0	1	1
IMG2660238307	1	1	0	1	1	1	2	1	0	0	1	1	1	0	1	1	1	1	1	1	1	1	1	0	1	1	1	1	1	1	1	0	1	1	1	1	0	1	1	1	1	1	0	0	1	1	1	1	1
Ga0071152	0	1	0	1	0	0	1	0	0	0	0	0	0	0	1	0	1	1	1	0	0	0	0	0	0	0	1	0	1	0	0	0	0	0	0	0	0	0	0	0	0	0	0	0	0	0	0	0	0
Ga0192183	2	0	0	0	1	1	1	1	0	0	1	1	0	0	0	0	0	0	0	0	1	0	0	0	1	1	1	1	0	1	0	0	1	1	0	1	0	1	1	1	1	0	0	0	1	0	0	0	0
Ga0097925	1	1	0	1	1	0	0	1	0	0	0	0	0	0	0	0	1	0	0	0	0	1	1	0	1	1	0	1	1	0	1	0	1	1	0	1	1	1	1	0	0	1	1	0	1	1	1	1	1
Ga0179654	0	1	0	1	0	0	0	0	0	0	0	0	0	0	1	1	0	0	1	0	0	0	0	0	0	1	0	0	1	0	0	0	1	1	1	0	1	1	0	0	0	0	0	0	0	1	0	0	0
Ga0070340	1	0	0	0	1	0	0	1	0	0	1	0	0	0	1	0	0	1	0	1	0	0	1	0	0	1	0	1	0	0	1	0	1	1	1	1	1	1	1	1	0	1	1	0	1	1	0	0	1
Ga0179437	2	1	0	1	0	0	0	0	0	0	0	1	1	0	1	1	1	1	1	0	0	0	0	0	1	1	0	1	0	0	1	0	0	1	1	1	1	0	1	1	0	1	0	0	0	0	0	1	1
IMG637000187	2	1	0	1	1	1	1	1	0	0	1	1	1	0	1	1	1	1	1	1	1	1	1	0	1	1	1	1	1	1	1	0	2	2	1	1	1	1	1	1	1	1	1	0	1	1	1	1	1
IMG2708742543	1	1	0	1	1	1	0	1	0	0	1	1	1	0	1	1	1	1	1	1	1	0	1	0	0	1	1	1	1	1	0	0	1	0	1	0	0	1	1	0	1	0	0	0	1	1	1	1	1
IMG2554235461	1	1	0	1	1	1	1	1	0	0	1	1	1	0	1	1	1	1	1	1	1	1	1	0	1	1	1	1	1	1	1	0	1	2	1	1	0	1	1	0	1	1	1	0	1	1	1	1	1
[truncated: 7 more columns]
