# Supplementary material for: Ancestral Absence of Electron Transport Chains in Patescibacteria and DPANN
Source: Front Microbiol. 2020 Aug 17;11:1848. doi: 10.3389/fmicb.2020.01848 (PMC7507113; doi:10.3389/fmicb.2020.01848)
Supplement: DATA S1 — Source files for maximum likelihood phylogenetic trees of concatenated single copy proteins from Bacteria and Archaea (Figure 2). [file Data_Sheet_1.ZIP › mdmII_arcbactree_Aug2019/arcbac.names.txt]

LABELS
SEPARATOR TAB
DATA
IMG2140918011	Bacteria|Chloroflexi|Thermoflexia|Thermoflexales|Thermoflexaceae|Thermoflexus|Thermoflexus hugenholtzii|Thermoflexus hugenholtzii JAD2|2140918011
IMG2264867138	Bacteria|Parcubacteria|unclassified|unclassified|unclassified|unclassified|unclassified|Parcubacteria bacterium SCGC AAA011-A09 (contamination screened)|2264867138
IMG2264867151	Bacteria|Microgenomates|unclassified|unclassified|unclassified|unclassified|unclassified|Microgenomates bacterium SCGC AAA011-B20 (contamination screened)|2264867151
IMG2264867243	Bacteria|Marinimicrobia|unclassified|unclassified|unclassified|unclassified|unclassified|Marinimicrobia bacterium SCGC AAA298-D23 (contamination screened)|2264867243
IMG2264867254	Bacteria|Latescibacteria|unclassified|unclassified|unclassified|Candidatus Latescibacter|anaerobius|Candidatus Latescibacter anaerobius SCGC AAA252-E07 (contamination screened)|2264867254
IMG2265129009	Bacteria|Candidatus Poribacteria|unclassified|unclassified|unclassified|unclassified|Candidatus Poribacteria bacterium WGA-3G|Poribacteria bacterium WGA-3G (unscreened)|2265129009
IMG2501533205	Bacteria|Synergistetes|Synergistia|Synergistales|Synergistaceae|Dethiosulfovibrio|Dethiosulfovibrio peptidovorans|Dethiosulfovibrio peptidovorans SEBR 4207, DSM 11002|2501533205
IMG2501915963	Bacteria|Firmicutes|Clostridia|Clostridiales|Peptococcaceae|Desulfonispora|Desulfonispora thiosulfatigenes|Desulfonispora thiosulfatigenes GKNTAUT , DSM 11270|2501915963
IMG2502957028	Bacteria|Proteobacteria|Deltaproteobacteria|Desulfobacterales|Desulfobacteraceae|Desulfatibacillum|Desulfatibacillum aliphaticivorans|Desulfatibacillum aliphaticivorans AK-01|2502957028
IMG2503283009	Bacteria|Cyanobacteria|unclassified|Chroococcales|Aphanothecaceae|Crocosphaera|Crocosphaera watsonii|Crocosphaera watsonii WH 8501|2503283009
IMG2503283019	Bacteria|Proteobacteria|Alphaproteobacteria|Pelagibacterales|Pelagibacteraceae|unclassified|alpha proteobacterium HIMB114|Rickettsiales sp. HIMB114|2503283019
IMG2503982041	Bacteria|Proteobacteria|Alphaproteobacteria|Pelagibacterales|Pelagibacteraceae|unclassified|alpha proteobacterium HIMB59|alpha proteobacterium sp. HIMB59|2503982041
IMG2504136006	Bacteria|Proteobacteria|Deltaproteobacteria|Syntrophobacterales|Syntrophaceae|Desulfobacca|Desulfobacca acetoxidans|Desulfobacca acetoxidans ASRB2, DSM 11109|2504136006
IMG2504557012	Bacteria|Spirochaetes|Spirochaetia|Spirochaetales|Spirochaetaceae|Treponema|Treponema succinifaciens|Treponema succinifaciens 6091, DSM 2489|2504557012
IMG2504756006	Bacteria|Firmicutes|Clostridia|Thermoanaerobacterales|Thermodesulfobiaceae|Thermodesulfobium|Thermodesulfobium narugense|Thermodesulfobium narugense Na82, DSM 14796|2504756006
IMG2504756040	Bacteria|Proteobacteria|Gammaproteobacteria|Thiotrichales|Fastidiosibacteraceae|Fangia|Fangia hongkongensis|Fangia hongkongiensis FSC776|2504756040
IMG2505119042	Bacteria|Thermodesulfobacteria|Thermodesulfobacteria|Thermodesulfobacteriales|Thermodesulfobacteriaceae|Thermodesulfatator|Thermodesulfatator indicus|Thermodesulfatator indicus CIR29812, DSM 15286|2505119042
IMG2505119043	Bacteria|Synergistetes|Synergistia|Synergistales|Synergistaceae|Thermovirga|Thermovirga lienii|Thermovirga lienii Cas60314, DSM 17291|2505119043
IMG2506520013	Bacteria|Spirochaetes|Spirochaetia|Leptospirales|Leptospiraceae|Turneriella|Turneriella parva|Turneriella parva H, DSM 21527|2506520013
IMG2506520040	Bacteria|Chloroflexi|Chloroflexia|Chloroflexales|Chloroflexaceae|Chloroflexus|Chloroflexus sp. Y-396-1|Chloroflexus sp. Y-396-1|2506520040
IMG2506783010	Bacteria|Spirochaetes|Spirochaetia|Leptospirales|Leptospiraceae|Leptonema|Leptonema illini|Leptonema illini 3055, DSM 21528|2506783010
IMG2508501068	Bacteria|Synergistetes|Synergistia|Synergistales|Synergistaceae|Thermanaerovibrio|Thermanaerovibrio velox|Thermanaerovibrio velox DSM 12556|2508501068
IMG2508501103	Bacteria|Synergistetes|Synergistia|Synergistales|Synergistaceae|Jonquetella|Jonquetella anthropi|Jonquetella anthropi ADV 126, DSM 22815|2508501103
IMG2508501111	Bacteria|Chloroflexi|Chloroflexia|Herpetosiphonales|Herpetosiphonaceae|Herpetosiphon|Herpetosiphon aurantiacus|Herpetosiphon aurantiacus DSM 785|2508501111
IMG2508501120	Bacteria|Thermotogae|Thermotogae|Petrotogales|Petrotogaceae|Marinitoga|Marinitoga piezophila|Marinitoga piezophila KA3|2508501120
IMG2509276055	Bacteria|Spirochaetes|Spirochaetia|Spirochaetales|Spirochaetaceae|Treponema|Treponema saccharophilum|Treponema saccharophilum PB, DSM 2985|2509276055
IMG2509276057	Bacteria|Spirochaetes|Spirochaetia|Spirochaetales|Spirochaetaceae|Spirochaeta|Spirochaeta africana|Spirochaeta africana Z-7692, DSM 8902|2509276057
IMG2509601019	Bacteria|Proteobacteria|Deltaproteobacteria|Syntrophobacterales|Syntrophaceae|Desulfomonile|Desulfomonile tiedjei|Desulfomonile tiedjei DCB-1, DSM 6799|2509601019
IMG2509601044	Bacteria|Proteobacteria|Deltaproteobacteria|Syntrophobacterales|Syntrophorhabdaceae|Syntrophorhabdus|Syntrophorhabdus aromaticivorans|Syntrophorhabdus aromaticivorans UI|2509601044
IMG2510461066	Bacteria|Chloroflexi|unclassified|unclassified|unclassified|Candidatus Chlorothrix|Candidatus Chlorothrix halophila|Candidatus Chlorothrix halophila|2510461066
IMG2510461075	Bacteria|Aquificae|Aquificae|Aquificales|Aquificaceae|Hydrogenobaculum|Hydrogenobaculum sp. SO|Hydrogenobaculum sp. SO|2510461075
IMG2512564067	Bacteria|Proteobacteria|Alphaproteobacteria|Rickettsiales|Rickettsiaceae|Rickettsia|Rickettsia montanensis|Rickettsia montanensis OSU 85-930|2512564067
IMG2512564091	Bacteria|Proteobacteria|Deltaproteobacteria|Desulfurellales|Desulfurellaceae|Desulfurella|Desulfurella acetivorans|Desulfurella acetivorans A63, DSM 5264|2512564091
IMG2513020036	Bacteria|Actinobacteria|Nitriliruptoria|Nitriliruptorales|Nitriliruptoraceae|Nitriliruptor|Nitriliruptor alkaliphilus|Nitriliruptor alkaliphilus DSM 45188|2513020036
IMG2513237313	Bacteria|Bacteroidetes|Bacteroidia|Bacteroidales|Prevotellaceae|Alloprevotella|Alloprevotella rava|Alloprevotella rava F0323|2513237313
IMG2513237333	Bacteria|Proteobacteria|Alphaproteobacteria|Rhodospirillales|Acetobacteraceae|Roseomonas|Roseomonas cervicalis|Roseomonas cervicalis ATCC 49957|2513237333
IMG2513237349	Bacteria|Firmicutes|Negativicutes|Veillonellales|Veillonellaceae|Dialister|Dialister succinatiphilus|Dialister succinatiphilus YIT 11850|2513237349
IMG2513237357	Bacteria|Firmicutes|Tissierellia|Tissierellales|Peptoniphilaceae|Helcococcus|Helcococcus kunzii|Helcococcus kunzii ATCC 51366|2513237357
IMG2515154092	Bacteria|Firmicutes|Clostridia|Clostridiales|Peptococcaceae|Desulfurispora|Desulfurispora thermophila|Desulfurispora thermophila DSM 16022|2515154092
IMG2516653079	Bacteria|Actinobacteria|Actinobacteria|Glycomycetales|Glycomycetaceae|Haloglycomyces|Haloglycomyces albus|Haloglycomyces albus DSM 45210|2516653079
IMG2517093003	Bacteria|Bacteroidetes|Bacteroidia|Bacteroidales|Porphyromonadaceae|Porphyromonas|Porphyromonas bennonis|Porphyromonas bennonis DSM 23058|2517093003
IMG2517093043	Bacteria|Firmicutes|Negativicutes|Acidaminococcales|Acidaminococcaceae|Succinispira|Succinispira mobilis|Succinispira mobilis DSM 6222|2517093043
IMG2517093047	Bacteria|Proteobacteria|Deltaproteobacteria|unclassified|unclassified|Deferrisoma|Deferrisoma camini|Deferrisoma camini S3R1|2517093047
IMG2517287003	Bacteria|Firmicutes|Clostridia|Clostridiales|unclassified|Epulopiscium|Epulopiscium sp. 'N.t. morphotype B'|Epulopiscium sp. N.t. morphotype B|2517287003
IMG2517287004	Bacteria|candidate division NC10|unclassified|unclassified|unclassified|Candidatus Methylomirabilis|Candidatus Methylomirabilis oxyfera|Candidatus Methylomirabilis oxyfera sp. Australia|2517287004
IMG2517487012	Bacteria|Synergistetes|Synergistia|Synergistales|Synergistaceae|Acetomicrobium|Acetomicrobium hydrogeniformans|Acetomicrobium hydrogeniformans ATCC BAA-1850|2517487012
IMG2517572017	Bacteria|Thermotogae|Thermotogae|Thermotogales|Fervidobacteriaceae|Thermosipho|Thermosipho africanus|Thermosipho africanus Ob7, DSM 5309|2517572017
IMG2517572140	Bacteria|Verrucomicrobia|unclassified|unclassified|unclassified|unclassified|Verrucomicrobia bacterium SCGC AAA164-O14|Verrucomicrobia bacterium SCGC AAA164-O14 (unscreened)|2517572140
IMG2517572241	Bacteria|Proteobacteria|Gammaproteobacteria|Thiotrichales|Piscirickettsiaceae|Cycloclasticus|Cycloclasticus pugetii|Cycloclasticus pugetii PS-1|2517572241
IMG2518645606	Bacteria|Verrucomicrobia|Verrucomicrobiae|Verrucomicrobiales|Rubritaleaceae|Rubritalea|Rubritalea marina|Rubritalea marina DSM 17716|2518645606
IMG2519899550	Bacteria|Firmicutes|Bacilli|Bacillales|Alicyclobacillaceae|Alicyclobacillus|Alicyclobacillus hesperidum|Alicyclobacillus hesperidum URH17-3-68|2519899550
IMG2519899691	Bacteria|Firmicutes|Tissierellia|Tissierellales|Peptoniphilaceae|Peptoniphilus|Peptoniphilus lacrimalis|Peptoniphilus lacrimalis DSM 7455|2519899691
IMG2521172690	Bacteria|Proteobacteria|Alphaproteobacteria|Rhizobiales|Rhizobiaceae|Liberibacter|Liberibacter crescens|Liberibacter crescens BT-1|2521172690
IMG2522125153	Bacteria|Proteobacteria|Deltaproteobacteria|unclassified|unclassified|unclassified|delta proteobacterium JGI 0002000-E07|Deltaproteobacteria bacterium JGI 002000-E07 (unscreened)|2522125153
IMG2522572047	Bacteria|Proteobacteria|Deltaproteobacteria|Desulfuromonadales|Geobacteraceae|Geopsychrobacter|Geopsychrobacter electrodiphilus|Geopsychrobacter electrodiphilus DSM 16401|2522572047
IMG2522572051	Bacteria|Coprothermobacterota|Coprothermobacteria|Coprothermobacterales|Coprothermobacteraceae|Coprothermobacter|Coprothermobacter platensis|Coprothermobacter platensis DSM 11748|2522572051
IMG2523231012	Bacteria|Proteobacteria|Deltaproteobacteria|Desulfurellales|Desulfurellaceae|Hippea|Hippea alviniae|Hippea alviniae EP5-r, DSM 24586|2523231012
IMG2523231027	Bacteria|Proteobacteria|Deltaproteobacteria|Desulfovibrionales|Desulfovibrionaceae|Desulfovibrio|Desulfovibrio gigas|Desulfovibrio gigas DSM 1382, ATCC 19364|2523231027
IMG2523231062	Bacteria|Acidobacteria|Holophagae|Holophagales|Holophagaceae|Geothrix|Geothrix fermentans|Geothrix fermentans DSM 14018|2523231062
IMG2523231065	Bacteria|Proteobacteria|Gammaproteobacteria|Oceanospirillales|Oceanospirillaceae|Oceanobacter|Oceanobacter kriegii|Oceanobacter kriegii DSM 6294|2523231065
IMG2523533587	Bacteria|Tenericutes|Mollicutes|Acholeplasmatales|Acholeplasmataceae|Acholeplasma|Acholeplasma axanthum|Acholeplasma axanthum ATCC 25176|2523533587
IMG2524023145	Bacteria|Proteobacteria|Deltaproteobacteria|Desulfobacterales|Desulfobacteraceae|Desulfatirhabdium|Desulfatirhabdium butyrativorans|Desulfatirhabdium butyrativorans DSM 18734|2524023145
IMG2524023250	Bacteria|Proteobacteria|Alphaproteobacteria|Rhodospirillales|Rhodospirillaceae|Niveispirillum|Niveispirillum irakense|Niveispirillum irakense DSM 11586|2524023250
IMG2524614558	Bacteria|Actinobacteria|Thermoleophilia|Solirubrobacterales|Patulibacteraceae|Patulibacter|Patulibacter americanus|Patulibacter americanus DSM 16676|2524614558
IMG2524614622	Bacteria|candidate division JS1|unclassified|unclassified|unclassified|unclassified|unclassified|candidate division JS1 bacterium SCGC 5329 (unscreened)|2524614622
IMG2524614646	Bacteria|Armatimonadetes|Chthonomonadetes|Chthonomonadales|Chthonomonadaceae|Chthonomonas|Chthonomonas calidirosea|Chthonomonas calidirosea T49, DSM 23976|2524614646
IMG2524614801	Bacteria|Firmicutes|Clostridia|Clostridiales|unclassified|unclassified|Clostridiales bacterium NK3B98|Clostridiales bacterium NK3B98|2524614801
IMG2526164522	Bacteria|Firmicutes|Clostridia|Clostridiales|Peptostreptococcaceae|Terrisporobacter|Terrisporobacter glycolicum|Terrisporobacter glycolicus DSM 1288|2526164522
IMG2526164529	Bacteria|Firmicutes|Clostridia|Clostridiales|Lachnospiraceae|Lachnoclostridium|[Clostridium] methoxybenzovorans|Clostridium methoxybenzovorans SR3, DSM 12182|2526164529
IMG2526164558	Bacteria|Firmicutes|unclassified|unclassified|unclassified|unclassified|Firmicutes bacterium ZOR0006|unclassified sp. ZOR0006|2526164558
IMG2526164642	Bacteria|Spirochaetes|Spirochaetia|Leptospirales|Leptospiraceae|Leptospira|Leptospira borgpetersenii|Leptospira borgpetersenii sv. Javanica MK146|2526164642
IMG2527291518	Bacteria|Hydrogenedentes|unclassified|unclassified|unclassified|unclassified|unclassified|Hydrogenedentes bacterium JGI 0000039-J10 (contamination screened)|2527291518
IMG2528311143	Bacteria|Bacteroidetes|Bacteroidia|Bacteroidales|Porphyromonadaceae|Porphyromonas|Porphyromonas uenonis|Porphyromonas uenonis DSM 23387|2528311143
IMG2529292556	Bacteria|Nitrospirae|Nitrospira|Nitrospirales|Nitrospiraceae|Thermodesulfovibrio|Thermodesulfovibrio islandicus|Thermodesulfovibrio islandicus DSM 12570|2529292556
IMG2531839094	Bacteria|Proteobacteria|Epsilonproteobacteria|Campylobacterales|Helicobacteraceae|Thiovulum|Thiovulum sp. ES|Thiovulum sp. ES (unscreened)|2531839094
IMG2531839184	Bacteria|Planctomycetes|Candidatus Brocadiae|Candidatus Brocadiales|Candidatus Brocadiaceae|Candidatus Jettenia|Candidatus Jettenia caeni|Planctomycetaceae bacterium KSU-1|2531839184
IMG2531839268	Bacteria|Firmicutes|Erysipelotrichia|Erysipelotrichales|Erysipelotrichaceae|unclassified|Erysipelotrichaceae bacterium 6_1_45|Erysipelotrichaceae bacterium sp. 6_1_45|2531839268
IMG2534681894	Bacteria|Firmicutes|Clostridia|Clostridiales|Clostridiaceae|Candidatus Arthromitus|Candidatus Arthromitus sp. SFB-5|Candidatus Arthromitus sp. SFB-5 (unscreened)|2534681894
IMG2534681958	Bacteria|Planctomycetes|Planctomycetia|Planctomycetales|Planctomycetaceae|Rhodopirellula|Rhodopirellula baltica|Rhodopirellula baltica WH47|2534681958
IMG2534682192	Bacteria|Firmicutes|Bacilli|Lactobacillales|Streptococcaceae|Streptococcus|Streptococcus agalactiae|Streptococcus agalactiae FSL S3-251|2534682192
IMG2537561856	Bacteria|Spirochaetes|Spirochaetia|Brachyspirales|Brachyspiraceae|Brachyspira|Brachyspira hampsonii|Brachyspira hampsonii 30446|2537561856
IMG2537562033	Bacteria|Firmicutes|Clostridia|Clostridiales|Clostridiaceae|Candidatus Arthromitus|Candidatus Arthromitus sp. SFB-mouse-SU|Candidatus Arthromitus sp. SFB-mouse-SU|2537562033
IMG2540341062	Bacteria|Chloroflexi|Dehalococcoidia|Dehalococcoidales|Dehalococcoidaceae|Dehalococcoides|Dehalococcoides mccartyi|Dehalococcoides mccartyi DCMB5|2540341062
IMG2540341086	Bacteria|Nitrospirae|Nitrospira|Nitrospirales|Nitrospiraceae|Leptospirillum|Leptospirillum ferrooxidans|Leptospirillum ferrooxidans C2-3|2540341086
IMG2540341237	Bacteria|Chloroflexi|Chloroflexia|Kallotenuales|Kallotenuaceae|Kallotenue|Kallotenue papyrolyticum|Kallotenue papyrolyticum JKG1|2540341237
IMG2540341242	Bacteria|Verrucomicrobia|unclassified|unclassified|unclassified|unclassified|Verrucomicrobia bacterium LP2A|Verrucomicrobium sp. LP2A|2540341242
IMG2541046957	Bacteria|Synergistetes|Synergistia|Synergistales|Synergistaceae|Aminiphilus|Aminiphilus circumscriptus|Aminiphilus circumscriptus DSM 16581|2541046957
IMG2541046969	Bacteria|Synergistetes|Synergistia|Synergistales|Synergistaceae|Aminobacterium|Aminobacterium mobile|Aminobacterium mobile DSM 12262|2541046969
IMG2541046989	Bacteria|Spirochaetes|Spirochaetia|Spirochaetales|Spirochaetaceae|Treponema|Treponema denticola|Treponema denticola SP23|2541046989
IMG2541047022	Bacteria|Proteobacteria|Oligoflexia|Bdellovibrionales|Bdellovibrionaceae|Bdellovibrio|Bdellovibrio exovorus|Bdellovibrio exovorus JSS|2541047022
IMG2541047134	Bacteria|Chlamydiae|Chlamydiia|Chlamydiales|Chlamydiaceae|Chlamydia|Chlamydia psittaci|Chlamydia psittaci C6/98|2541047134
IMG2545824790	Bacteria|Actinobacteria|Actinobacteria|Propionibacteriales|Propionibacteriaceae|Cutibacterium|Cutibacterium granulosum|Cutibacterium granulosum TM11|2545824790
IMG2547132182	Bacteria|Firmicutes|Negativicutes|Veillonellales|Veillonellaceae|Megasphaera|Megasphaera massiliensis|Megasphaera massiliensis NP3|2547132182
IMG2547132188	Bacteria|Actinobacteria|Actinobacteria|Micrococcales|Microbacteriaceae|Leucobacter|Leucobacter sp. UCD-THU|Leucobacter sp. UCD-THU|2547132188
IMG2547132497	Bacteria|Proteobacteria|Epsilonproteobacteria|Campylobacterales|unclassified|Nitratifractor|unclassified|OD1-DSC1 (unscreened)|2547132497
IMG2548876990	Bacteria|Firmicutes|Bacilli|Bacillales|Planococcaceae|Ureibacillus|Ureibacillus thermosphaericus|Ureibacillus thermosphaericus Thermo-BF|2548876990
IMG2548877000	Bacteria|Planctomycetes|Planctomycetia|Planctomycetales|Gemmataceae|Zavarzinella|Zavarzinella formosa|Zavarzinella formosa DSM 19928|2548877000
IMG2548877032	Bacteria|Bacteroidetes|Flavobacteriia|Flavobacteriales|Flavobacteriaceae|Gillisia|Gillisia marina|Gillisia marina CBA3202|2548877032
IMG2548877146	Bacteria|Planctomycetes|Phycisphaerae|Phycisphaerales|Phycisphaeraceae|Phycisphaera|unclassified|OD1-DSC11 (unscreened)|2548877146
IMG2551306097	Bacteria|Proteobacteria|Betaproteobacteria|Burkholderiales|Comamonadaceae|Melaminivora|Melaminivora alkalimesophila|Melaminivora alkalimesophila CY1|2551306097
IMG2551306538	Bacteria|Proteobacteria|Alphaproteobacteria|Rhodospirillales|Rhodospirillaceae|Azospirillum|Azospirillum sp. B506|Azospirillum sp. B506|2551306538
IMG2551306655	Bacteria|Proteobacteria|Alphaproteobacteria|Rhodospirillales|Rhodospirillaceae|Azospirillum|Azospirillum sp. B4|Azospirillum sp. B4|2551306655
IMG2554235000	Bacteria|Cyanobacteria|Melainabacteria|Caenarcaniphilales|Caenarcaniphilaceae|Caenarcanum|bioreactoricola|Caenarcanum bioreactoricola UASB_169|2554235000
IMG2554235465	Bacteria|Tenericutes|Mollicutes|Mycoplasmatales|Mycoplasmataceae|Mycoplasma|Mycoplasma parvum|Mycoplasma parvum Indiana|2554235465
IMG2556793040	Bacteria|Proteobacteria|Deltaproteobacteria|unclassified|unclassified|Candidatus Adiutrix|Candidatus Adiutrix intracellularis|Candidatus Adiutrix intracellularis bin1|2556793040
IMG2556921664	Bacteria|Firmicutes|Negativicutes|Selenomonadales|Selenomonadaceae|Anaerovibrio|Anaerovibrio lipolyticus|Anaerovibrio lipolyticus LB2005|2556921664
IMG2558309005	Bacteria|Firmicutes|Clostridia|Clostridiales|Ruminococcaceae|Ruminococcus|Ruminococcus flavefaciens|Ruminococcus flavefaciens ND2009|2558309005
IMG2558309013	Bacteria|Firmicutes|Clostridia|Clostridiales|Ruminococcaceae|Ruminococcus|Ruminococcus flavefaciens|Ruminococcus flavefaciens MA2007|2558309013
IMG2558309103	Bacteria|Thermotogae|Thermotogae|Thermotogales|Thermotogaceae|Pseudothermotoga|Pseudothermotoga elfii|Pseudothermotoga elfii DSM 9442|2558309103
IMG2558309106	Bacteria|Proteobacteria|Alphaproteobacteria|Rhodospirillales|Acetobacteraceae|Roseomonas|Roseomonas mucosa|Roseomonas mucosa ATCC BAA-692|2558309106
IMG2558860124	Bacteria|Spirochaetes|Spirochaetia|Spirochaetales|Spirochaetaceae|Treponema|Treponema sp. C6A8|Treponema sp. C6A8|2558860124
IMG2558860125	Bacteria|Actinobacteria|Actinobacteria|Propionibacteriales|Propionibacteriaceae|unclassified|Propionibacteriaceae bacterium P6A17|Propionibacteriaceae bacterium P6A17|2558860125
IMG2558860136	Bacteria|Firmicutes|Clostridia|Clostridiales|Lachnospiraceae|unclassified|Lachnospiraceae bacterium YSB2008|Lachnospiraceae bacterium YSB2008|2558860136
IMG2558860137	Bacteria|Firmicutes|Clostridia|Clostridiales|Lachnospiraceae|unclassified|Lachnospiraceae bacterium AC3007|Lachnospiraceae bacterium AC3007|2558860137
IMG2558860140	Bacteria|Firmicutes|Clostridia|Clostridiales|Lachnospiraceae|unclassified|Lachnospiraceae bacterium AB2028|Lachnospiraceae bacterium AB2028|2558860140
IMG2558860167	Bacteria|Firmicutes|Clostridia|Clostridiales|Lachnospiraceae|unclassified|Lachnospiraceae bacterium NC2004|Lachnospiraceae bacterium NC2004|2558860167
IMG2558860283	Bacteria|Firmicutes|Clostridia|Clostridiales|Clostridiales Family XIII. Incertae Sedis|Mogibacterium|Mogibacterium timidum|Mogibacterium timidum ATCC 33093|2558860283
IMG2561511072	Bacteria|Chloroflexi|Ktedonobacteria|Thermogemmatisporales|Thermogemmatisporaceae|Thermogemmatispora|Thermogemmatispora carboxidivorans|Thermogemmatispora carboxidivorans PM5|2561511072
IMG2561511127	Bacteria|Caldithrixae|Caldithrixia|Caldithrixales|Caldithrixaceae|Caldithrix|abyssi|Caldithrix abyssi LF13, DSM 13497|2561511127
IMG2561511149	Bacteria|Planctomycetes|Phycisphaerae|Phycisphaerales|Phycisphaeraceae|Phycisphaera|Phycisphaera mikurensis|Phycisphaera mikurensis NBRC 102666|2561511149
IMG2562617012	Bacteria|Aquificae|Aquificae|Aquificales|Hydrogenothermaceae|Persephonella|Persephonella sp. IF05-L8|Persephonella lauensis IFO5_L8|2562617012
IMG2562617078	Bacteria|Firmicutes|Clostridia|Clostridiales|Ruminococcaceae|Subdoligranulum|Subdoligranulum variabile|Subdoligranulum variabile DSM 15176|2562617078
IMG2562617150	Bacteria|Firmicutes|Erysipelotrichia|Erysipelotrichales|Erysipelotrichaceae|Erysipelothrix|Erysipelothrix rhusiopathiae|Erysipelothrix rhusiopathiae ATCC 19414|2562617150
IMG2562617170	Bacteria|Firmicutes|Bacilli|Lactobacillales|Lactobacillaceae|Lactobacillus|Lactobacillus gasseri|Lactobacillus gasseri MV-22|2562617170
IMG2562617192	Bacteria|unclassified|unclassified|Haloplasmatales|Haloplasmataceae|Haloplasma|Haloplasma contractile|Haloplasma contractile SSD-17B|2562617192
IMG2562617193	Bacteria|Proteobacteria|Gammaproteobacteria|Salinisphaerales|Salinisphaeraceae|Salinisphaera|Salinisphaera shabanensis|Salinisphaera shabanensis E1L3A|2562617193
IMG2562617196	Bacteria|Firmicutes|Erysipelotrichia|Erysipelotrichales|Erysipelotrichaceae|unclassified|Erysipelotrichaceae bacterium NK3D112|Erysipelotrichaceae bacterium NK3D112|2562617196
IMG2563367222	Bacteria|Proteobacteria|Gammaproteobacteria|Chromatiales|Chromatiaceae|Imhoffiella|Imhoffiella purpurea|Imhoffiella purpurea AK35|2563367222
IMG2563367223	Bacteria|Proteobacteria|Gammaproteobacteria|Oceanospirillales|Oceanospirillaceae|Nitrincola|Nitrincola nitratireducens|Nitrincola nitratireducens AK23|2563367223
IMG2565956804	Bacteria|Actinobacteria|Acidimicrobiia|Acidimicrobiales|Ilumatobacteraceae|Ilumatobacter|Ilumatobacter nonamiensis|Ilumatobacter nonamiensis YM16-303|2565956804
IMG2565956826	Bacteria|Fibrobacteres|Chitinivibrionia|Chitinivibrionales|Chitinivibrionaceae|Chitinivibrio|Chitinivibrio alkaliphilus|Chitinivibrio alkaliphilus ACht1|2565956826
IMG2568526428	Bacteria|Cyanobacteria|unclassified|Synechococcales|Synechococcaceae|Synechococcus|Candidatus Synechococcus spongiarum|candidatus Synechococcus spongiarum SH4|2568526428
IMG2568526636	Bacteria|Proteobacteria|Betaproteobacteria|Burkholderiales|unclassified|Methylibium|Methylibium sp. T29-B|Methylibium sp. T29-B|2568526636
IMG2568526667	Bacteria|Actinobacteria|Actinobacteria|Bifidobacteriales|Bifidobacteriaceae|Bifidobacterium|Bifidobacterium sp. 7101|Bifidobacterium sp. 7101|2568526667
IMG2568526683	Bacteria|Proteobacteria|Alphaproteobacteria|Holosporales|Holosporaceae|Holospora|Holospora obtusa|Holospora obtusa F1|2568526683
IMG2571042012	Bacteria|Acidobacteria|Acidobacteriia|Acidobacteriales|Acidobacteriaceae|Edaphobacter|Edaphobacter aggregans|Edaphobacter aggregans DSM 19364|2571042012
IMG2571042359	Bacteria|Proteobacteria|Zetaproteobacteria|Mariprofundales|Mariprofundaceae|Mariprofundus|Mariprofundus sp. DIS-1|Mariprofundus sp. DIS-1|2571042359
IMG2571042363	Bacteria|Proteobacteria|Gammaproteobacteria|Thiotrichales|Piscirickettsiaceae|Hydrogenovibrio|Hydrogenovibrio sp. MA2-6|Hydrogenovibrio sp. MA2-6|2571042363
IMG2574179822	Bacteria|Actinobacteria|Rubrobacteria|Rubrobacterales|Rubrobacteraceae|Rubrobacter|Rubrobacter radiotolerans|Rubrobacter radiotolerans RSPS-4|2574179822
IMG2574180439	Bacteria|Chloroflexi|Thermomicrobia|unclassified|unclassified|Thermorudis|Thermorudis peleae|Thermomicrobiales bacterium KI4|2574180439
IMG2576861544	Bacteria|Bacteroidetes|Bacteroidia|Bacteroidales|Bacteroidaceae|Bacteroides|Bacteroides fragilis|Bacteroides fragilis I-1345|2576861544
IMG2576861681	Bacteria|Proteobacteria|Alphaproteobacteria|Rickettsiales|Anaplasmataceae|Candidatus Xenolissoclinum|Candidatus Xenolissoclinum pacificiensis|Candidatus Xenolissoclinum pacificiensis L6|2576861681
IMG2576861783	Bacteria|Actinobacteria|Actinobacteria|Micrococcales|Micrococcaceae|Micrococcus|Micrococcus luteus|Micrococcus luteus RIT304|2576861783
IMG2579778595	Bacteria|Actinobacteria|Actinobacteria|Corynebacteriales|Mycobacteriaceae|Mycobacteroides|Mycobacteroides abscessus|Mycobacteroides abscessus MAB_110811_1470|2579778595
IMG2579778724	Bacteria|Proteobacteria|Alphaproteobacteria|Rhodospirillales|Acetobacteraceae|Acetobacter|Acetobacter persici|Acetobacter persici JCM 25330|2579778724
IMG2579778771	Bacteria|Firmicutes|Tissierellia|Tissierellales|Peptoniphilaceae|Parvimonas|Parvimonas micra|Parvimonas micra A293|2579778771
IMG2579779160	Bacteria|Bacteroidetes|unclassified|unclassified|unclassified|unclassified|unclassified|unclassified Bacteroidetes bacterium|2579779160
IMG2579779163	Bacteria|Thermotogae|Thermotogae|Mesoaciditogales|Mesoaciditogaceae|Mesoaciditoga|Mesoaciditoga lauensis|Mesoaciditoga lauensis cd-1655R, DSM 25116|2579779163
IMG2582580516	Bacteria|Proteobacteria|unclassified|unclassified|unclassified|unclassified|unclassified|Composite genome from Lake Mendota Epilimnion pan-assembly MEint.metabat.10873|2582580516
IMG2582580520	Bacteria|Actinobacteria|unclassified|unclassified|unclassified|unclassified|unclassified|Composite genome from Lake Mendota Epilimnion pan-assembly MEint.metabat.11576|2582580520
IMG2582580534	Bacteria|unclassified|unclassified|unclassified|unclassified|unclassified|unclassified|Composite genome from Lake Mendota Epilimnion pan-assembly MEint.metabat.15468|2582580534
IMG2582580562	Bacteria|unclassified|unclassified|unclassified|unclassified|unclassified|unclassified|Composite genome from Lake Mendota Epilimnion pan-assembly MEint.metabat.30805|2582580562
IMG2582580570	Bacteria|Proteobacteria|unclassified|unclassified|unclassified|unclassified|unclassified|Composite genome from Lake Mendota Epilimnion pan-assembly MEint.metabat.36464|2582580570
IMG2582580579	Bacteria|unclassified|unclassified|unclassified|unclassified|unclassified|unclassified|Composite genome from Lake Mendota Epilimnion pan-assembly MEint.metabat.46339|2582580579
IMG2582580590	Bacteria|Bacteroidetes|unclassified|unclassified|unclassified|unclassified|unclassified|Composite genome from Lake Mendota Epilimnion pan-assembly MEint.metabat.6031|2582580590
IMG2582580591	Bacteria|Cyanobacteria|unclassified|unclassified|unclassified|unclassified|unclassified|Composite genome from Lake Mendota Epilimnion pan-assembly MEint.metabat.6097|2582580591
IMG2582580610	Bacteria|Bacteroidetes|unclassified|unclassified|unclassified|unclassified|unclassified|Composite genome from Lake Mendota Epilimnion pan-assembly MEint.metabat.9147|2582580610
IMG2582580616	Bacteria|Verrucomicrobia|unclassified|unclassified|unclassified|unclassified|unclassified|Composite genome from Trout Bog Epilimnion pan-assembly TBepi.metabat.1301|2582580616
IMG2582580680	Bacteria|Actinobacteria|unclassified|unclassified|unclassified|unclassified|unclassified|Composite genome from Trout Bog Hypolimnion pan-assembly TBhypo.metabat.3815|2582580680
IMG2582580693	Bacteria|Proteobacteria|unclassified|unclassified|unclassified|unclassified|unclassified|Composite genome from Trout Bog Hypolimnion pan-assembly TBhypo.metabat.4964|2582580693
IMG2582581262	Bacteria|Proteobacteria|Deltaproteobacteria|Desulfobacterales|Desulfobulbaceae|Desulfopila|Desulfopila aestuarii|Desulfopila aestuarii DSM 18488|2582581262
IMG2582581320	Bacteria|Bacteroidetes|Bacteroidia|Bacteroidales|Porphyromonadaceae|Porphyromonas|Porphyromonas circumdentaria|Porphyromonas circumdentaria ATCC 51356|2582581320
IMG2585427632	Bacteria|Proteobacteria|Alphaproteobacteria|Rhizobiales|Rhizobiaceae|Rhizobium|Rhizobium etli|Rhizobium etli bv. mimosae IE4771|2585427632
IMG2585427636	Bacteria|Armatimonadetes|Fimbriimonadia|Fimbriimonadales|Fimbriimonadaceae|Fimbriimonas|Fimbriimonas ginsengisoli|Fimbriimonas ginsengisoli Gsoil 348|2585427636
IMG2585427695	Bacteria|Actinobacteria|Actinobacteria|unclassified|unclassified|unclassified|actinobacterium LLX17|actinobacterium LLX17|2585427695
IMG2585427699	Bacteria|Firmicutes|Clostridia|Clostridiales|unclassified|Fenollaria|Fenollaria massiliensis|Fenollaria massiliensis 9401234|2585427699
IMG2585427812	Bacteria|Firmicutes|Clostridia|Clostridiales|unclassified|unclassified|Clostridiales bacterium VE202-13|Clostridiales bacterium VE202-13|2585427812
IMG2585427912	Bacteria|Proteobacteria|Gammaproteobacteria|Alteromonadales|Shewanellaceae|Shewanella|Shewanella algae|Shewanella algae JCM 21037|2585427912
IMG2585428127	Bacteria|Actinobacteria|Acidimicrobiia|Acidimicrobiales|Acidimicrobiaceae|Acidithrix|Acidithrix ferrooxidans|Acidithrix ferrooxidans Py-F3|2585428127
IMG2585428148	Bacteria|Fusobacteria|Fusobacteriia|Fusobacteriales|Fusobacteriaceae|Cetobacterium|Cetobacterium ceti|Cetobacterium ceti ATCC 700028|2585428148
IMG2588253517	Bacteria|Tenericutes|Mollicutes|Anaeroplasmatales|Anaeroplasmataceae|Anaeroplasma|Anaeroplasma bactoclasticum|Anaeroplasma bactoclasticum ATCC 27112|2588253517
IMG2588254267	Bacteria|Firmicutes|Clostridia|Clostridiales|Ruminococcaceae|Papillibacter|Papillibacter cinnamivorans|Papillibacter cinnamivorans DSM 12816|2588254267
IMG2590828853	Bacteria|Cyanobacteria|unclassified|Synechococcales|Synechococcaceae|Synechococcus|Candidatus Synechococcus spongiarum|Candidatus Synechococcus spongiarum LMB bulk15M (contamination screened)|2590828853
IMG2593339149	Bacteria|Firmicutes|Clostridia|Clostridiales|Ruminococcaceae|Ruminococcus|Ruminococcus sp. YE71|Ruminococcus sp. YE71|2593339149
IMG2593339154	Bacteria|Firmicutes|Clostridia|Clostridiales|Lachnospiraceae|unclassified|Lachnospiraceae bacterium XPB1003|Lachnospiraceae bacterium XPB1003|2593339154
IMG2593339157	Bacteria|Firmicutes|Clostridia|Clostridiales|Lachnospiraceae|unclassified|Lachnospiraceae bacterium XBB1006|Lachnospiraceae bacterium XBB1006|2593339157
IMG2593339241	Bacteria|Firmicutes|Clostridia|Clostridiales|Ruminococcaceae|unclassified|Ruminococcaceae bacterium YRB3002|Ruminococcaceae bacterium YRB3002|2593339241
IMG2595698240	Bacteria|Firmicutes|Negativicutes|Veillonellales|Veillonellaceae|Allisonella|Allisonella histaminiformans|Allisonella histaminiformans DSM 15230|2595698240
IMG2597489878	Bacteria|Firmicutes|Clostridia|Clostridiales|Ruminococcaceae|Flavonifractor|Flavonifractor plautii|Flavonifractor plautii 1_3_50AFAA|2597489878
IMG2597490271	Bacteria|Tenericutes|unclassified|unclassified|unclassified|Candidatus Izimaplasma|Candidatus Izimaplasma sp. HR1|Mollicutes bacterium HR1|2597490271
IMG2597490362	Bacteria|Spirochaetes|Spirochaetia|Brevinematales|Brevinemataceae|Brevinema|Brevinema andersonii|Brevinema andersonii ATCC 43811|2597490362
IMG2599185255	Bacteria|Kryptonia|unclassified|unclassified|unclassified|Candidatus Kryptobacter|tengchongensis|Candidatus Kryptobacter tengchongensis GFM JGI-3|2599185255
IMG2600254900	Bacteria|Candidatus Melainabacteria|unclassified|Vampirovibrionales|unclassified|Vampirovibrio|uncultured Vampirovibrio sp.|Vampirovibrio chlorellavorus|2600254900
IMG2600255040	Bacteria|Firmicutes|Clostridia|Clostridiales|Oscillospiraceae|Oscillibacter|Oscillibacter sp. KLE 1728|Oscillibacter sp. KLE 1728|2600255040
IMG2600255101	Bacteria|Bacteroidetes|Flavobacteriia|Flavobacteriales|Flavobacteriaceae|Chryseobacterium|Chryseobacterium haifense|Chryseobacterium haifense DSM 19056|2600255101
IMG2600255107	Bacteria|Actinobacteria|Actinobacteria|Actinomycetales|Actinomycetaceae|Actinomyces|Actinomyces sp. S6-Spd3|Actinomyces sp. S6-Spd3|2600255107
IMG2600255109	Bacteria|Actinobacteria|Actinobacteria|Actinomycetales|Actinomycetaceae|Arcanobacterium|Arcanobacterium sp. S3PF19|Arcanobacterium sp. S3PF19|2600255109
IMG2600255149	Bacteria|Firmicutes|Clostridia|Clostridiales|Clostridiales Family XIII. Incertae Sedis|Casaltella|Casaltella massiliensis|Clostridiales bacterium 9400853|2600255149
IMG2600255236	Bacteria|Firmicutes|Clostridia|Clostridiales|Peptostreptococcaceae|unclassified|Peptostreptococcaceae bacterium oral taxon 113|Peptostreptococcaceae bacterium oral taxon 113 W5053|2600255236
IMG2600255394	Bacteria|Proteobacteria|Alphaproteobacteria|Caulobacterales|Caulobacteraceae|Brevundimonas|Brevundimonas nasdae|Brevundimonas nasdae TPW30|2600255394
IMG2602041582	Bacteria|Firmicutes|Tissierellia|Tissierellales|Peptoniphilaceae|Peptoniphilus|Peptoniphilus sp. ChDC B134|Peptoniphilus sp. ChDC B134|2602041582
IMG2602041904	Bacteria|unclassified|unclassified|unclassified|unclassified|unclassified|uncultured Crater Lake bacterium CL500-11|uncultured Crater Lake bacterium CL500-11-LM|2602041904
IMG2602041911	Bacteria|Actinobacteria|Actinobacteria|Micrococcales|Micrococcaceae|Nesterenkonia|Nesterenkonia massiliensis|Nesterenkonia massiliensis NP1|2602041911
IMG2602042025	Bacteria|Proteobacteria|Deltaproteobacteria|Desulfuromonadales|Desulfuromonadaceae|Desulfuromonas|Desulfuromonas thiophila|Desulfuromonas thiophila DSM 8987|2602042025
IMG2602042032	Bacteria|Firmicutes|Clostridia|Clostridiales|Proteinivoraceae|Anaerobranca|Anaerobranca gottschalkii|Anaerobranca gottschalkii DSM 13577|2602042032
IMG2606217800	Bacteria|Firmicutes|Clostridia|Clostridiales|Ruminococcaceae|unclassified|Ruminococcaceae bacterium|Ruminococcaceae bacterium KHP2|2606217800
IMG2608642216	Bacteria|Firmicutes|Clostridia|Clostridiales|unclassified|unclassified|Clostridiales bacterium|Clostridiales bacterium WTE2008|2608642216
IMG2609460167	Bacteria|Synergistetes|Synergistia|Synergistales|Synergistaceae|Synergistes|Synergistes jonesii|Synergistes jonesii 78-1|2609460167
IMG2609460309	Bacteria|Verrucomicrobia|Verrucomicrobiae|Verrucomicrobiales|Verrucomicrobiaceae|Verrucomicrobium|Verrucomicrobium sp. BvORR034|Verrucomicrobium sp. BvORR034|2609460309
IMG2609460328	Bacteria|Proteobacteria|Alphaproteobacteria|Rickettsiales|unclassified|Candidatus Hepatobacter|Candidatus Hepatobacter penaei|Candidatus Hepatobacter penaei|2609460328
IMG2615840657	Bacteria|Chloroflexi|unclassified|unclassified|unclassified|unclassified|unclassified|Chloroflexi sp. G233|2615840657
IMG2616644805	Bacteria|unclassified|unclassified|unclassified|unclassified|unclassified|uncultured bacterium|S2R-29 bacterium JGI MDM2-000218CP-K4 (contamination screened)|2616644805
IMG2616644807	Bacteria|Proteobacteria|Deltaproteobacteria|Desulfobacterales|Desulfobacteraceae|Desulfobacula|Desulfobacula phenolica|Desulfobacula phenolica DSM 3384|2616644807
IMG2616645016	Bacteria|Proteobacteria|Gammaproteobacteria|Thiotrichales|unclassified|Candidatus Endoecteinascidia|Candidatus Endoecteinascidia frumentensis|Candidatus Endoecteinascidia frumentensis ETD4|2616645016
IMG2617270706	Bacteria|unclassified|unclassified|unclassified|unclassified|unclassified|uncultured Parcubacteria group bacterium|Alpena fountain Bin 4|2617270706
IMG2617270932	Bacteria|Deinococcus-Thermus|Deinococci|Thermales|Thermaceae|Thermus|Thermus arciformis|Thermus arciformis CGMCC 1.6992|2617270932
IMG2617271046	Bacteria|Proteobacteria|Gammaproteobacteria|unclassified|Candidatus Competibacteraceae|Candidatus Contendobacter|Candidatus Contendobacter odensis|Candidatus Contendobacter odensis Run_B_J11|2617271046
IMG2617271076	Bacteria|Actinobacteria|Actinobacteria|Actinomycetales|Actinomycetaceae|Varibaculum|Varibaculum cambriense|Varibaculum cambriense DORA_20|2617271076
IMG2617271103	Bacteria|Firmicutes|Negativicutes|Veillonellales|Veillonellaceae|Negativicoccus|Negativicoccus succinicivorans|Negativicoccus succinicivorans DORA_17_25|2617271103
IMG2617271321	Bacteria|Proteobacteria|Gammaproteobacteria|Aeromonadales|Aeromonadaceae|Aeromonas|Aeromonas veronii|Aeromonas veronii ARB3|2617271321
IMG2619618849	Bacteria|Acidobacteria|unclassified|unclassified|unclassified|unclassified|unclassified|Acidobacteria sp. genome_bin_3|2619618849
IMG2619618874	Bacteria|Candidatus Parcubacteria|unclassified|unclassified|unclassified|unclassified|unclassified|Candidate division OD1 bacterium EBPR_Bin_579|2619618874
IMG2619618896	Bacteria|Bacteroidetes|unclassified|Bacteroidetes Order II. Incertae sedis|Rhodothermaceae|unclassified|unclassified|Rhodothermaceae bacterium EBPR_Bin_130|2619618896
IMG2619618903	Bacteria|Chloroflexi|Anaerolineae|Anaerolineales|unclassified|unclassified|unclassified|Anaerolineales bacterium EBPR_Bin_326|2619618903
IMG2619618905	Bacteria|Candidatus Microgenomates|unclassified|unclassified|unclassified|unclassified|unclassified|Candidate division OP11 bacterium EBPR_Bin_373|2619618905
IMG2619618907	Bacteria|Planctomycetes|Planctomycetia|unclassified|unclassified|unclassified|unclassified|Planctomycetia bacterium EBPR_Bin_174|2619618907
IMG2619618909	Bacteria|Proteobacteria|Deltaproteobacteria|unclassified|unclassified|unclassified|unclassified|Deltaproteobacterium EBPR_Bin_372|2619618909
IMG2619618919	Bacteria|Proteobacteria|Deltaproteobacteria|unclassified|unclassified|unclassified|unclassified|Deltaproteobacterium EBPR_Bin_274|2619618919
IMG2619618926	Bacteria|Proteobacteria|Gammaproteobacteria|Xanthomonadales|Xanthomonadaceae|unclassified|unclassified|Xanthomonadaceae bacterium EBPR_Bin_194|2619618926
IMG2619618932	Bacteria|Verrucomicrobia|Opitutae|Opitutales|Opitutaceae|unclassified|unclassified|Opitutaceae bacterium EBPR_Bin_179|2619618932
IMG2619619051	Bacteria|Chloroflexi|unclassified|unclassified|unclassified|unclassified|unclassified|Unclassified Chloroflexi bacterium bin141|2619619051
IMG2619619054	Bacteria|Chloroflexi|unclassified|unclassified|unclassified|unclassified|unclassified|Unclassified Chloroflexi bacterium bin156|2619619054
IMG2619619055	Bacteria|Chloroflexi|unclassified|unclassified|unclassified|unclassified|unclassified|Unclassified Chloroflexi bacterium bin174|2619619055
IMG2619619099	Bacteria|Candidatus Atribacteria|unclassified|unclassified|unclassified|Candidatus Caldatribacteirum|Candidatus Caldatribacterium saccharofermentans|Candidatus Caldatribacterium saccharofermentans OP9-77CS|2619619099
IMG2619619113	Bacteria|Tenericutes|Mollicutes|Acholeplasmatales|Acholeplasmataceae|Acholeplasma|Acholeplasma brassicae|Acholeplasma brassicae 0502|2619619113
IMG2619619230	Bacteria|Proteobacteria|Gammaproteobacteria|Chromatiales|Ectothiorhodospiraceae|Thioalkalivibrio|Thioalkalivibrio sp. HK1|Thioalkalivibrio sp. HK1|2619619230
IMG2619619242	Bacteria|Firmicutes|Clostridia|Clostridiales|Clostridiaceae|Clostridium|Clostridium jeddahense|Clostridium jeddahense JCD|2619619242
IMG2619619302	Bacteria|Planctomycetes|Candidatus Brocadiae|Candidatus Brocadiales|Candidatus Brocadiaceae|Candidatus Brocadia|Candidatus Brocadia sinica|Candidatus Brocadia sinica JPN1|2619619302
IMG2622736562	Bacteria|Proteobacteria|Oligoflexia|Bdellovibrionales|unclassified|unclassified|unclassified|Bdellovibrionales bacterium bin_V90102B5|2622736562
IMG2622736563	Bacteria|Candidatus Parcubacteria|unclassified|unclassified|unclassified|unclassified|unclassified|Parcubacterium bin_V90308B3|2622736563
IMG2622736637	Bacteria|Bacteroidetes|unclassified|Bacteroidetes Order II. Incertae sedis|Rhodothermaceae|Rhodothermus|Rhodothermus profundi|Rhodothermus profundi DSM 22212|2622736637
IMG2623620417	Bacteria|Proteobacteria|Deltaproteobacteria|unclassified|unclassified|unclassified|unclassified|Deltaproteobacteria sp. genome_bin_29|2623620417
IMG2623620419	Bacteria|Actinobacteria|unclassified|unclassified|unclassified|unclassified|unclassified|Actinobacteria sp. genome_bin_31|2623620419
IMG2623620430	Bacteria|Acidobacteria|unclassified|unclassified|unclassified|unclassified|unclassified|Acidobacteria sp. genome_bin_45|2623620430
IMG2623620437	Bacteria|Actinobacteria|unclassified|unclassified|unclassified|unclassified|unclassified|Actinobacteria sp. genome_bin_52|2623620437
IMG2623620582	Bacteria|Bacteroidetes|Cytophagia|Cytophagales|Hymenobacteraceae|Hymenobacter|Hymenobacter sp. AT01-02|Hymenobacter sp. AT01-02|2623620582
IMG2626541716	Bacteria|Candidatus Moranbacteria|unclassified|unclassified|unclassified|unclassified|Candidatus Moranbacteria bacterium GW2011_GWC2_40_12|Parcubacteria (Moranbacteria) bacterium GW2011_GWC2_40_12|2626541716
IMG2626541717	Bacteria|Candidatus Magasanikbacteria|unclassified|unclassified|unclassified|unclassified|Candidatus Magasanikbacteria bacterium GW2011_GWC2_40_17|Parcubacteria (Magasanikbacteria) bacterium GW2011_GWC2_40_17|2626541717
IMG2626541727	Bacteria|Candidatus Collierbacteria|unclassified|unclassified|unclassified|unclassified|Candidatus Collierbacteria bacterium GW2011_GWA2_42_17|Microgenomates (Collierbacteria) bacterium GW2011_GWA2_42_17|2626541727
IMG2626541729	Bacteria|Candidatus Daviesbacteria|unclassified|unclassified|unclassified|unclassified|Candidatus Daviesbacteria bacterium GW2011_GWA2_42_7|Microgenomates (Daviesbacteria) bacterium GW2011_GWA2_42_7|2626541729
IMG2626541740	Bacteria|Candidatus Nomurabacteria|unclassified|unclassified|unclassified|unclassified|Candidatus Nomurabacteria bacterium GW2011_GWF1_42_40|Parcubacteria (Nomurabacteria) bacterium GW2011_GWF1_42_40|2626541740
IMG2626541750	Bacteria|Candidatus Magasanikbacteria|unclassified|unclassified|unclassified|unclassified|Candidatus Magasanikbacteria bacterium GW2011_GWC2_41_17|Parcubacteria (Magasanikbacteria) bacterium GW2011_GWC2_41_17|2626541750
IMG2626541760	Bacteria|Candidatus Giovannonibacteria|unclassified|unclassified|unclassified|unclassified|Candidatus Giovannonibacteria bacterium GW2011_GWC2_43_8|Parcubacteria (Giovannonibacteria) bacterium GW2011_GWC2_43_8|2626541760
IMG2626541765	Bacteria|unclassified|unclassified|unclassified|unclassified|unclassified|Microgenomates group bacterium GW2011_GWA2_44_7|Microgenomates bacterium GW2011_GWA2_44_7|2626541765
IMG2626541779	Bacteria|unclassified|unclassified|unclassified|unclassified|unclassified|Parcubacteria group bacterium GW2011_GWF2_38_76|Parcubacteria bacterium GW2011_GWF2_38_76|2626541779
IMG2626541802	Bacteria|Candidatus Nomurabacteria|unclassified|unclassified|unclassified|unclassified|Candidatus Nomurabacteria bacterium GW2011_GWD2_36_14|Parcubacteria (Nomurabacteria) bacterium GW2011_GWD2_36_14|2626541802
IMG2626541813	Bacteria|Candidatus Woesebacteria|unclassified|unclassified|unclassified|unclassified|Candidatus Woesebacteria bacterium GW2011_GWB1_38_5|Microgenomates (Woesebacteria) bacterium GW2011_GWB1_38_5|2626541813
IMG2626541824	Bacteria|unclassified|unclassified|unclassified|unclassified|unclassified|Parcubacteria group bacterium GW2011_GWF2_45_11|Parcubacteria bacterium GW2011_GWF2_45_11|2626541824
IMG2626541826	Bacteria|Candidatus Saccharibacteria|unclassified|unclassified|unclassified|unclassified|Candidatus Saccharibacteria bacterium GW2011_GWC2_48_9|Candidatus Saccharibacteria bacterium GW2011_GWC2_48_9|2626541826
IMG2626541828	Bacteria|Candidatus Berkelbacteria|unclassified|unclassified|unclassified|unclassified|Berkelbacteria bacterium GW2011_GWA2_35_9|Berkelbacteria bacterium GW2011_GWA2_35_9|2626541828
IMG2626541829	Bacteria|candidate division CPR2|unclassified|unclassified|unclassified|unclassified|candidate division CPR2 bacterium GW2011_GWC1_39_9|candidate division CPR2 bacterium GW2011_GWC1_39_9|2626541829
IMG2626541832	Bacteria|unclassified|unclassified|unclassified|unclassified|unclassified|candidate division WS6 bacterium GW2011_GWC1_36_11|candidate division WS6 bacterium GW2011_GWC1_36_11|2626541832
IMG2626541844	Bacteria|Candidatus Moranbacteria|unclassified|unclassified|unclassified|unclassified|Candidatus Moranbacteria bacterium GW2011_GWE2_35_164|Parcubacteria (Moranbacteria) bacterium GW2011_GWE2_35_164|2626541844
IMG2626541851	Bacteria|Candidatus Wolfebacteria|unclassified|unclassified|unclassified|unclassified|Candidatus Wolfebacteria bacterium GW2011_GWE2_44_13|Parcubacteria (Wolfebacteria) bacterium GW2011_GWE2_44_13|2626541851
IMG2626541870	Bacteria|unclassified|unclassified|unclassified|unclassified|unclassified|candidate division WS6 bacterium GW2011_GWF2_39_15|candidate division WS6 bacterium GW2011_GWF2_39_15|2626541870
IMG2626541877	Bacteria|Candidatus Peregrinibacteria|unclassified|unclassified|unclassified|unclassified|Candidatus Peregrinibacteria bacterium GW2011_GWF2_39_17|Peregrinibacteria bacterium GW2011_GWF2_39_17|2626541877
IMG2626541878	Bacteria|Candidatus Peregrinibacteria|unclassified|unclassified|unclassified|unclassified|Candidatus Peregrinibacteria bacterium GW2011_GWF2_43_17|Peregrinibacteria bacterium GW2011_GWF2_43_17|2626541878
IMG2626541938	Bacteria|unclassified|unclassified|unclassified|unclassified|unclassified|Parcubacteria group bacterium GW2011_GWA2_40_14|Parcubacteria bacterium GW2011_GWA2_40_14|2626541938
IMG2626541940	Bacteria|unclassified|unclassified|unclassified|unclassified|unclassified|Parcubacteria group bacterium GW2011_GWA2_40_23|Parcubacteria bacterium GW2011_GWA2_40_23|2626541940
IMG2626541943	Bacteria|Candidatus Nomurabacteria|unclassified|unclassified|unclassified|unclassified|Candidatus Nomurabacteria bacterium GW2011_GWA2_40_9|Parcubacteria (Nomurabacteria) bacterium GW2011_GWA2_40_9|2626541943
IMG2626541959	Bacteria|Candidatus Shapirobacteria|unclassified|unclassified|unclassified|unclassified|Candidatus Shapirobacteria bacterium GW2011_GWF2_37_20|Microgenomates (Shapirobacteria) bacterium GW2011_GWF2_37_20|2626541959
IMG2626541966	Bacteria|unclassified|unclassified|unclassified|unclassified|unclassified|Parcubacteria group bacterium GW2011_GWF2_40_10|Parcubacteria bacterium GW2011_GWF2_40_10|2626541966
IMG2626541972	Bacteria|Candidatus Azambacteria|unclassified|unclassified|unclassified|unclassified|Candidatus Azambacteria bacterium GW2011_GWF2_42_22|Parcubacteria (Azambacteria) bacterium GW2011_GWF2_42_22|2626541972
IMG2626541974	Bacteria|Candidatus Falkowbacteria|unclassified|unclassified|unclassified|unclassified|Candidatus Falkowbacteria bacterium GW2011_GWF2_43_32|Parcubacteria (Falkowbacteria) bacterium GW2011_GWF2_43_32|2626541974
IMG2626541978	Bacteria|Candidatus Magasanikbacteria|unclassified|unclassified|unclassified|unclassified|Candidatus Magasanikbacteria bacterium GW2011_GWA2_41_55|Parcubacteria (Magasanikbacteria) bacterium GW2011_GWA2_41_55|2626541978
IMG2626541982	Bacteria|Candidatus Kuenenbacteria|unclassified|unclassified|unclassified|unclassified|Candidatus Kuenenbacteria bacterium GW2011_GWA2_42_15|Parcubacteria (Kuenenbacteria) bacterium GW2011_GWA2_42_15|2626541982
IMG2626541992	Bacteria|Candidatus Jorgensenbacteria|unclassified|unclassified|unclassified|unclassified|Candidatus Jorgensenbacteria bacterium GW2011_GWA2_45_13|Parcubacteria (Jorgensenbacteria) bacterium GW2011_GWA2_45_13|2626541992
IMG2626541995	Bacteria|unclassified|unclassified|unclassified|unclassified|unclassified|Microgenomates group bacterium GW2011_GWF2_45_18|Microgenomates bacterium GW2011_GWF2_45_18|2626541995
IMG2626542003	Bacteria|Candidatus Nomurabacteria|unclassified|unclassified|unclassified|unclassified|Candidatus Nomurabacteria bacterium GW2011_GWA1_37_20|Parcubacteria (Nomurabacteria) bacterium GW2011_GWA1_37_20|2626542003
IMG2626542010	Bacteria|unclassified|unclassified|unclassified|unclassified|unclassified|Parcubacteria group bacterium GW2011_GWF2_46_8|Parcubacteria bacterium GW2011_GWF2_46_8|2626542010
IMG2626542018	Bacteria|Candidatus Berkelbacteria|unclassified|unclassified|unclassified|unclassified|Berkelbacteria bacterium GW2011_GWA1_39_10|Berkelbacteria bacterium GW2011_GWA1_39_10|2626542018
IMG2626542019	Bacteria|Candidatus Berkelbacteria|unclassified|unclassified|unclassified|unclassified|Berkelbacteria bacterium GW2011_GWA2_38_9|Berkelbacteria bacterium GW2011_GWA2_38_9|2626542019
IMG2626542032	Bacteria|Candidatus Magasanikbacteria|unclassified|unclassified|unclassified|unclassified|Candidatus Magasanikbacteria bacterium GW2011_GWA2_46_17|Parcubacteria (Magasanikbacteria) bacterium GW2011_GWA2_46_17|2626542032
IMG2626542038	Bacteria|unclassified|unclassified|unclassified|unclassified|unclassified|Parcubacteria group bacterium GW2011_GWA2_47_9|Parcubacteria bacterium GW2011_GWA2_47_9|2626542038
IMG2626542040	Bacteria|unclassified|unclassified|unclassified|unclassified|unclassified|Parcubacteria group bacterium GW2011_GWA1_51_12|Parcubacteria bacterium GW2011_GWA1_51_12|2626542040
IMG2626542058	Bacteria|unclassified|unclassified|unclassified|unclassified|unclassified|candidate division WS6 bacterium GW2011_GWA2_37_6|candidate division WS6 bacterium GW2011_GWA2_37_6|2626542058
IMG2626542063	Bacteria|candidate division CPR3|unclassified|unclassified|unclassified|unclassified|candidate division CPR3 bacterium GW2011_GWF2_35_18|candidate division CPR3 bacterium GW2011_GWF2_35_18|2626542063
IMG2626542066	Bacteria|Candidatus Peregrinibacteria|unclassified|unclassified|unclassified|unclassified|Candidatus Peregrinibacteria bacterium GW2011_GWC2_33_13|Peregrinibacteria bacterium GW2011_GWC2_33_13|2626542066
IMG2626542067	Bacteria|Candidatus Peregrinibacteria|unclassified|unclassified|unclassified|unclassified|Candidatus Peregrinibacteria bacterium GW2011_GWC2_39_14|Peregrinibacteria bacterium GW2011_GWC2_39_14|2626542067
IMG2626542069	Bacteria|unclassified|unclassified|unclassified|unclassified|unclassified|Parcubacteria group bacterium GW2011_GWA2_48_9|Parcubacteria bacterium GW2011_GWA2_48_9|2626542069
IMG2626542116	Bacteria|unclassified|unclassified|unclassified|unclassified|unclassified|Parcubacteria group bacterium GW2011_GWB1_49_12|Parcubacteria bacterium GW2011_GWB1_49_12|2626542116
IMG2626542118	Bacteria|Candidatus Jorgensenbacteria|unclassified|unclassified|unclassified|unclassified|Candidatus Jorgensenbacteria bacterium GW2011_GWB1_49_9|Parcubacteria (Jorgensenbacteria) bacterium GW2011_GWB1_49_9|2626542118
IMG2626542119	Bacteria|Candidatus Jorgensenbacteria|unclassified|unclassified|unclassified|unclassified|Candidatus Jorgensenbacteria bacterium GW2011_GWB1_50_10|Parcubacteria (Jorgensenbacteria) bacterium GW2011_GWB1_50_10|2626542119
IMG2626542128	Bacteria|Candidatus Uhrbacteria|unclassified|unclassified|unclassified|unclassified|Candidatus Uhrbacteria bacterium GW2011_GWB2_41_36|Parcubacteria (Uhrbacteria) bacterium GW2011_GWB2_41_36|2626542128
IMG2626542130	Bacteria|Candidatus Wolfebacteria|unclassified|unclassified|unclassified|unclassified|Candidatus Wolfebacteria bacterium GW2011_GWB1_41_12|Parcubacteria (Wolfebacteria) bacterium GW2011_GWB1_41_12|2626542130
IMG2626542133	Bacteria|unclassified|unclassified|unclassified|unclassified|unclassified|Parcubacteria group bacterium GW2011_GWB1_41_6|Parcubacteria bacterium GW2011_GWB1_41_6|2626542133
IMG2626542136	Bacteria|unclassified|unclassified|unclassified|unclassified|unclassified|Parcubacteria group bacterium GW2011_GWB1_42_6|Parcubacteria bacterium GW2011_GWB1_42_6|2626542136
IMG2626542148	Bacteria|unclassified|unclassified|unclassified|unclassified|unclassified|candidate division TM6 bacterium GW2011_GWE2_41_16|candidate division TM6 bacterium GW2011_GWE2_41_16|2626542148
IMG2626542149	Bacteria|unclassified|unclassified|unclassified|unclassified|unclassified|candidate division TM6 bacterium GW2011_GWE2_42_60|candidate division TM6 bacterium GW2011_GWE2_42_60|2626542149
IMG2626542150	Bacteria|unclassified|unclassified|unclassified|unclassified|unclassified|candidate division TM6 bacterium GW2011_GWF2_28_16|candidate division TM6 bacterium GW2011_GWF2_28_16|2626542150
IMG2626542166	Bacteria|unclassified|unclassified|unclassified|unclassified|unclassified|Parcubacteria group bacterium GW2011_GWB1_43_8b|Parcubacteria bacterium GW2011_GWB1_43_8b|2626542166
IMG2626542172	Bacteria|unclassified|unclassified|unclassified|unclassified|unclassified|Parcubacteria group bacterium GW2011_GWB1_45_7|Parcubacteria bacterium GW2011_GWB1_45_7|2626542172
IMG2626542186	Bacteria|unclassified|unclassified|unclassified|unclassified|unclassified|candidate division TM6 bacterium GW2011_GWF2_37_49|candidate division TM6 bacterium GW2011_GWF2_37_49|2626542186
IMG2626542193	Bacteria|candidate division WWE3|unclassified|unclassified|unclassified|unclassified|candidate division WWE3 bacterium GW2011_GWA1_46_21|candidate division WWE3 bacterium GW2011_GWA1_46_21|2626542193
IMG2626542203	Bacteria|unclassified|unclassified|unclassified|unclassified|unclassified|Parcubacteria group bacterium GW2011_GWC2_48_17|Parcubacteria bacterium GW2011_GWC2_48_17|2626542203
IMG2626542209	Bacteria|unclassified|unclassified|unclassified|unclassified|unclassified|Parcubacteria group bacterium GW2011_GWB1_57_6|Parcubacteria bacterium GW2011_GWB1_57_6|2626542209
IMG2626542216	Bacteria|Candidatus Nomurabacteria|unclassified|unclassified|unclassified|unclassified|Candidatus Nomurabacteria bacterium GW2011_GWC1_37_9|Parcubacteria (Nomurabacteria) bacterium GW2011_GWC1_37_9|2626542216
IMG2626542217	Bacteria|unclassified|unclassified|unclassified|unclassified|unclassified|Parcubacteria group bacterium GW2011_GWC1_38_17|Parcubacteria bacterium GW2011_GWC1_38_17|2626542217
IMG2626542247	Bacteria|unclassified|unclassified|unclassified|unclassified|unclassified|Parcubacteria group bacterium GW2011_GWD2_42_14|Parcubacteria bacterium GW2011_GWD2_42_14|2626542247
IMG2626542255	Bacteria|unclassified|unclassified|unclassified|unclassified|unclassified|Parcubacteria group bacterium GW2011_GWC1_41_7|Parcubacteria bacterium GW2011_GWC1_41_7|2626542255
IMG2626542263	Bacteria|unclassified|unclassified|unclassified|unclassified|unclassified|Parcubacteria group bacterium GW2011_GWC1_51_35|Parcubacteria bacterium GW2011_GWC1_51_35|2626542263
IMG2626542292	Bacteria|Candidatus Azambacteria|unclassified|unclassified|unclassified|unclassified|Candidatus Azambacteria bacterium GW2011_GWE1_42_9|Parcubacteria (Azambacteria) bacterium GW2011_GWE1_42_9|2626542292
IMG2626542303	Bacteria|Candidatus Collierbacteria|unclassified|unclassified|unclassified|unclassified|Candidatus Collierbacteria bacterium GW2011_GWC2_45_40|Microgenomates (Collierbacteria) bacterium GW2011_GWC2_45_40|2626542303
IMG2626542327	Bacteria|Candidatus Giovannonibacteria|unclassified|unclassified|unclassified|unclassified|Candidatus Giovannonibacteria bacterium GW2011_GWA1_43_15|Parcubacteria (Giovannonibacteria) bacterium GW2011_GWA1_43_15|2626542327
IMG2626542364	Bacteria|unclassified|unclassified|unclassified|unclassified|unclassified|Parcubacteria group bacterium GW2011_GWA2_38_13|Parcubacteria bacterium GW2011_GWA2_38_13|2626542364
IMG2626542365	Bacteria|unclassified|unclassified|unclassified|unclassified|unclassified|Parcubacteria group bacterium GW2011_GWA2_38_13b|Parcubacteria (OD1-vii) bacterium GW2011_GWA2_38_13b|2626542365
IMG2626542366	Bacteria|unclassified|unclassified|unclassified|unclassified|unclassified|Parcubacteria group bacterium GW2011_GWA2_38_27|Parcubacteria bacterium GW2011_GWA2_38_27|2626542366
IMG2626542368	Bacteria|unclassified|unclassified|unclassified|unclassified|unclassified|Parcubacteria group bacterium GW2011_GWA2_39_18|Parcubacteria bacterium GW2011_GWA2_39_18|2626542368
IMG2626542379	Bacteria|candidate division WWE3|unclassified|unclassified|unclassified|unclassified|candidate division WWE3 bacterium GW2011_GWC2_44_9|candidate division WWE3 bacterium GW2011_GWC2_44_9|2626542379
IMG2626542421	Bacteria|Candidatus Woesebacteria|unclassified|unclassified|unclassified|unclassified|Candidatus Woesebacteria bacterium GW2011_GWA1_41_7|Microgenomates (Woesebacteria) bacterium GW2011_GWA1_41_7|2626542421
IMG2626542423	Bacteria|Candidatus Gottesmanbacteria|unclassified|unclassified|unclassified|unclassified|Candidatus Gottesmanbacteria bacterium GW2011_GWA1_44_24b|Microgenomates (Gottesmanbacteria) bacterium GW2011_GWA1_44_24b|2626542423
IMG2626542435	Bacteria|unclassified|unclassified|unclassified|unclassified|unclassified|Microgenomates group bacterium GW2011_GWA1_48_10|Microgenomates bacterium GW2011_GWA1_48_10|2626542435
IMG2626542441	Bacteria|Candidatus Roizmanbacteria|unclassified|unclassified|unclassified|unclassified|Candidatus Roizmanbacteria bacterium GW2011_GWA2_34_18|Microgenomates (Roizmanbacteria) bacterium GW2011_GWA2_34_18|2626542441
IMG2626542451	Bacteria|Candidatus Roizmanbacteria|unclassified|unclassified|unclassified|unclassified|Candidatus Roizmanbacteria bacterium GW2011_GWB1_40_7|Microgenomates (Roizmanbacteria) bacterium GW2011_GWB1_40_7|2626542451
IMG2626542453	Bacteria|Candidatus Woesebacteria|unclassified|unclassified|unclassified|unclassified|Candidatus Woesebacteria bacterium GW2011_GWB1_41_10|Microgenomates (Woesebacteria) bacterium GW2011_GWB1_41_10|2626542453
IMG2626542458	Bacteria|Candidatus Woesebacteria|unclassified|unclassified|unclassified|unclassified|Candidatus Woesebacteria bacterium GW2011_GWB1_43_14|Microgenomates (Woesebacteria) bacterium GW2011_GWB1_43_14|2626542458
IMG2626542460	Bacteria|Candidatus Woesebacteria|unclassified|unclassified|unclassified|unclassified|Candidatus Woesebacteria bacterium GW2011_GWB1_44_11b|Microgenomates (Woesebacteria) bacterium GW2011_GWB1_44_11b|2626542460
IMG2627853502	Bacteria|unclassified|unclassified|unclassified|unclassified|unclassified|Parcubacteria group bacterium GW2011_GWC2_45_7|Parcubacteria bacterium GW2011_GWC2_45_7|2627853502
IMG2627853791	Bacteria|Thermotogae|Thermotogae|Thermotogales|Thermotogaceae|Thermotoga|Thermotoga sp. RQ7|Thermotoga sp. RQ7|2627853791
IMG2630968266	Bacteria|Acidobacteria|unclassified|unclassified|unclassified|unclassified|Acidobacteria bacterium Mor1|Acidobacteria bacterium Mor1|2630968266
IMG2630968337	Bacteria|Proteobacteria|Alphaproteobacteria|Kiloniellales|Kiloniellaceae|Kiloniella|Kiloniella litopenaei|Kiloniella litopenaei P1-1|2630968337
IMG2630968813	Bacteria|Bacteroidetes|Flavobacteriia|Flavobacteriales|unclassified|Candidatus Sulcia|Candidatus Sulcia muelleri|Candidatus Sulcia muelleri TETUND|2630968813
IMG2630968948	Bacteria|Actinobacteria|Actinobacteria|unclassified|unclassified|unclassified|Actinobacteria bacterium IMCC26207|Actinobacteria bacterium IMCC26207|2630968948
IMG2634166279	Bacteria|Actinobacteria|Actinobacteria|Micrococcales|Microbacteriaceae|Agrococcus|Agrococcus jejuensis|Agrococcus jejuensis DSM 22002|2634166279
IMG2634166300	Bacteria|Bacteroidetes|Chitinophagia|Chitinophagales|Chitinophagaceae|Sediminibacterium|Sediminibacterium ginsengisoli|Sediminibacterium ginsengisoli DSM 22335|2634166300
IMG2634166301	Bacteria|Bacteroidetes|Sphingobacteriia|Sphingobacteriales|Sphingobacteriaceae|Sphingobacterium|Sphingobacterium mizutaii|Sphingobacterium mizutaii DSM 11724|2634166301
IMG2634166305	Bacteria|Firmicutes|Clostridia|Clostridiales|Peptococcaceae|Peptococcus|Peptococcus niger|Peptococcus niger DSM 20475|2634166305
IMG2634166451	Bacteria|Actinobacteria|Coriobacteriia|Coriobacteriales|Coriobacteriaceae|unclassified|Coriobacteriaceae bacterium 68-1-3|Coriobacteriaceae bacterium 68-1-3|2634166451
IMG2634166714	Bacteria|Candidatus Marinimicrobia|unclassified|unclassified|unclassified|unclassified|Marinimicrobia bacterium SCGC AAA240-L11|Marinimicrobia bacterium SCGC AAA240-L11 (unscreened)|2634166714
IMG2634166716	Bacteria|Chloroflexi|unclassified|unclassified|unclassified|unclassified|Chloroflexi bacterium SCGC AAA240-P09|Chloroflexi bacterium SCGC AAA240-P09 (unscreened)|2634166716
IMG2634166736	Bacteria|Chloroflexi|unclassified|unclassified|unclassified|unclassified|Chloroflexi bacterium SCGC AB-633-M15|Chloroflexi bacterium SCGC AB-633-M15 (unscreened)|2634166736
IMG2636415417	Bacteria|Proteobacteria|Alphaproteobacteria|Rickettsiales|Candidatus Midichloriaceae|Candidatus Jidaibacter|Candidatus Jidaibacter acanthamoeba|Candidatus Jidaibacter acanthamoeba UWC36|2636415417
IMG2636415818	Bacteria|unclassified|Candidatus Babeliae|Candidatus Babeliales|Candidatus Babeliaceae|Candidatus Babela|Candidatus Babela massiliensis|delta proteobacterium BABL1|2636415818
IMG2636415932	Bacteria|Bacteroidetes|Cytophagia|Cytophagales|Amoebophilaceae|Candidatus Cardinium|Cardinium endosymbiont of Encarsia pergandiella|Cardinium endosymbiont cEper1 of Encarsia pergandiella (unscreened)|2636415932
IMG2636415956	Bacteria|Fibrobacteres|Chitinispirillia|Chitinispirillales|Chitinispirillaceae|Chitinispirillum|Chitinispirillum alkaliphilum|Haloalkaliphilic bacterium ACht6-1|2636415956
IMG2636416168	Bacteria|Proteobacteria|Deltaproteobacteria|Myxococcales|unclassified|Enhygromyxa|Enhygromyxa salina|Enhygromyxa salina DSM 15201|2636416168
IMG2639762629	Bacteria|Candidatus Calescamantes|unclassified|unclassified|unclassified|unclassified|Calescamantes bacterium JGI MDM2 SSWTFF-3-M19|Calescamantes bacterium JGI MDM2 SSWTFF-3-M19 (unscreened)|2639762629
IMG2639762710	Bacteria|Chloroflexi|unclassified|unclassified|unclassified|unclassified|Chloroflexi bacterium SCGC AB-629-P13|Chloroflexi bacterium SCGC AB-629-P13 v2 (unscreened)|2639762710
IMG2639762714	Bacteria|Proteobacteria|Alphaproteobacteria|unclassified|unclassified|unclassified|alpha proteobacterium SCGC AB-629-F11|Alphaproteobacteria bacterium SCGC AB-629-F11 - v2 (unscreened)|2639762714
IMG2642422587	Bacteria|Firmicutes|Clostridia|Halanaerobiales|Halanaerobiaceae|Halanaerobium|Halanaerobium congolense|Halanaerobium congolense WG8|2642422587
IMG2643221866	Bacteria|Proteobacteria|Alphaproteobacteria|Rhizobiales|Methylobacteriaceae|Methylobacterium|Methylobacterium sp. Leaf93|Methylobacterium sp. Leaf93|2643221866
IMG2643221962	Bacteria|Actinobacteria|Actinobacteria|Propionibacteriales|Nocardioidaceae|Aeromicrobium|Aeromicrobium sp. Root344|Aeromicrobium sp. Root344|2643221962
IMG2645727612	Bacteria|Chloroflexi|Anaerolineae|Anaerolineales|Anaerolineaceae|Thermanaerothrix|Thermanaerothrix daxensis|Thermanaerothrix daxensis GNS-1|2645727612
IMG2645728025	Bacteria|Tenericutes|Mollicutes|Acholeplasmatales|Acholeplasmataceae|Candidatus Phytoplasma|Candidatus Phytoplasma pruni|Candidatus Phytoplasma pruni CX|2645728025
IMG2645728126	Bacteria|Candidatus Fervidibacteria|unclassified|unclassified|unclassified|unclassified|Candidatus Fervidibacteria bacterium JGI MDM2 SSWTFF-3-K9|Fervidibacteria bacterium JGI MDM2 SSWTFF-3-K9 (unscreened)|2645728126
IMG2648501445	Bacteria|Proteobacteria|Epsilonproteobacteria|unclassified|unclassified|Sulfurovum|Sulfurovum lithotrophicum|Sulfurovum lithotrophicum ATCC BAA-797|2648501445
IMG2648501544	Bacteria|Bacteroidetes|Bacteroidia|Bacteroidales|Bacteroidaceae|Bacteroides|Candidatus Bacteroides periocalifornicus|Candidatus Bacteroides periocalifornicus Genome 12B|2648501544
IMG2648501571	Bacteria|Actinobacteria|unclassified|unclassified|unclassified|unclassified|unclassified|Actinobacteria FSWF8 bin_1|2648501571
IMG2648501871	Bacteria|Proteobacteria|Gammaproteobacteria|Thiotrichales|Francisellaceae|Francisella|Francisella tularensis|Francisella tularensis holarctica OR96-0246|2648501871
IMG2651869523	Bacteria|Actinobacteria|Actinobacteria|unclassified|unclassified|unclassified|unclassified|Actinobacteria FNEB6 bin_2 acI-B|2651869523
IMG2651869525	Bacteria|Candidatus Parcubacteria|unclassified|unclassified|unclassified|unclassified|unclassified|Parcubacteria FNEB6 bin_26|2651869525
IMG2651869526	Bacteria|Candidatus Parcubacteria|unclassified|unclassified|unclassified|unclassified|unclassified|Parcubacteria FNEB6 bin_28|2651869526
IMG2651869530	Bacteria|Candidatus Parcubacteria|unclassified|unclassified|unclassified|unclassified|unclassified|Parcubacteria FNEB6 bin_47|2651869530
IMG2651869833	Bacteria|Tenericutes|Mollicutes|Acholeplasmatales|Acholeplasmataceae|Candidatus Phytoplasma|'Echinacea purpurea' witches'-broom phytoplasma|Echinacea purpurea' witches'-broom phytoplasma NCHU2014|2651869833
IMG2651869888	Bacteria|unclassified|unclassified|unclassified|unclassified|unclassified|bacterium JGI 053|Gemm-3 bacterium JGI 053 (unscreened)|2651869888
IMG2651870035	Bacteria|Chloroflexi|Dehalococcoidia|unclassified|unclassified|unclassified|unclassified|unclassified Chloroflexi Bin 43-1|2651870035
IMG2651870052	Bacteria|unclassified|unclassified|unclassified|unclassified|unclassified|unclassified|unclassified Marinimicrobia Bin 45-1|2651870052
IMG2651870060	Bacteria|Nitrospinae|Nitrospinia|Nitrospinales|Nitrospinaceae|Nitrospina|unclassified|unclassified Nitrospina Bin 25|2651870060
IMG2651870223	Bacteria|Candidatus Marinimicrobia|unclassified|unclassified|unclassified|unclassified|unclassified|Marinimicrobia (SAR406 cluster) bacterium REDSEA-S14_B6|2651870223
IMG2651870257	Bacteria|Proteobacteria|Deltaproteobacteria|unclassified|unclassified|unclassified|unclassified|SAR324 cluster deltaproteobacterium REDSEA-S15_B6|2651870257
IMG2651870261	Bacteria|Proteobacteria|Deltaproteobacteria|unclassified|unclassified|unclassified|unclassified|SAR324 cluster deltaproteobacterium REDSEA-S33_B4|2651870261
IMG2651870266	Bacteria|Proteobacteria|Gammaproteobacteria|unclassified|unclassified|unclassified|unclassified|SAR86 cluster gammaproteobacterium REDSEA-S09_B4|2651870266
IMG2651870286	Bacteria|Proteobacteria|Gammaproteobacteria|unclassified|unclassified|unclassified|unclassified|Unclassified gammaproteobacterium REDSEA-S14_B7|2651870286
IMG2651870287	Bacteria|Proteobacteria|Gammaproteobacteria|unclassified|unclassified|unclassified|unclassified|Unclassified gammaproteobacterium REDSEA-S15_B12|2651870287
IMG2651870363	Bacteria|Firmicutes|Negativicutes|Selenomonadales|Selenomonadaceae|Megamonas|Megamonas sp. Calf98-2|Megamonas sp. Calf98-2|2651870363
IMG2654587567	Bacteria|Proteobacteria|Deltaproteobacteria|Desulfarculales|Desulfarculaceae|Desulfocarbo|Desulfocarbo indianensis|Desulfocarbo indianensis SCBM|2654587567
IMG2654587926	Bacteria|Chloroflexi|Dehalococcoidia|unclassified|unclassified|unclassified|Dehalococcoidia bacterium SM23_28_2|Dehalococcoidia bacterium SM23_28_2|2654587926
IMG2654587936	Bacteria|Gemmatimonadetes|Gemmatimonadetes|Gemmatimonadales|Gemmatimonadaceae|Gemmatimonas|Gemmatimonas sp. SM23_52|Gemmatimonas sp. SM23_52|2654587936
IMG2654587947	Bacteria|candidate division WOR-3|unclassified|unclassified|unclassified|unclassified|candidate division WOR_3 bacterium SM23_42|candidate division WOR_3 bacterium SM23_42|2654587947
IMG2654588057	Bacteria|Planctomycetes|unclassified|unclassified|unclassified|unclassified|Planctomycetes bacterium SM23_32|Planctomycetes bacterium SM23_32|2654588057
IMG2654588061	Bacteria|Candidatus Sumerlaeota|unclassified|unclassified|unclassified|unclassified|candidate division BRC1 bacterium SM23_51|candidate division BRC1 bacterium SM23_51|2654588061
IMG2654588062	Bacteria|Candidatus Microgenomates|unclassified|unclassified|unclassified|unclassified|Microgenomates bacterium DG_75|Microgenomates bacterium DG_75|2654588062
IMG2654588063	Bacteria|unclassified|unclassified|unclassified|unclassified|unclassified|bacterium SM23_31|bacterium SM23_31|2654588063
IMG2654588064	Bacteria|Candidatus Parcubacteria|unclassified|unclassified|unclassified|unclassified|Parcubacteria bacterium DG_74_1|Parcubacteria bacterium DG_74_1|2654588064
IMG2654588067	Bacteria|unclassified|unclassified|unclassified|unclassified|unclassified|candidate division TA06 bacterium SM23_40|candidate division TA06 bacterium SM23_40|2654588067
IMG2654588068	Bacteria|Planctomycetes|unclassified|unclassified|unclassified|unclassified|Planctomycetes bacterium DG_23|Planctomycetes bacterium DG_23|2654588068
IMG2654588085	Bacteria|Spirochaetes|unclassified|unclassified|unclassified|unclassified|Spirochaetes bacterium DG_61|Spirochaetes bacterium DG_61|2654588085
IMG2654588087	Bacteria|candidate division KD3-62|unclassified|unclassified|unclassified|unclassified|candidate division KD3-62 bacterium DG_56|candidate division KD3-62 bacterium DG_56|2654588087
IMG2657244902	Bacteria|Firmicutes|Clostridia|Clostridiales|Eubacteriaceae|Eubacterium|Eubacterium pyruvativorans|Eubacterium pyruvativorans KHGC13|2657244902
IMG2657244903	Bacteria|Actinobacteria|Coriobacteriia|Coriobacteriales|Atopobiaceae|Olsenella|Olsenella umbonata|Olsenella umbonata WCP15|2657244903
IMG2657244987	Bacteria|Proteobacteria|Epsilonproteobacteria|Campylobacterales|Helicobacteraceae|Helicobacter|Helicobacter sp. MIT 05-5293|Helicobacter sp. 05-5293|2657244987
IMG2657245022	Bacteria|Proteobacteria|Gammaproteobacteria|Legionellales|Legionellaceae|Legionella|Legionella drozanskii|Legionella drozanskii ATCC 700990|2657245022
IMG2657245163	Bacteria|Proteobacteria|Deltaproteobacteria|unclassified|unclassified|unclassified|unclassified|Candidatus Phosphitivorax anaerolimi Phox-21|2657245163
IMG2657245174	Bacteria|Spirochaetes|Spirochaetia|Spirochaetales|Spirochaetaceae|Spirochaeta|unclassified|Spirochaeta sp. EBM-43|2657245174
IMG2657245283	Bacteria|Deferribacteres|Deferribacteres|unclassified|unclassified|unclassified|Deferribacteres bacterium SCGC AC-312_P07|Deferribacteres bacterium SCGC AC-312_P07 - v2 (contamination screened)|2657245283
IMG2660238650	Bacteria|Thermotogae|Thermotogae|Kosmotogales|Kosmotogaceae|Mesotoga|Mesotoga infera|Mesotoga infera PhosAc3|2660238650
IMG2663762776	Bacteria|Proteobacteria|Gammaproteobacteria|Pseudomonadales|Pseudomonadaceae|Pseudomonas|Pseudomonas linyingensis|Pseudomonas linyingensis LMG 25967|2663762776
IMG2663763040	Bacteria|Proteobacteria|Gammaproteobacteria|Pseudomonadales|Moraxellaceae|Acinetobacter|Acinetobacter oleivorans|Acinetobacter oleivorans KCTC 23045|2663763040
IMG2663763041	Bacteria|Proteobacteria|Epsilonproteobacteria|Campylobacterales|Campylobacteraceae|Campylobacter|Campylobacter coli|Campylobacter coli RC013|2663763041
IMG2663763042	Bacteria|Bacteroidetes|Flavobacteriia|Flavobacteriales|Flavobacteriaceae|Lutibacter|Lutibacter profundi|Lutibacter profundi LP1|2663763042
IMG2663763043	Bacteria|Actinobacteria|Actinobacteria|Corynebacteriales|Mycobacteriaceae|Mycobacteroides|Mycobacteroides abscessus|Mycobacteroides abscessus PAP067|2663763043
IMG2663763046	Bacteria|Proteobacteria|Betaproteobacteria|Burkholderiales|Burkholderiaceae|Burkholderia|Burkholderia pseudomallei|Burkholderia pseudomallei 115|2663763046
IMG2663763555	Bacteria|Chloroflexi|unclassified|unclassified|unclassified|unclassified|Chloroflexi bacterium SCGC AC-312_M19|Chloroflexi bacterium SCGC AC-312_M19v2 (unscreened)|2663763555
IMG2663763556	Bacteria|Chloroflexi|unclassified|unclassified|unclassified|unclassified|Chloroflexi bacterium SCGC AC-312_M19|Chloroflexi bacterium SCGC AC-312_M19v2 (contamination screened)|2663763556
IMG2663763599	Bacteria|Proteobacteria|Gammaproteobacteria|Pseudomonadales|Pseudomonadaceae|Pseudomonas|Pseudomonas pachastrellae|Pseudomonas pachastrellae LMG 23570|2663763599
IMG2667527203	Bacteria|candidate division WPS-2|unclassified|unclassified|unclassified|unclassified|unclassified|unclassified candidate division WPS-2 bacterium bin22|2667527203
IMG2667527204	Bacteria|candidate division WPS-2|unclassified|unclassified|unclassified|unclassified|unclassified|unclassified candidate division WPS-2 bacterium bin23|2667527204
IMG2667527363	Bacteria|Cyanobacteria|unclassified|Synechococcales|Prochloraceae|Prochlorococcus|Prochlorococcus sp. AG-363-B18|Prochlorococcus sp. AG-363-B18 (Screened)|2667527363
IMG2671180457	Bacteria|Proteobacteria|Alphaproteobacteria|Rhizobiales|Hyphomicrobiaceae|Blastochloris|Blastochloris viridis|Blastochloris viridis ATCC 19567|2671180457
IMG2671180960	Bacteria|Chloroflexi|Ardenticatenia|Ardenticatenales|Ardenticatenaceae|Ardenticatena|Ardenticatena maritima|Ardenticatena maritima 110S|2671180960
IMG2675903070	Bacteria|Proteobacteria|Alphaproteobacteria|Rhodospirillales|Rhodospirillaceae|Magnetospirillum|Magnetospirillum sp. ME-1|Magnetospirillum sp. ME-1 re-analysis|2675903070
IMG2675903157	Bacteria|Actinobacteria|Actinobacteria|Actinomycetales|Actinomycetaceae|Actinobaculum|Actinobaculum suis|Actinobaculum suis DSM 20639|2675903157
IMG2675903428	Bacteria|Firmicutes|Negativicutes|Veillonellales|Veillonellaceae|Veillonella|Veillonella atypica|Veillonella atypica CMW7756B|2675903428
IMG2675903597	Bacteria|Firmicutes|Bacilli|Bacillales|Bacillaceae|Hydrogenibacillus|Hydrogenibacillus schlegelii|Hydrogenibacillus schlegelii DSM 2000|2675903597
IMG2675903702	Bacteria|Proteobacteria|Gammaproteobacteria|unclassified|unclassified|unclassified|Olavius algarvensis Gamma 3 endosymbiont|Gammaproteobacterium sp. OalgG3|2675903702
IMG2681812884	Bacteria|unclassified|unclassified|unclassified|unclassified|unclassified|unclassified|Bacterium SAG AG-538-M14|2681812884
IMG2681813040	Bacteria|Bacteroidetes|Bacteroidia|Bacteroidales|unclassified|unclassified|Bacteroidales bacterium KA00251|Bacteroidales bacterium KA00251|2681813040
IMG2681813063	Bacteria|Firmicutes|Bacilli|Lactobacillales|Aerococcaceae|Aerococcus|Aerococcus christensenii|Aerococcus christensenii KA00635|2681813063
IMG2681813066	Bacteria|Bacteroidetes|Bacteroidia|Bacteroidales|Prevotellaceae|Prevotella|Prevotella corporis|Prevotella corporis MJR7716|2681813066
IMG2684622544	Bacteria|Proteobacteria|Gammaproteobacteria|unclassified|unclassified|Thiohalorhabdus|Thiohalorhabdus denitrificans|Thiohalorhabdus denitrificans HL 19|2684622544
IMG2684622609	Bacteria|Proteobacteria|Epsilonproteobacteria|Campylobacterales|Campylobacteraceae|Arcobacter|Arcobacter skirrowii|Arcobacter skirrowii L403|2684622609
IMG2684623052	Bacteria|Proteobacteria|Alphaproteobacteria|Rhizobiales|Hyphomicrobiaceae|Rhodoplanes|Rhodoplanes sp. Z2-YC6860|Rhodoplanes sp. Z2-YC6860|2684623052
IMG2684623064	Bacteria|Proteobacteria|Alphaproteobacteria|Rhizobiales|Brucellaceae|Ochrobactrum|Ochrobactrum pseudogrignonense|Ochrobactrum pseudogrignonense K8|2684623064
IMG2684623181	Bacteria|Proteobacteria|Gammaproteobacteria|Oceanospirillales|Halomonadaceae|Candidatus Evansia|Candidatus Evansia muelleri|Candidatus Evansia muelleri CEM1|2684623181
IMG2687453149	Bacteria|Proteobacteria|Gammaproteobacteria|Pseudomonadales|Moraxellaceae|Moraxella|Moraxella ovis|Moraxella ovis 199/55|2687453149
IMG2687453331	Bacteria|Actinobacteria|Coriobacteriia|Coriobacteriales|Atopobiaceae|Olsenella|Olsenella sp. oral taxon 807|Olsenella sp. F0089|2687453331
IMG2687453348	Bacteria|Firmicutes|Erysipelotrichia|Erysipelotrichales|Erysipelotrichaceae|Turicibacter|Turicibacter sp. H121|Turicibacter sp. H121|2687453348
IMG2687453381	Bacteria|Firmicutes|Bacilli|Lactobacillales|Streptococcaceae|Streptococcus|Streptococcus pyogenes|Streptococcus pyogenes NGAS322|2687453381
IMG2687453524	Bacteria|Proteobacteria|Deltaproteobacteria|unclassified|Candidatus Desulfofervidaceae|Candidatus Desulfofervidus|Candidatus Desulfofervidus auxilii|delta proteobacterium HotSeep1|2687453524
IMG2687453610	Bacteria|Proteobacteria|Gammaproteobacteria|Oceanospirillales|Halomonadaceae|Candidatus Portiera|Candidatus Portiera aleyrodidarum|Candidatus Portiera aleyrodidarum AD-CAI|2687453610
IMG2687453671	Bacteria|unclassified|unclassified|unclassified|unclassified|unclassified|unclassified|SC3 bacterium JGI 048 (unscreened)|2687453671
IMG2690315631	Bacteria|Proteobacteria|Gammaproteobacteria|Chromatiales|unclassified|unclassified|unclassified|TsSOB|2690315631
IMG2690315884	Bacteria|Proteobacteria|Alphaproteobacteria|Rhodospirillales|Acetobacteraceae|Komagataeibacter|Komagataeibacter xylinus|Komagataeibacter xylinus ATCC53582|2690315884
IMG2690315885	Bacteria|Proteobacteria|Alphaproteobacteria|Kordiimonadales|Kordiimonadaceae|Kordiimonas|Kordiimonas lacus|Kordiimonas lacus S3-22|2690315885
IMG2693429797	Bacteria|Candidatus Peregrinibacteria|unclassified|unclassified|unclassified|unclassified|unclassified|unclassified Peregrinibacteria Bin 16|2693429797
IMG2693429805	Bacteria|Planctomycetes|Planctomycetia|Planctomycetales|Planctomycetaceae|unclassified|unclassified|unclassified Planctomycetaceae Bin 22|2693429805
IMG2693429807	Bacteria|unclassified|unclassified|unclassified|unclassified|unclassified|unclassified|unclassified Bacteria Bin 13|2693429807
IMG2693429830	Bacteria|unclassified|unclassified|unclassified|unclassified|unclassified|Parcubacteria group bacterium JGI CrystG Apr02-2-C5|Parcubacteria bacterium JGI CrystG Apr02-2-C5 (unscreened)|2693429830
IMG2693429901	Bacteria|Firmicutes|Clostridia|Clostridiales|Caldicoprobacteraceae|Caldicoprobacter|Caldicoprobacter faecalis|Caldicoprobacter faecalis DSM 20678|2693429901
IMG2695420562	Bacteria|unclassified|unclassified|unclassified|unclassified|unclassified|bacterium T2.1|Pyropristinus bacterium T2.1|2695420562
IMG2698536724	Bacteria|Actinobacteria|unclassified|unclassified|unclassified|unclassified|unclassified|unclassified Actinobacteria bacterium bin2|2698536724
IMG2698536734	Bacteria|unclassified|unclassified|unclassified|unclassified|unclassified|bacterium AD3(2012)|unclassified bacterium bin12|2698536734
IMG2698536735	Bacteria|unclassified|unclassified|unclassified|unclassified|unclassified|bacterium AD3(2012)|unclassified bacterium bin13|2698536735
IMG2698536738	Bacteria|Chloroflexi|Chloroflexia|unclassified|unclassified|unclassified|unclassified|unclassified Chloroflexia bacterium bin16|2698536738
IMG2698536739	Bacteria|Chloroflexi|Chloroflexia|unclassified|unclassified|unclassified|unclassified|unclassified Chloroflexia bacterium bin17|2698536739
IMG2698536740	Bacteria|Chloroflexi|Chloroflexia|unclassified|unclassified|unclassified|unclassified|unclassified Chloroflexia bacterium bin18|2698536740
IMG2698536831	Bacteria|Candidatus Microgenomates|unclassified|unclassified|unclassified|unclassified|Candidatus Microgenomates bacterium JGI CrystG Apr02-2-B12|Microgenomates bacterium JGI CrystG Apr02-2-B12 (unscreened)|2698536831
IMG2698536867	Bacteria|unclassified|unclassified|unclassified|unclassified|unclassified|Parcubacteria group bacterium JGI CrystG Apr3-4-H16|Parcubacteria bacterium JGI CrystG Apr3-4-H16 (unscreened)|2698536867
IMG2698536875	Bacteria|unclassified|unclassified|unclassified|unclassified|unclassified|Parcubacteria group bacterium JGI CrystG Apr3-1-D14|Parcubacteria bacterium JGI CrystG Apr3-1-D14 (unscreened)|2698536875
IMG2698536877	Bacteria|unclassified|unclassified|unclassified|unclassified|unclassified|Parcubacteria group bacterium JGI CrystG Apr3-4-D19|Parcubacteria bacterium JGI CrystG Apr3-4-D19 (unscreened)|2698536877
IMG2698536890	Bacteria|unclassified|unclassified|unclassified|unclassified|unclassified|Patescibacteria group bacterium JGI CrystG Apr3-1-B19|Patescibacteria bacterium JGI CrystG Apr3-1-B19 (unscreened)|2698536890
IMG2700988623	Bacteria|Candidatus Microgenomates|unclassified|unclassified|unclassified|unclassified|unclassified|unclassified Microgenomates (FBP) bacterium R-68213|2700988623
IMG2703719177	Bacteria|Armatimonadetes|unclassified|unclassified|unclassified|unclassified|Armatimonadetes bacterium JGI M3C4D3-002-C13|Armatimonadetes bacterium JGI M3C4D3-002-C13 (unscreened)|2703719177
IMG2703719264	Bacteria|Fibrobacteres|Fibrobacteria|Fibrobacterales|Fibrobacteraceae|Fibrobacter|Fibrobacter sp. UWR3|Fibrobacter sp. UWR3|2703719264
IMG2706794656	Bacteria|Firmicutes|Clostridia|Clostridiales|Lachnospiraceae|Roseburia|Roseburia faecis|Roseburia faecis M72|2706794656
IMG2706794984	Bacteria|Chloroflexi|Dehalococcoidia|unclassified|unclassified|unclassified|Dehalococcoidia bacterium SCGC AG-205-J23|Dehalococcoidia bacterium SCGC AG-205-J23 (contamination screened)|2706794984
IMG2706794988	Bacteria|Chloroflexi|Dehalococcoidia|unclassified|unclassified|unclassified|Dehalococcoidia bacterium SCGC AG-205-K13|Dehalococcoidia bacterium SCGC AG-205-K13 (contamination screened)|2706794988
IMG2708742533	Bacteria|Proteobacteria|Oligoflexia|Oligoflexales|Pseudobacteriovoracaceae|Pseudobacteriovorax|Pseudobacteriovorax antillogorgiicola|Pseudobacteriovorax antillogorgiicola RKEM611|2708742533
IMG2708742571	Bacteria|Candidatus Jorgensenbacteria|unclassified|unclassified|unclassified|unclassified|Candidatus Jorgensenbacteria bacterium GWA1_54_12|Candidatus Jorgensenbacteria bacterium GWA1_54_12|2708742571
IMG2708742572	Bacteria|Candidatus Daviesbacteria|unclassified|unclassified|unclassified|unclassified|Candidatus Daviesbacteria bacterium GWA1_38_6|Candidatus Daviesbacteria bacterium GWA1_38_6|2708742572
IMG2708742576	Bacteria|Candidatus Woesebacteria|unclassified|unclassified|unclassified|unclassified|Candidatus Woesebacteria bacterium GWA1_41_8|Candidatus Woesebacteria bacterium GWA1_41_8|2708742576
IMG2708742602	Bacteria|Candidatus Wildermuthbacteria|unclassified|unclassified|unclassified|unclassified|Candidatus Wildermuthbacteria bacterium GWA2_46_15|Candidatus Wildermuthbacteria bacterium GWA2_46_15|2708742602
IMG2708742608	Bacteria|Spirochaetes|unclassified|unclassified|unclassified|unclassified|Spirochaetes bacterium GWB1_36_13|Spirochaetes bacterium GWB1_36_13|2708742608
IMG2708742624	Bacteria|Proteobacteria|Deltaproteobacteria|unclassified|unclassified|unclassified|Deltaproteobacteria bacterium GWC2_65_14|Deltaproteobacteria bacterium GWC2_65_14|2708742624
IMG2708742628	Bacteria|Proteobacteria|Deltaproteobacteria|unclassified|unclassified|unclassified|Deltaproteobacteria bacterium GWC2_66_88|Deltaproteobacteria bacterium GWC2_66_88|2708742628
IMG2708742640	Bacteria|Candidatus Wallbacteria|unclassified|unclassified|unclassified|unclassified|Candidatus Wallbacteria bacterium GWC2_49_35|Candidatus Wallbacteria bacterium GWC2_49_35|2708742640
IMG2708742644	Bacteria|Candidatus Margulisbacteria|unclassified|unclassified|unclassified|unclassified|Candidatus Margulisbacteria bacterium GWE2_39_32|Candidatus Margulisbacteria bacterium GWE2_39_32|2708742644
IMG2708742648	Bacteria|Firmicutes|unclassified|unclassified|unclassified|unclassified|Firmicutes bacterium GWE2_51_13|Firmicutes bacterium GWE2_51_13|2708742648
IMG2708742661	Bacteria|Spirochaetes|unclassified|unclassified|unclassified|unclassified|Spirochaetes bacterium GWF1_51_8|Spirochaetes bacterium GWF1_51_8|2708742661
IMG2708742666	Bacteria|Spirochaetes|unclassified|unclassified|unclassified|unclassified|Spirochaetes bacterium GWF1_41_5|Spirochaetes bacterium GWF1_41_5|2708742666
IMG2708742684	Bacteria|Lentisphaerae|unclassified|unclassified|unclassified|unclassified|Lentisphaerae bacterium GWF2_50_93|Lentisphaerae bacterium GWF2_50_93|2708742684
IMG2708742686	Bacteria|Lentisphaerae|unclassified|unclassified|unclassified|unclassified|Lentisphaerae bacterium GWF2_38_69|Lentisphaerae bacterium GWF2_38_69|2708742686
IMG2708742691	Bacteria|Spirochaetes|unclassified|unclassified|unclassified|unclassified|Spirochaetes bacterium RBG_13_68_11|Spirochaetes bacterium RBG_13_68_11|2708742691
IMG2708742692	Bacteria|Candidatus Moranbacteria|unclassified|unclassified|unclassified|unclassified|Candidatus Moranbacteria bacterium RBG_13_45_13|Candidatus Moranbacteria bacterium RBG_13_45_13|2708742692
IMG2708742708	Bacteria|Candidatus Abawacabacteria|unclassified|unclassified|unclassified|unclassified|Candidatus Abawacabacteria bacterium RBG_16_42_10|Candidatus Abawacabacteria bacterium RBG_16_42_10|2708742708
IMG2708742709	Bacteria|unclassified|unclassified|unclassified|unclassified|unclassified|candidate division KSB1 bacterium RBG_16_48_16|candidate division KSB1 bacterium RBG_16_48_16|2708742709
IMG2708742711	Bacteria|Chloroflexi|unclassified|unclassified|unclassified|unclassified|Chloroflexi bacterium RBG_16_70_13|Chloroflexi bacterium RBG_16_70_13|2708742711
IMG2708742727	Bacteria|Candidatus Eisenbacteria|unclassified|unclassified|unclassified|unclassified|Candidatus Eisenbacteria bacterium RBG_16_71_46|Candidatus Eisenbacteria bacterium RBG_16_71_46|2708742727
IMG2708742730	Bacteria|Candidatus Aminicenantes|unclassified|unclassified|unclassified|unclassified|Candidatus Aminicenantes bacterium RBG_16_63_16|Candidatus Aminicenantes bacterium RBG_16_63_16|2708742730
IMG2708742734	Bacteria|candidate division Zixibacteria|unclassified|unclassified|unclassified|unclassified|candidate division Zixibacteria bacterium RBG_16_43_9|candidate division Zixibacteria bacterium RBG_16_43_9|2708742734
IMG2708742742	Bacteria|Candidatus Woesebacteria|unclassified|unclassified|unclassified|unclassified|Candidatus Woesebacteria bacterium RBG_16_41_13|Candidatus Woesebacteria bacterium RBG_16_41_13|2708742742
IMG2708742750	Bacteria|Planctomycetes|unclassified|unclassified|unclassified|unclassified|Planctomycetes bacterium RBG_16_43_13|Planctomycetes bacterium RBG_16_43_13|2708742750
IMG2708742751	Bacteria|unclassified|unclassified|unclassified|unclassified|unclassified|Microgenomates group bacterium RBG_16_45_19|Microgenomates group bacterium RBG_16_45_19|2708742751
IMG2708742767	Bacteria|Actinobacteria|unclassified|unclassified|unclassified|unclassified|Actinobacteria bacterium RBG_16_68_12|Actinobacteria bacterium RBG_16_68_12|2708742767
IMG2708742781	Bacteria|Chloroflexi|unclassified|unclassified|unclassified|unclassified|Chloroflexi bacterium RBG_16_48_8|Chloroflexi bacterium RBG_16_48_8|2708742781
IMG2708742788	Bacteria|Candidatus Fraserbacteria|unclassified|unclassified|unclassified|unclassified|Candidatus Fraserbacteria bacterium RBG_16_55_9|Candidatus Fraserbacteria bacterium RBG_16_55_9|2708742788
IMG2708742797	Bacteria|Chloroflexi|unclassified|unclassified|unclassified|unclassified|Chloroflexi bacterium RBG_16_64_43|Chloroflexi bacterium RBG_16_64_43|2708742797
IMG2708742799	Bacteria|Chloroflexi|unclassified|unclassified|unclassified|unclassified|Chloroflexi bacterium RBG_16_69_14|Chloroflexi bacterium RBG_16_69_14|2708742799
IMG2708742801	Bacteria|Planctomycetes|unclassified|unclassified|unclassified|unclassified|Planctomycetes bacterium RBG_16_59_8|Planctomycetes bacterium RBG_16_59_8|2708742801
IMG2708742803	Bacteria|Actinobacteria|unclassified|unclassified|unclassified|unclassified|Actinobacteria bacterium RBG_16_64_13|Actinobacteria bacterium RBG_16_64_13|2708742803
IMG2708742804	Bacteria|Candidatus Woykebacteria|unclassified|unclassified|unclassified|unclassified|Candidatus Woykebacteria bacterium RBG_16_39_9b|Candidatus Woykebacteria bacterium RBG_16_39_9b|2708742804
IMG2708742811	Bacteria|candidate division WWE3|unclassified|unclassified|unclassified|unclassified|candidate division WWE3 bacterium RBG_19FT_COMBO_34_6|candidate division WWE3 bacterium RBG_19FT_COMBO_34_6|2708742811
IMG2708742816	Bacteria|candidate division WWE3|unclassified|unclassified|unclassified|unclassified|candidate division WWE3 bacterium RBG_19FT_COMBO_53_11|candidate division WWE3 bacterium RBG_19FT_COMBO_53_11|2708742816
IMG2708742843	Bacteria|Nitrospirae|unclassified|unclassified|unclassified|unclassified|Nitrospirae bacterium RBG_19FT_COMBO_42_15|Nitrospirae bacterium RBG_19FT_COMBO_42_15|2708742843
IMG2708742853	Bacteria|Chloroflexi|unclassified|unclassified|unclassified|unclassified|Chloroflexi bacterium RBG_19FT_COMBO_49_13|Chloroflexi bacterium RBG_19FT_COMBO_49_13|2708742853
IMG2708742859	Bacteria|Proteobacteria|Alphaproteobacteria|unclassified|unclassified|unclassified|Alphaproteobacteria bacterium RIFCSPHIGHO2_01_FULL_41_14|Alphaproteobacteria bacterium RIFCSPHIGHO2_01_FULL_41_14|2708742859
IMG2708742883	Bacteria|Candidatus Nomurabacteria|unclassified|unclassified|unclassified|unclassified|Candidatus Nomurabacteria bacterium RIFCSPHIGHO2_01_FULL_39_9|Candidatus Nomurabacteria bacterium RIFCSPHIGHO2_01_FULL_39_9|2708742883
IMG2708742902	Bacteria|Candidatus Taylorbacteria|unclassified|unclassified|unclassified|unclassified|Candidatus Taylorbacteria bacterium RIFCSPHIGHO2_01_FULL_46_22b|Candidatus Taylorbacteria bacterium RIFCSPHIGHO2_01_FULL_46_22b|2708742902
IMG2708742904	Bacteria|unclassified|unclassified|unclassified|unclassified|unclassified|Parcubacteria group bacterium RIFCSPHIGHO2_01_FULL_47_10b|Parcubacteria group bacterium RIFCSPHIGHO2_01_FULL_47_10b|2708742904
IMG2708742915	Bacteria|Candidatus Komeilibacteria|unclassified|unclassified|unclassified|unclassified|Candidatus Komeilibacteria bacterium RIFCSPHIGHO2_01_FULL_52_14|Candidatus Komeilibacteria bacterium RIFCSPHIGHO2_01_FULL_52_14|2708742915
IMG2708742951	Bacteria|candidate division WWE3|unclassified|unclassified|unclassified|unclassified|candidate division WWE3 bacterium RIFCSPHIGHO2_01_FULL_35_17|candidate division WWE3 bacterium RIFCSPHIGHO2_01_FULL_35_17|2708742951
IMG2708742954	Bacteria|candidate division WWE3|unclassified|unclassified|unclassified|unclassified|candidate division WWE3 bacterium RIFCSPHIGHO2_01_FULL_40_23|candidate division WWE3 bacterium RIFCSPHIGHO2_01_FULL_40_23|2708742954
IMG2708742957	Bacteria|Candidatus Ryanbacteria|unclassified|unclassified|unclassified|unclassified|Candidatus Ryanbacteria bacterium RIFCSPHIGHO2_01_FULL_45_22|Candidatus Ryanbacteria bacterium RIFCSPHIGHO2_01_FULL_45_22|2708742957
IMG2708742960	Bacteria|Candidatus Doudnabacteria|unclassified|unclassified|unclassified|unclassified|Candidatus Doudnabacteria bacterium RIFCSPHIGHO2_01_FULL_50_11|Candidatus Doudnabacteria bacterium RIFCSPHIGHO2_01_FULL_50_11|2708742960
IMG2708742963	Bacteria|Candidatus Magasanikbacteria|unclassified|unclassified|unclassified|unclassified|Candidatus Magasanikbacteria bacterium RIFCSPHIGHO2_01_FULL_33_34|Candidatus Magasanikbacteria bacterium RIFCSPHIGHO2_01_FULL_33_34|2708742963
IMG2708742966	Bacteria|Candidatus Spechtbacteria|unclassified|unclassified|unclassified|unclassified|Candidatus Spechtbacteria bacterium RIFCSPHIGHO2_01_FULL_38_11|Candidatus Spechtbacteria bacterium RIFCSPHIGHO2_01_FULL_38_11|2708742966
IMG2708742967	Bacteria|Candidatus Buchananbacteria|unclassified|unclassified|unclassified|unclassified|Candidatus Buchananbacteria bacterium RIFCSPHIGHO2_01_FULL_39_14|Candidatus Buchananbacteria bacterium RIFCSPHIGHO2_01_FULL_39_14|2708742967
IMG2708742972	Bacteria|unclassified|unclassified|unclassified|unclassified|unclassified|Parcubacteria group bacterium RIFCSPHIGHO2_01_FULL_40_30|Parcubacteria group bacterium RIFCSPHIGHO2_01_FULL_40_30|2708742972
IMG2708742987	Bacteria|unclassified|unclassified|unclassified|unclassified|unclassified|Parcubacteria group bacterium RIFCSPHIGHO2_01_FULL_45_26|Parcubacteria group bacterium RIFCSPHIGHO2_01_FULL_45_26|2708742987
IMG2708742993	Bacteria|Candidatus Wolfebacteria|unclassified|unclassified|unclassified|unclassified|Candidatus Wolfebacteria bacterium RIFCSPHIGHO2_01_FULL_48_22|Candidatus Wolfebacteria bacterium RIFCSPHIGHO2_01_FULL_48_22|2708742993
IMG2708743003	Bacteria|Candidatus Kaiserbacteria|unclassified|unclassified|unclassified|unclassified|Candidatus Kaiserbacteria bacterium RIFCSPHIGHO2_01_FULL_56_24|Candidatus Kaiserbacteria bacterium RIFCSPHIGHO2_01_FULL_56_24|2708743003
IMG2708743021	Bacteria|unclassified|unclassified|unclassified|unclassified|unclassified|Microgenomates group bacterium RIFCSPHIGHO2_01_FULL_45_11|Microgenomates group bacterium RIFCSPHIGHO2_01_FULL_45_11|2708743021
IMG2708743022	Bacteria|Candidatus Chisholmbacteria|unclassified|unclassified|unclassified|unclassified|Candidatus Chisholmbacteria bacterium RIFCSPHIGHO2_01_FULL_48_12|Candidatus Chisholmbacteria bacterium RIFCSPHIGHO2_01_FULL_48_12|2708743022
IMG2708743026	Bacteria|Candidatus Abawacabacteria|unclassified|unclassified|unclassified|unclassified|Candidatus Abawacabacteria bacterium RIFCSPHIGHO2_01_FULL_46_8|Candidatus Abawacabacteria bacterium RIFCSPHIGHO2_01_FULL_46_8|2708743026
IMG2708743043	Bacteria|Candidatus Andersenbacteria|unclassified|unclassified|unclassified|unclassified|Candidatus Andersenbacteria bacterium RIFCSPHIGHO2_01_FULL_46_36|Candidatus Andersenbacteria bacterium RIFCSPHIGHO2_01_FULL_46_36|2708743043
IMG2708743053	Bacteria|Candidatus Portnoybacteria|unclassified|unclassified|unclassified|unclassified|Candidatus Portnoybacteria bacterium RIFCSPHIGHO2_01_FULL_40_12b|Candidatus Portnoybacteria bacterium RIFCSPHIGHO2_01_FULL_40_12b|2708743053
IMG2708743071	Bacteria|Candidatus Azambacteria|unclassified|unclassified|unclassified|unclassified|Candidatus Azambacteria bacterium RIFCSPHIGHO2_01_FULL_44_55|Candidatus Azambacteria bacterium RIFCSPHIGHO2_01_FULL_44_55|2708743071
IMG2708743083	Bacteria|Candidatus Lloydbacteria|unclassified|unclassified|unclassified|unclassified|Candidatus Lloydbacteria bacterium RIFCSPHIGHO2_01_FULL_49_22|Candidatus Lloydbacteria bacterium RIFCSPHIGHO2_01_FULL_49_22|2708743083
IMG2708743085	Bacteria|Candidatus Sungbacteria|unclassified|unclassified|unclassified|unclassified|Candidatus Sungbacteria bacterium RIFCSPHIGHO2_01_FULL_50_25|Candidatus Sungbacteria bacterium RIFCSPHIGHO2_01_FULL_50_25|2708743085
IMG2708743086	Bacteria|Candidatus Magasanikbacteria|unclassified|unclassified|unclassified|unclassified|Candidatus Magasanikbacteria bacterium RIFCSPHIGHO2_01_FULL_50_8|Candidatus Magasanikbacteria bacterium RIFCSPHIGHO2_01_FULL_50_8|2708743086
IMG2708743087	Bacteria|Candidatus Taylorbacteria|unclassified|unclassified|unclassified|unclassified|Candidatus Taylorbacteria bacterium RIFCSPHIGHO2_01_FULL_51_15|Candidatus Taylorbacteria bacterium RIFCSPHIGHO2_01_FULL_51_15|2708743087
IMG2708743110	Bacteria|Candidatus Gottesmanbacteria|unclassified|unclassified|unclassified|unclassified|Candidatus Gottesmanbacteria bacterium RIFCSPHIGHO2_01_FULL_42_12|Candidatus Gottesmanbacteria bacterium RIFCSPHIGHO2_01_FULL_42_12|2708743110
IMG2708743124	Bacteria|candidate division WWE3|unclassified|unclassified|unclassified|unclassified|candidate division WWE3 bacterium RIFCSPHIGHO2_01_FULL_42_13|candidate division WWE3 bacterium RIFCSPHIGHO2_01_FULL_42_13|2708743124
IMG2710264500	Bacteria|Chloroflexi|unclassified|unclassified|unclassified|unclassified|unclassified|Unclassified Chloroflexi sp. SA_8|2710264500
IMG2710264515	Bacteria|Candidatus Andersenbacteria|unclassified|unclassified|unclassified|unclassified|Candidatus Andersenbacteria bacterium RIFCSPHIGHO2_02_FULL_46_16|Candidatus Andersenbacteria bacterium RIFCSPHIGHO2_02_FULL_46_16|2710264515
IMG2710264530	Bacteria|Candidatus Yanofskybacteria|unclassified|unclassified|unclassified|unclassified|Candidatus Yanofskybacteria bacterium RIFCSPHIGHO2_02_FULL_41_29|Candidatus Yanofskybacteria bacterium RIFCSPHIGHO2_02_FULL_41_29|2710264530
IMG2710264535	Bacteria|Candidatus Spechtbacteria|unclassified|unclassified|unclassified|unclassified|Candidatus Spechtbacteria bacterium RIFCSPHIGHO2_02_FULL_43_15b|Candidatus Spechtbacteria bacterium RIFCSPHIGHO2_02_FULL_43_15b|2710264535
IMG2710264559	Bacteria|Candidatus Kaiserbacteria|unclassified|unclassified|unclassified|unclassified|Candidatus Kaiserbacteria bacterium RIFCSPHIGHO2_02_FULL_55_25|Candidatus Kaiserbacteria bacterium RIFCSPHIGHO2_02_FULL_55_25|2710264559
IMG2710264562	Bacteria|Candidatus Roizmanbacteria|unclassified|unclassified|unclassified|unclassified|Candidatus Roizmanbacteria bacterium RIFCSPHIGHO2_02_FULL_37_13b|Candidatus Roizmanbacteria bacterium RIFCSPHIGHO2_02_FULL_37_13b|2710264562
IMG2710264569	Bacteria|Candidatus Levybacteria|unclassified|unclassified|unclassified|unclassified|Candidatus Levybacteria bacterium RIFCSPHIGHO2_02_FULL_40_18|Candidatus Levybacteria bacterium RIFCSPHIGHO2_02_FULL_40_18|2710264569
IMG2710264586	Bacteria|Candidatus Omnitrophica|unclassified|unclassified|unclassified|unclassified|Omnitrophica bacterium RIFCSPHIGHO2_02_FULL_51_18|Omnitrophica bacterium RIFCSPHIGHO2_02_FULL_51_18|2710264586
IMG2710264609	Bacteria|Candidatus Zambryskibacteria|unclassified|unclassified|unclassified|unclassified|Candidatus Zambryskibacteria bacterium RIFCSPHIGHO2_02_FULL_43_14|Candidatus Zambryskibacteria bacterium RIFCSPHIGHO2_02_FULL_43_14|2710264609
IMG2710264631	Bacteria|Candidatus Sungbacteria|unclassified|unclassified|unclassified|unclassified|Candidatus Sungbacteria bacterium RIFCSPHIGHO2_02_FULL_53_17|Candidatus Sungbacteria bacterium RIFCSPHIGHO2_02_FULL_53_17|2710264631
IMG2710264638	Bacteria|Candidatus Daviesbacteria|unclassified|unclassified|unclassified|unclassified|Candidatus Daviesbacteria bacterium RIFCSPHIGHO2_02_FULL_37_9|Candidatus Daviesbacteria bacterium RIFCSPHIGHO2_02_FULL_37_9|2710264638
IMG2710264647	Bacteria|Candidatus Roizmanbacteria|unclassified|unclassified|unclassified|unclassified|Candidatus Roizmanbacteria bacterium RIFCSPHIGHO2_02_FULL_43_11|Candidatus Roizmanbacteria bacterium RIFCSPHIGHO2_02_FULL_43_11|2710264647
IMG2710264661	Bacteria|Proteobacteria|Deltaproteobacteria|unclassified|unclassified|unclassified|Deltaproteobacteria bacterium RIFCSPHIGHO2_02_FULL_44_53|Deltaproteobacteria bacterium RIFCSPHIGHO2_02_FULL_44_53|2710264661
IMG2710264685	Bacteria|Candidatus Nealsonbacteria|unclassified|unclassified|unclassified|unclassified|Candidatus Nealsonbacteria bacterium RIFCSPHIGHO2_02_FULL_43_13|Candidatus Nealsonbacteria bacterium RIFCSPHIGHO2_02_FULL_43_13|2710264685
IMG2710264689	Bacteria|Candidatus Taylorbacteria|unclassified|unclassified|unclassified|unclassified|Candidatus Taylorbacteria bacterium RIFCSPHIGHO2_02_FULL_44_12|Candidatus Taylorbacteria bacterium RIFCSPHIGHO2_02_FULL_44_12|2710264689
IMG2710264694	Bacteria|Candidatus Jorgensenbacteria|unclassified|unclassified|unclassified|unclassified|Candidatus Jorgensenbacteria bacterium RIFCSPHIGHO2_02_FULL_45_20|Candidatus Jorgensenbacteria bacterium RIFCSPHIGHO2_02_FULL_45_20|2710264694
IMG2710264701	Bacteria|Candidatus Kaiserbacteria|unclassified|unclassified|unclassified|unclassified|Candidatus Kaiserbacteria bacterium RIFCSPHIGHO2_02_FULL_49_11|Candidatus Kaiserbacteria bacterium RIFCSPHIGHO2_02_FULL_49_11|2710264701
IMG2710264702	Bacteria|Candidatus Wildermuthbacteria|unclassified|unclassified|unclassified|unclassified|Candidatus Wildermuthbacteria bacterium RIFCSPHIGHO2_02_FULL_49_17|Candidatus Wildermuthbacteria bacterium RIFCSPHIGHO2_02_FULL_49_17|2710264702
IMG2710264726	Bacteria|Candidatus Omnitrophica|unclassified|unclassified|unclassified|unclassified|Omnitrophica WOR_2 bacterium RIFCSPHIGHO2_02_FULL_50_17|Omnitrophica WOR_2 bacterium RIFCSPHIGHO2_02_FULL_50_17|2710264726
IMG2710264736	Bacteria|Candidatus Doudnabacteria|unclassified|unclassified|unclassified|unclassified|Candidatus Doudnabacteria bacterium RIFCSPHIGHO2_02_FULL_46_11|Candidatus Doudnabacteria bacterium RIFCSPHIGHO2_02_FULL_46_11|2710264736
IMG2710264761	Bacteria|Chloroflexi|unclassified|unclassified|unclassified|unclassified|unclassified|Unclassified Chloroflexi sp. SA_10|2710264761
IMG2710264762	Bacteria|Chloroflexi|unclassified|unclassified|unclassified|unclassified|unclassified|Unclassified Chloroflexi sp. SA_12|2710264762
IMG2710264765	Bacteria|Chloroflexi|unclassified|unclassified|unclassified|unclassified|unclassified|Unclassified Chloroflexi sp. SA_15|2710264765
IMG2710264768	Bacteria|Chloroflexi|unclassified|unclassified|unclassified|unclassified|unclassified|Unclassified Chloroflexi sp. SA_16|2710264768
IMG2710723522	Bacteria|Candidatus Jacksonbacteria|unclassified|unclassified|unclassified|unclassified|Candidatus Jacksonbacteria bacterium RIFCSPHIGHO2_12_FULL_44_12|Candidatus Jacksonbacteria bacterium RIFCSPHIGHO2_12_FULL_44_12|2710723522
IMG2710723526	Bacteria|Candidatus Liptonbacteria|unclassified|unclassified|unclassified|unclassified|Candidatus Liptonbacteria bacterium RIFCSPHIGHO2_12_FULL_60_13|Candidatus Liptonbacteria bacterium RIFCSPHIGHO2_12_FULL_60_13|2710723526
IMG2710723527	Bacteria|Candidatus Roizmanbacteria|unclassified|unclassified|unclassified|unclassified|Candidatus Roizmanbacteria bacterium RIFCSPHIGHO2_12_FULL_37_23|Candidatus Roizmanbacteria bacterium RIFCSPHIGHO2_12_FULL_37_23|2710723527
IMG2710723538	Bacteria|Proteobacteria|Epsilonproteobacteria|Campylobacterales|Helicobacteraceae|Sulfurimonas|Sulfurimonas sp. RIFCSPHIGHO2_12_FULL_36_9|Sulfurimonas sp. RIFCSPHIGHO2_12_FULL_36_9|2710723538
IMG2710723550	Bacteria|Candidatus Yanofskybacteria|unclassified|unclassified|unclassified|unclassified|Candidatus Yanofskybacteria bacterium RIFCSPHIGHO2_12_FULL_43_11|Candidatus Yanofskybacteria bacterium RIFCSPHIGHO2_12_FULL_43_11|2710723550
IMG2710723555	Bacteria|Candidatus Uhrbacteria|unclassified|unclassified|unclassified|unclassified|Candidatus Uhrbacteria bacterium RIFCSPHIGHO2_12_FULL_60_25|Candidatus Uhrbacteria bacterium RIFCSPHIGHO2_12_FULL_60_25|2710723555
IMG2710723561	Bacteria|Candidatus Daviesbacteria|unclassified|unclassified|unclassified|unclassified|Candidatus Daviesbacteria bacterium RIFCSPHIGHO2_12_FULL_43_11|Candidatus Daviesbacteria bacterium RIFCSPHIGHO2_12_FULL_43_11|2710723561
IMG2710723582	Bacteria|Candidatus Daviesbacteria|unclassified|unclassified|unclassified|unclassified|Candidatus Daviesbacteria bacterium RIFCSPHIGHO2_12_FULL_37_16|Candidatus Daviesbacteria bacterium RIFCSPHIGHO2_12_FULL_37_16|2710723582
IMG2710723622	Bacteria|unclassified|unclassified|unclassified|unclassified|unclassified|candidate division TM6 bacterium RIFCSPHIGHO2_12_FULL_36_22|candidate division TM6 bacterium RIFCSPHIGHO2_12_FULL_36_22|2710723622
IMG2710723624	Bacteria|Candidatus Berkelbacteria|unclassified|unclassified|unclassified|unclassified|Candidatus Berkelbacteria bacterium RIFCSPHIGHO2_12_FULL_36_9|Candidatus Berkelbacteria bacterium RIFCSPHIGHO2_12_FULL_36_9|2710723624
IMG2710723627	Bacteria|Proteobacteria|Gammaproteobacteria|unclassified|unclassified|unclassified|Gammaproteobacteria bacterium RIFCSPHIGHO2_12_FULL_37_14|Gammaproteobacteria bacterium RIFCSPHIGHO2_12_FULL_37_14|2710723627
IMG2710723631	Bacteria|Candidatus Wildermuthbacteria|unclassified|unclassified|unclassified|unclassified|Candidatus Wildermuthbacteria bacterium RIFCSPHIGHO2_12_FULL_40_12|Candidatus Wildermuthbacteria bacterium RIFCSPHIGHO2_12_FULL_40_12|2710723631
IMG2710723633	Bacteria|Proteobacteria|Gammaproteobacteria|unclassified|unclassified|unclassified|Gammaproteobacteria bacterium RIFCSPHIGHO2_12_FULL_41_15|Gammaproteobacteria bacterium RIFCSPHIGHO2_12_FULL_41_15|2710723633
IMG2710723641	Bacteria|Candidatus Yanofskybacteria|unclassified|unclassified|unclassified|unclassified|Candidatus Yanofskybacteria bacterium RIFCSPHIGHO2_12_FULL_45_19b|Candidatus Yanofskybacteria bacterium RIFCSPHIGHO2_12_FULL_45_19b|2710723641
IMG2710723644	Bacteria|Candidatus Uhrbacteria|unclassified|unclassified|unclassified|unclassified|Candidatus Uhrbacteria bacterium RIFCSPHIGHO2_12_FULL_57_11|Candidatus Uhrbacteria bacterium RIFCSPHIGHO2_12_FULL_57_11|2710723644
IMG2710723653	Bacteria|Candidatus Saccharibacteria|unclassified|unclassified|unclassified|unclassified|Candidatus Saccharibacteria bacterium RIFCSPHIGHO2_12_FULL_41_12|Candidatus Saccharibacteria bacterium RIFCSPHIGHO2_12_FULL_41_12|2710723653
IMG2710723672	Bacteria|Candidatus Kaiserbacteria|unclassified|unclassified|unclassified|unclassified|Candidatus Kaiserbacteria bacterium RIFCSPHIGHO2_12_FULL_55_13|Candidatus Kaiserbacteria bacterium RIFCSPHIGHO2_12_FULL_55_13|2710723672
IMG2710723681	Bacteria|Candidatus Saccharibacteria|unclassified|unclassified|unclassified|unclassified|Candidatus Saccharibacteria bacterium RIFCSPHIGHO2_12_FULL_47_16b|Candidatus Saccharibacteria bacterium RIFCSPHIGHO2_12_FULL_47_16b|2710723681
IMG2710723682	Bacteria|unclassified|unclassified|unclassified|unclassified|unclassified|candidate division TM6 bacterium RIFCSPHIGHO2_12_FULL_32_22|candidate division TM6 bacterium RIFCSPHIGHO2_12_FULL_32_22|2710723682
IMG2710723688	Bacteria|unclassified|unclassified|unclassified|unclassified|unclassified|candidate division TM6 bacterium RIFCSPHIGHO2_12_FULL_38_8|candidate division TM6 bacterium RIFCSPHIGHO2_12_FULL_38_8|2710723688
IMG2710723689	Bacteria|Candidatus Dadabacteria|unclassified|unclassified|unclassified|unclassified|Candidatus Dadabacteria bacterium RIFCSPHIGHO2_12_FULL_53_21|Candidatus Dadabacteria bacterium RIFCSPHIGHO2_12_FULL_53_21|2710723689
IMG2710723690	Bacteria|Candidatus Uhrbacteria|unclassified|unclassified|unclassified|unclassified|Candidatus Uhrbacteria bacterium RIFCSPHIGHO2_12_FULL_54_23|Candidatus Uhrbacteria bacterium RIFCSPHIGHO2_12_FULL_54_23|2710723690
IMG2710723706	Bacteria|Candidatus Chisholmbacteria|unclassified|unclassified|unclassified|unclassified|Candidatus Chisholmbacteria bacterium RIFCSPLOWO2_01_FULL_50_28|Candidatus Chisholmbacteria bacterium RIFCSPLOWO2_01_FULL_50_28|2710723706
IMG2710723715	Bacteria|Candidatus Tagabacteria|unclassified|unclassified|unclassified|unclassified|Candidatus Tagabacteria bacterium RIFCSPLOWO2_01_FULL_39_11|Candidatus Tagabacteria bacterium RIFCSPLOWO2_01_FULL_39_11|2710723715
IMG2710723741	Bacteria|Candidatus Wolfebacteria|unclassified|unclassified|unclassified|unclassified|Candidatus Wolfebacteria bacterium RIFCSPLOWO2_01_FULL_47_17b|Candidatus Wolfebacteria bacterium RIFCSPLOWO2_01_FULL_47_17b|2710723741
IMG2710723745	Bacteria|unclassified|unclassified|unclassified|unclassified|unclassified|Parcubacteria group bacterium RIFCSPLOWO2_01_FULL_48_18|Parcubacteria group bacterium RIFCSPLOWO2_01_FULL_48_18|2710723745
IMG2710723751	Bacteria|Candidatus Liptonbacteria|unclassified|unclassified|unclassified|unclassified|Candidatus Liptonbacteria bacterium RIFCSPLOWO2_01_FULL_52_25|Candidatus Liptonbacteria bacterium RIFCSPLOWO2_01_FULL_52_25|2710723751
IMG2710723760	Bacteria|Candidatus Roizmanbacteria|unclassified|unclassified|unclassified|unclassified|Candidatus Roizmanbacteria bacterium RIFCSPLOWO2_01_FULL_37_12|Candidatus Roizmanbacteria bacterium RIFCSPLOWO2_01_FULL_37_12|2710723760
IMG2710723765	Bacteria|Candidatus Gottesmanbacteria|unclassified|unclassified|unclassified|unclassified|Candidatus Gottesmanbacteria bacterium RIFCSPLOWO2_01_FULL_39_12b|Candidatus Gottesmanbacteria bacterium RIFCSPLOWO2_01_FULL_39_12b|2710723765
IMG2710723777	Bacteria|Candidatus Peregrinibacteria|unclassified|unclassified|unclassified|unclassified|Candidatus Peregrinibacteria bacterium RIFCSPLOWO2_01_FULL_48_20|Candidatus Peregrinibacteria bacterium RIFCSPLOWO2_01_FULL_48_20|2710723777
IMG2710723783	Bacteria|Candidatus Staskawiczbacteria|unclassified|unclassified|unclassified|unclassified|Candidatus Staskawiczbacteria bacterium RIFCSPLOWO2_01_FULL_33_13|Candidatus Staskawiczbacteria bacterium RIFCSPLOWO2_01_FULL_33_13|2710723783
IMG2710723785	Bacteria|candidate division WWE3|unclassified|unclassified|unclassified|unclassified|candidate division WWE3 bacterium RIFCSPLOWO2_01_FULL_39_13|candidate division WWE3 bacterium RIFCSPLOWO2_01_FULL_39_13|2710723785
IMG2710723789	Bacteria|Candidatus Jacksonbacteria|unclassified|unclassified|unclassified|unclassified|Candidatus Jacksonbacteria bacterium RIFCSPLOWO2_01_FULL_44_13|Candidatus Jacksonbacteria bacterium RIFCSPLOWO2_01_FULL_44_13|2710723789
IMG2710723791	Bacteria|Candidatus Azambacteria|unclassified|unclassified|unclassified|unclassified|Candidatus Azambacteria bacterium RIFCSPLOWO2_01_FULL_46_25|Candidatus Azambacteria bacterium RIFCSPLOWO2_01_FULL_46_25|2710723791
IMG2710723792	Bacteria|Candidatus Amesbacteria|unclassified|unclassified|unclassified|unclassified|Candidatus Amesbacteria bacterium RIFCSPLOWO2_01_FULL_48_25|Candidatus Amesbacteria bacterium RIFCSPLOWO2_01_FULL_48_25|2710723792
IMG2710723794	Bacteria|Candidatus Terrybacteria|unclassified|unclassified|unclassified|unclassified|Candidatus Terrybacteria bacterium RIFCSPLOWO2_01_FULL_58_14|Candidatus Terrybacteria bacterium RIFCSPLOWO2_01_FULL_58_14|2710723794
IMG2710723795	Bacteria|Elusimicrobia|unclassified|unclassified|unclassified|unclassified|Elusimicrobia bacterium RIFCSPLOWO2_01_FULL_59_12|Elusimicrobia bacterium RIFCSPLOWO2_01_FULL_59_12|2710723795
IMG2710723797	Bacteria|unclassified|unclassified|unclassified|unclassified|unclassified|candidate division Kazan bacterium RIFCSPLOWO2_01_FULL_48_13|candidate division Kazan bacterium RIFCSPLOWO2_01_FULL_48_13|2710723797
IMG2710723799	Bacteria|Candidatus Campbellbacteria|unclassified|unclassified|unclassified|unclassified|Candidatus Campbellbacteria bacterium RIFCSPLOWO2_01_FULL_34_15|Candidatus Campbellbacteria bacterium RIFCSPLOWO2_01_FULL_34_15|2710723799
IMG2710723800	Bacteria|Candidatus Nomurabacteria|unclassified|unclassified|unclassified|unclassified|Candidatus Nomurabacteria bacterium RIFCSPLOWO2_01_FULL_36_10b|Candidatus Nomurabacteria bacterium RIFCSPLOWO2_01_FULL_36_10b|2710723800
IMG2710723803	Bacteria|Candidatus Spechtbacteria|unclassified|unclassified|unclassified|unclassified|Candidatus Spechtbacteria bacterium RIFCSPLOWO2_01_FULL_38_20|Candidatus Spechtbacteria bacterium RIFCSPLOWO2_01_FULL_38_20|2710723803
IMG2710723805	Bacteria|Candidatus Buchananbacteria|unclassified|unclassified|unclassified|unclassified|Candidatus Buchananbacteria bacterium RIFCSPLOWO2_01_FULL_39_33|Candidatus Buchananbacteria bacterium RIFCSPLOWO2_01_FULL_39_33|2710723805
IMG2710723812	Bacteria|Candidatus Nomurabacteria|unclassified|unclassified|unclassified|unclassified|Candidatus Nomurabacteria bacterium RIFCSPLOWO2_01_FULL_42_20|Candidatus Nomurabacteria bacterium RIFCSPLOWO2_01_FULL_42_20|2710723812
IMG2710723819	Bacteria|Candidatus Harrisonbacteria|unclassified|unclassified|unclassified|unclassified|Candidatus Harrisonbacteria bacterium RIFCSPLOWO2_01_FULL_44_18|Candidatus Harrisonbacteria bacterium RIFCSPLOWO2_01_FULL_44_18|2710723819
IMG2710723823	Bacteria|Candidatus Wolfebacteria|unclassified|unclassified|unclassified|unclassified|Candidatus Wolfebacteria bacterium RIFCSPLOWO2_01_FULL_45_19|Candidatus Wolfebacteria bacterium RIFCSPLOWO2_01_FULL_45_19|2710723823
IMG2710723824	Bacteria|Candidatus Jorgensenbacteria|unclassified|unclassified|unclassified|unclassified|Candidatus Jorgensenbacteria bacterium RIFCSPLOWO2_01_FULL_45_25b|Candidatus Jorgensenbacteria bacterium RIFCSPLOWO2_01_FULL_45_25b|2710723824
IMG2710723828	Bacteria|Candidatus Azambacteria|unclassified|unclassified|unclassified|unclassified|Candidatus Azambacteria bacterium RIFCSPLOWO2_01_FULL_46_26|Candidatus Azambacteria bacterium RIFCSPLOWO2_01_FULL_46_26|2710723828
IMG2710723833	Bacteria|Candidatus Terrybacteria|unclassified|unclassified|unclassified|unclassified|Candidatus Terrybacteria bacterium RIFCSPLOWO2_01_FULL_48_14|Candidatus Terrybacteria bacterium RIFCSPLOWO2_01_FULL_48_14|2710723833
IMG2710723836	Bacteria|Candidatus Yanofskybacteria|unclassified|unclassified|unclassified|unclassified|Candidatus Yanofskybacteria bacterium RIFCSPLOWO2_01_FULL_49_25|Candidatus Yanofskybacteria bacterium RIFCSPLOWO2_01_FULL_49_25|2710723836
IMG2710723864	Bacteria|Candidatus Woykebacteria|unclassified|unclassified|unclassified|unclassified|Candidatus Woykebacteria bacterium RIFCSPLOWO2_01_FULL_43_14|Candidatus Woykebacteria bacterium RIFCSPLOWO2_01_FULL_43_14|2710723864
IMG2710723873	Bacteria|candidate division WWE3|unclassified|unclassified|unclassified|unclassified|candidate division WWE3 bacterium RIFCSPLOWO2_01_FULL_42_11|candidate division WWE3 bacterium RIFCSPLOWO2_01_FULL_42_11|2710723873
IMG2710723874	Bacteria|Candidatus Berkelbacteria|unclassified|unclassified|unclassified|unclassified|Candidatus Berkelbacteria bacterium RIFCSPLOWO2_01_FULL_50_28|Candidatus Berkelbacteria bacterium RIFCSPLOWO2_01_FULL_50_28|2710723874
IMG2710723880	Bacteria|Candidatus Blackburnbacteria|unclassified|unclassified|unclassified|unclassified|Candidatus Blackburnbacteria bacterium RIFCSPLOWO2_01_FULL_40_20|Candidatus Blackburnbacteria bacterium RIFCSPLOWO2_01_FULL_40_20|2710723880
IMG2710723882	Bacteria|Candidatus Gottesmanbacteria|unclassified|unclassified|unclassified|unclassified|Candidatus Gottesmanbacteria bacterium RIFCSPLOWO2_01_FULL_43_11b|Candidatus Gottesmanbacteria bacterium RIFCSPLOWO2_01_FULL_43_11b|2710723882
IMG2710723883	Bacteria|Candidatus Terrybacteria|unclassified|unclassified|unclassified|unclassified|Candidatus Terrybacteria bacterium RIFCSPLOWO2_01_FULL_44_24|Candidatus Terrybacteria bacterium RIFCSPLOWO2_01_FULL_44_24|2710723883
IMG2710723884	Bacteria|Candidatus Omnitrophica|unclassified|unclassified|unclassified|unclassified|Omnitrophica bacterium RIFCSPLOWO2_01_FULL_45_10b|Omnitrophica bacterium RIFCSPLOWO2_01_FULL_45_10b|2710723884
IMG2710723899	Bacteria|Candidatus Zambryskibacteria|unclassified|unclassified|unclassified|unclassified|Candidatus Zambryskibacteria bacterium RIFCSPLOWO2_01_FULL_39_39|Candidatus Zambryskibacteria bacterium RIFCSPLOWO2_01_FULL_39_39|2710723899
IMG2710723901	Bacteria|Candidatus Staskawiczbacteria|unclassified|unclassified|unclassified|unclassified|Candidatus Staskawiczbacteria bacterium RIFCSPLOWO2_01_FULL_40_39|Candidatus Staskawiczbacteria bacterium RIFCSPLOWO2_01_FULL_40_39|2710723901
IMG2710723917	Bacteria|Candidatus Zambryskibacteria|unclassified|unclassified|unclassified|unclassified|Candidatus Zambryskibacteria bacterium RIFCSPLOWO2_01_FULL_45_21|Candidatus Zambryskibacteria bacterium RIFCSPLOWO2_01_FULL_45_21|2710723917
IMG2710723926	Bacteria|Candidatus Colwellbacteria|unclassified|unclassified|unclassified|unclassified|Candidatus Colwellbacteria bacterium RIFCSPLOWO2_01_FULL_48_10|Candidatus Colwellbacteria bacterium RIFCSPLOWO2_01_FULL_48_10|2710723926
IMG2710723929	Bacteria|Candidatus Giovannonibacteria|unclassified|unclassified|unclassified|unclassified|Candidatus Giovannonibacteria bacterium RIFCSPLOWO2_01_FULL_48_47|Candidatus Giovannonibacteria bacterium RIFCSPLOWO2_01_FULL_48_47|2710723929
IMG2710723940	Bacteria|Candidatus Sungbacteria|unclassified|unclassified|unclassified|unclassified|Candidatus Sungbacteria bacterium RIFCSPLOWO2_01_FULL_59_16|Candidatus Sungbacteria bacterium RIFCSPLOWO2_01_FULL_59_16|2710723940
IMG2710723941	Bacteria|Candidatus Levybacteria|unclassified|unclassified|unclassified|unclassified|Candidatus Levybacteria bacterium RIFCSPLOWO2_01_FULL_36_13|Candidatus Levybacteria bacterium RIFCSPLOWO2_01_FULL_36_13|2710723941
IMG2710723948	Bacteria|Candidatus Daviesbacteria|unclassified|unclassified|unclassified|unclassified|Candidatus Daviesbacteria bacterium RIFCSPLOWO2_01_FULL_39_12|Candidatus Daviesbacteria bacterium RIFCSPLOWO2_01_FULL_39_12|2710723948
IMG2710723951	Bacteria|Candidatus Gottesmanbacteria|unclassified|unclassified|unclassified|unclassified|Candidatus Gottesmanbacteria bacterium RIFCSPLOWO2_01_FULL_40_10|Candidatus Gottesmanbacteria bacterium RIFCSPLOWO2_01_FULL_40_10|2710723951
IMG2710723970	Bacteria|unclassified|unclassified|unclassified|unclassified|unclassified|candidate division Kazan bacterium RIFCSPLOWO2_01_FULL_45_19|candidate division Kazan bacterium RIFCSPLOWO2_01_FULL_45_19|2710723970
IMG2710723974	Bacteria|Candidatus Taylorbacteria|unclassified|unclassified|unclassified|unclassified|Candidatus Taylorbacteria bacterium RIFCSPLOWO2_02_50_13|Candidatus Taylorbacteria bacterium RIFCSPLOWO2_02_50_13|2710723974
IMG2710723983	Bacteria|Nitrospinae|unclassified|unclassified|unclassified|unclassified|Nitrospinae bacterium RIFCSPLOWO2_02_39_17|Nitrospinae bacterium RIFCSPLOWO2_02_39_17|2710723983
IMG2710723990	Bacteria|Acidobacteria|unclassified|unclassified|unclassified|unclassified|Acidobacteria bacterium RIFCSPLOWO2_02_FULL_59_13|Acidobacteria bacterium RIFCSPLOWO2_02_FULL_59_13|2710723990
IMG2710724025	Bacteria|Candidatus Ryanbacteria|unclassified|unclassified|unclassified|unclassified|Candidatus Ryanbacteria bacterium RIFCSPLOWO2_02_FULL_44_40|Candidatus Ryanbacteria bacterium RIFCSPLOWO2_02_FULL_44_40|2710724025
IMG2710724026	Bacteria|Candidatus Harrisonbacteria|unclassified|unclassified|unclassified|unclassified|Candidatus Harrisonbacteria bacterium RIFCSPLOWO2_02_FULL_45_10c|Candidatus Harrisonbacteria bacterium RIFCSPLOWO2_02_FULL_45_10c|2710724026
IMG2710724038	Bacteria|Candidatus Uhrbacteria|unclassified|unclassified|unclassified|unclassified|Candidatus Uhrbacteria bacterium RIFCSPLOWO2_02_FULL_51_9|Candidatus Uhrbacteria bacterium RIFCSPLOWO2_02_FULL_51_9|2710724038
IMG2710724070	Bacteria|Candidatus Doudnabacteria|unclassified|unclassified|unclassified|unclassified|Candidatus Doudnabacteria bacterium RIFCSPLOWO2_02_FULL_42_9|Candidatus Doudnabacteria bacterium RIFCSPLOWO2_02_FULL_42_9|2710724070
IMG2710724074	Bacteria|Elusimicrobia|unclassified|unclassified|unclassified|unclassified|Elusimicrobia bacterium RIFCSPLOWO2_02_FULL_39_32|Elusimicrobia bacterium RIFCSPLOWO2_02_FULL_39_32|2710724074
IMG2710724077	Bacteria|Candidatus Rokubacteria|unclassified|unclassified|unclassified|unclassified|Candidatus Rokubacteria bacterium RIFCSPLOWO2_02_FULL_73_56|Candidatus Rokubacteria bacterium RIFCSPLOWO2_02_FULL_73_56|2710724077
IMG2710724087	Bacteria|Candidatus Nomurabacteria|unclassified|unclassified|unclassified|unclassified|Candidatus Nomurabacteria bacterium RIFCSPLOWO2_02_FULL_42_17|Candidatus Nomurabacteria bacterium RIFCSPLOWO2_02_FULL_42_17|2710724087
IMG2710724088	Bacteria|Candidatus Yanofskybacteria|unclassified|unclassified|unclassified|unclassified|Candidatus Yanofskybacteria bacterium RIFCSPLOWO2_02_FULL_43_10|Candidatus Yanofskybacteria bacterium RIFCSPLOWO2_02_FULL_43_10|2710724088
IMG2710724095	Bacteria|Candidatus Colwellbacteria|unclassified|unclassified|unclassified|unclassified|Candidatus Colwellbacteria bacterium RIFCSPLOWO2_02_FULL_45_11|Candidatus Colwellbacteria bacterium RIFCSPLOWO2_02_FULL_45_11|2710724095
IMG2710724097	Bacteria|Candidatus Falkowbacteria|unclassified|unclassified|unclassified|unclassified|Candidatus Falkowbacteria bacterium RIFCSPLOWO2_02_FULL_45_15|Candidatus Falkowbacteria bacterium RIFCSPLOWO2_02_FULL_45_15|2710724097
IMG2710724216	Bacteria|Proteobacteria|Gammaproteobacteria|Thiotrichales|Thiotrichaceae|Achromatium|uncultured Achromatium sp.|Achromatium sp. Cell8|2710724216
IMG2711768201	Bacteria|Candidatus Uhrbacteria|unclassified|unclassified|unclassified|unclassified|Candidatus Uhrbacteria bacterium RIFCSPLOWO2_02_FULL_46_19|Candidatus Uhrbacteria bacterium RIFCSPLOWO2_02_FULL_46_19|2711768201
IMG2711768205	Bacteria|Candidatus Uhrbacteria|unclassified|unclassified|unclassified|unclassified|Candidatus Uhrbacteria bacterium RIFCSPLOWO2_02_FULL_48_18|Candidatus Uhrbacteria bacterium RIFCSPLOWO2_02_FULL_48_18|2711768205
IMG2711768208	Bacteria|Candidatus Sungbacteria|unclassified|unclassified|unclassified|unclassified|Candidatus Sungbacteria bacterium RIFCSPLOWO2_02_FULL_51_17|Candidatus Sungbacteria bacterium RIFCSPLOWO2_02_FULL_51_17|2711768208
IMG2711768209	Bacteria|Candidatus Uhrbacteria|unclassified|unclassified|unclassified|unclassified|Candidatus Uhrbacteria bacterium RIFCSPLOWO2_02_FULL_53_10|Candidatus Uhrbacteria bacterium RIFCSPLOWO2_02_FULL_53_10|2711768209
IMG2711768222	Bacteria|Candidatus Peregrinibacteria|unclassified|unclassified|unclassified|unclassified|Candidatus Peregrinibacteria bacterium RIFCSPLOWO2_02_FULL_39_10|Candidatus Peregrinibacteria bacterium RIFCSPLOWO2_02_FULL_39_10|2711768222
IMG2711768225	Bacteria|Acidobacteria|unclassified|unclassified|unclassified|unclassified|Acidobacteria bacterium RIFCSPLOWO2_02_FULL_68_18|Acidobacteria bacterium RIFCSPLOWO2_02_FULL_68_18|2711768225
IMG2711768228	Bacteria|Proteobacteria|Betaproteobacteria|Burkholderiales|unclassified|unclassified|Burkholderiales bacterium RIFCSPLOWO2_02_FULL_67_64|Burkholderiales bacterium RIFCSPLOWO2_02_FULL_67_64|2711768228
IMG2711768235	Bacteria|Candidatus Omnitrophica|unclassified|unclassified|unclassified|unclassified|Omnitrophica WOR_2 bacterium RIFCSPLOWO2_02_FULL_63_16|Omnitrophica WOR_2 bacterium RIFCSPLOWO2_02_FULL_63_16|2711768235
IMG2711768255	Bacteria|Candidatus Kerfeldbacteria|unclassified|unclassified|unclassified|unclassified|Candidatus Kerfeldbacteria bacterium RIFCSPLOWO2_02_FULL_42_19|Candidatus Kerfeldbacteria bacterium RIFCSPLOWO2_02_FULL_42_19|2711768255
IMG2711768264	Bacteria|Candidatus Niyogibacteria|unclassified|unclassified|unclassified|unclassified|Candidatus Niyogibacteria bacterium RIFCSPLOWO2_02_FULL_45_13|Candidatus Niyogibacteria bacterium RIFCSPLOWO2_02_FULL_45_13|2711768264
IMG2711768268	Bacteria|Candidatus Ryanbacteria|unclassified|unclassified|unclassified|unclassified|Candidatus Ryanbacteria bacterium RIFCSPLOWO2_02_FULL_47_14|Candidatus Ryanbacteria bacterium RIFCSPLOWO2_02_FULL_47_14|2711768268
IMG2711768272	Bacteria|Candidatus Lloydbacteria|unclassified|unclassified|unclassified|unclassified|Candidatus Lloydbacteria bacterium RIFCSPLOWO2_02_FULL_51_11|Candidatus Lloydbacteria bacterium RIFCSPLOWO2_02_FULL_51_11|2711768272
IMG2711768292	Bacteria|Candidatus Taylorbacteria|unclassified|unclassified|unclassified|unclassified|Candidatus Taylorbacteria bacterium RIFCSPLOWO2_02_FULL_48_16|Candidatus Taylorbacteria bacterium RIFCSPLOWO2_02_FULL_48_16|2711768292
IMG2711768328	Bacteria|Candidatus Glassbacteria|unclassified|unclassified|unclassified|unclassified|Candidatus Glassbacteria bacterium RIFCSPLOWO2_12_FULL_58_11|Candidatus Glassbacteria bacterium RIFCSPLOWO2_12_FULL_58_11|2711768328
IMG2711768339	Bacteria|Candidatus Spechtbacteria|unclassified|unclassified|unclassified|unclassified|Candidatus Spechtbacteria bacterium RIFCSPLOWO2_12_FULL_38_22|Candidatus Spechtbacteria bacterium RIFCSPLOWO2_12_FULL_38_22|2711768339
IMG2711768344	Bacteria|Candidatus Colwellbacteria|unclassified|unclassified|unclassified|unclassified|Candidatus Colwellbacteria bacterium RIFCSPLOWO2_12_FULL_43_11|Candidatus Colwellbacteria bacterium RIFCSPLOWO2_12_FULL_43_11|2711768344
IMG2711768352	Bacteria|Candidatus Doudnabacteria|unclassified|unclassified|unclassified|unclassified|Candidatus Doudnabacteria bacterium RIFCSPLOWO2_12_FULL_47_12|Candidatus Doudnabacteria bacterium RIFCSPLOWO2_12_FULL_47_12|2711768352
IMG2711768361	Bacteria|Acidobacteria|unclassified|unclassified|unclassified|unclassified|Acidobacteria bacterium RIFCSPLOWO2_12_FULL_66_21|Acidobacteria bacterium RIFCSPLOWO2_12_FULL_66_21|2711768361
IMG2711768362	Bacteria|Proteobacteria|Alphaproteobacteria|unclassified|unclassified|unclassified|Alphaproteobacteria bacterium RIFCSPLOWO2_12_FULL_40_11|Alphaproteobacteria bacterium RIFCSPLOWO2_12_FULL_40_11|2711768362
IMG2711768363	Bacteria|Bacteroidetes|unclassified|unclassified|unclassified|unclassified|Bacteroidetes bacterium RIFCSPLOWO2_12_FULL_37_12|Bacteroidetes bacterium RIFCSPLOWO2_12_FULL_37_12|2711768363
IMG2711768370	Bacteria|Candidatus Schekmanbacteria|unclassified|unclassified|unclassified|unclassified|Candidatus Schekmanbacteria bacterium RIFCSPLOWO2_12_FULL_38_15|Candidatus Schekmanbacteria bacterium RIFCSPLOWO2_12_FULL_38_15|2711768370
IMG2711768373	Bacteria|Candidatus Lindowbacteria|unclassified|unclassified|unclassified|unclassified|Candidatus Lindowbacteria bacterium RIFCSPLOWO2_12_FULL_62_27|Candidatus Lindowbacteria bacterium RIFCSPLOWO2_12_FULL_62_27|2711768373
IMG2711768389	Bacteria|Candidatus Jorgensenbacteria|unclassified|unclassified|unclassified|unclassified|Candidatus Jorgensenbacteria bacterium RIFCSPLOWO2_12_FULL_42_11|Candidatus Jorgensenbacteria bacterium RIFCSPLOWO2_12_FULL_42_11|2711768389
IMG2711768398	Bacteria|Candidatus Taylorbacteria|unclassified|unclassified|unclassified|unclassified|Candidatus Taylorbacteria bacterium RIFCSPLOWO2_12_FULL_47_20|Candidatus Taylorbacteria bacterium RIFCSPLOWO2_12_FULL_47_20|2711768398
IMG2711768430	Bacteria|Proteobacteria|Deltaproteobacteria|unclassified|unclassified|unclassified|Deltaproteobacteria bacterium RIFCSPLOWO2_12_FULL_38_8|Deltaproteobacteria bacterium RIFCSPLOWO2_12_FULL_38_8|2711768430
IMG2711768439	Bacteria|Candidatus Niyogibacteria|unclassified|unclassified|unclassified|unclassified|Candidatus Niyogibacteria bacterium RIFCSPLOWO2_12_FULL_41_13|Candidatus Niyogibacteria bacterium RIFCSPLOWO2_12_FULL_41_13|2711768439
IMG2711768443	Bacteria|Candidatus Colwellbacteria|unclassified|unclassified|unclassified|unclassified|Candidatus Colwellbacteria bacterium RIFCSPLOWO2_12_FULL_44_13|Candidatus Colwellbacteria bacterium RIFCSPLOWO2_12_FULL_44_13|2711768443
IMG2711768448	Bacteria|Candidatus Uhrbacteria|unclassified|unclassified|unclassified|unclassified|Candidatus Uhrbacteria bacterium RIFCSPLOWO2_12_FULL_47_10|Candidatus Uhrbacteria bacterium RIFCSPLOWO2_12_FULL_47_10|2711768448
IMG2711768458	Bacteria|Candidatus Woesebacteria|unclassified|unclassified|unclassified|unclassified|Candidatus Woesebacteria bacterium RIFCSPLOWO2_12_FULL_42_8|Candidatus Woesebacteria bacterium RIFCSPLOWO2_12_FULL_42_8|2711768458
IMG2711768463	Bacteria|candidate division WWE3|unclassified|unclassified|unclassified|unclassified|candidate division WWE3 bacterium RIFCSPLOWO2_12_FULL_36_10|candidate division WWE3 bacterium RIFCSPLOWO2_12_FULL_36_10|2711768463
IMG2711768485	Bacteria|Candidatus Moranbacteria|unclassified|unclassified|unclassified|unclassified|Candidatus Moranbacteria bacterium RIFOXYA1_FULL_44_8|Candidatus Moranbacteria bacterium RIFOXYA1_FULL_44_8|2711768485
IMG2711768513	Bacteria|Elusimicrobia|unclassified|unclassified|unclassified|unclassified|Elusimicrobia bacterium RIFOXYA12_FULL_51_18|Elusimicrobia bacterium RIFOXYA12_FULL_51_18|2711768513
IMG2711768515	Bacteria|Candidatus Peregrinibacteria|unclassified|unclassified|unclassified|unclassified|Candidatus Peregrinibacteria bacterium RIFOXYA12_FULL_33_12|Candidatus Peregrinibacteria bacterium RIFOXYA12_FULL_33_12|2711768515
IMG2711768533	Bacteria|Lentisphaerae|unclassified|unclassified|unclassified|unclassified|Lentisphaerae bacterium RIFOXYA12_64_32|Lentisphaerae bacterium RIFOXYA12_64_32|2711768533
IMG2711768537	Bacteria|Candidatus Berkelbacteria|unclassified|unclassified|unclassified|unclassified|Candidatus Berkelbacteria bacterium RIFOXYA2_FULL_43_10|Candidatus Berkelbacteria bacterium RIFOXYA2_FULL_43_10|2711768537
IMG2711768538	Bacteria|Candidatus Omnitrophica|unclassified|unclassified|unclassified|unclassified|Omnitrophica WOR_2 bacterium RIFOXYA2_FULL_45_12|Omnitrophica WOR_2 bacterium RIFOXYA2_FULL_45_12|2711768538
IMG2711768548	Bacteria|Candidatus Veblenbacteria|unclassified|unclassified|unclassified|unclassified|Candidatus Veblenbacteria bacterium RIFOXYA2_FULL_43_9|Candidatus Veblenbacteria bacterium RIFOXYA2_FULL_43_9|2711768548
IMG2711768564	Bacteria|Candidatus Falkowbacteria|unclassified|unclassified|unclassified|unclassified|Candidatus Falkowbacteria bacterium RIFOXYA2_FULL_47_9|Candidatus Falkowbacteria bacterium RIFOXYA2_FULL_47_9|2711768564
IMG2711768570	Bacteria|Candidatus Raymondbacteria|unclassified|unclassified|unclassified|unclassified|Candidatus Raymondbacteria bacterium RIFOXYA2_FULL_49_16|Candidatus Raymondbacteria bacterium RIFOXYA2_FULL_49_16|2711768570
IMG2711768573	Bacteria|Elusimicrobia|unclassified|unclassified|unclassified|unclassified|Elusimicrobia bacterium RIFOXYA2_FULL_47_53|Elusimicrobia bacterium RIFOXYA2_FULL_47_53|2711768573
IMG2711768574	Bacteria|Elusimicrobia|unclassified|unclassified|unclassified|unclassified|Elusimicrobia bacterium RIFOXYA2_FULL_39_19|Elusimicrobia bacterium RIFOXYA2_FULL_39_19|2711768574
IMG2711768579	Bacteria|Candidatus Falkowbacteria|unclassified|unclassified|unclassified|unclassified|Candidatus Falkowbacteria bacterium RIFOXYA2_FULL_38_12|Candidatus Falkowbacteria bacterium RIFOXYA2_FULL_38_12|2711768579
IMG2711768666	Bacteria|Candidatus Nomurabacteria|unclassified|unclassified|unclassified|unclassified|Candidatus Nomurabacteria bacterium RIFOXYB1_FULL_43_14|Candidatus Nomurabacteria bacterium RIFOXYB1_FULL_43_14|2711768666
IMG2711768674	Bacteria|Candidatus Nealsonbacteria|unclassified|unclassified|unclassified|unclassified|Candidatus Nealsonbacteria bacterium RIFOXYB1_FULL_40_15|Candidatus Nealsonbacteria bacterium RIFOXYB1_FULL_40_15|2711768674
IMG2711768677	Bacteria|Candidatus Collierbacteria|unclassified|unclassified|unclassified|unclassified|Candidatus Collierbacteria bacterium RIFOXYB1_FULL_49_13|Candidatus Collierbacteria bacterium RIFOXYB1_FULL_49_13|2711768677
IMG2711768678	Bacteria|unclassified|unclassified|unclassified|unclassified|unclassified|candidate division WS6 bacterium RIFOXYB1_FULL_33_15|candidate division WS6 bacterium RIFOXYB1_FULL_33_15|2711768678
IMG2711768700	Bacteria|Candidatus Brennerbacteria|unclassified|unclassified|unclassified|unclassified|Candidatus Brennerbacteria bacterium RIFOXYB1_FULL_41_13|Candidatus Brennerbacteria bacterium RIFOXYB1_FULL_41_13|2711768700
IMG2711768718	Bacteria|Candidatus Komeilibacteria|unclassified|unclassified|unclassified|unclassified|Candidatus Komeilibacteria bacterium RIFOXYC1_FULL_37_11|Candidatus Komeilibacteria bacterium RIFOXYC1_FULL_37_11|2711768718
IMG2711768731	Bacteria|Candidatus Adlerbacteria|unclassified|unclassified|unclassified|unclassified|Candidatus Adlerbacteria bacterium RIFOXYC1_FULL_48_26|Candidatus Adlerbacteria bacterium RIFOXYC1_FULL_48_26|2711768731
IMG2711768738	Bacteria|Proteobacteria|Candidatus Lambdaproteobacteria|unclassified|unclassified|unclassified|Candidatus Lambdaproteobacteria bacterium RIFOXYC1_FULL_56_13|Candidatus Lambdaproteobacteria bacterium RIFOXYC1_FULL_56_13|2711768738
IMG2711768776	Bacteria|Elusimicrobia|unclassified|unclassified|unclassified|unclassified|Elusimicrobia bacterium RIFOXYD12_FULL_66_9|Elusimicrobia bacterium RIFOXYD12_FULL_66_9|2711768776
IMG2711768785	Bacteria|Candidatus Falkowbacteria|unclassified|unclassified|unclassified|unclassified|Candidatus Falkowbacteria bacterium RIFOXYD12_FULL_34_57|Candidatus Falkowbacteria bacterium RIFOXYD12_FULL_34_57|2711768785
IMG2713897203	Bacteria|Firmicutes|Clostridia|Clostridiales|Clostridiaceae|Clostridium|Clostridium botulinum|Clostridium botulinum Hall 8857Ab|2713897203
IMG2713897329	Bacteria|Candidatus Buchananbacteria|unclassified|unclassified|unclassified|unclassified|Candidatus Buchananbacteria bacterium RIFCSPHIGHO2_02_FULL_56_16|Candidatus Buchananbacteria bacterium RIFCSPHIGHO2_02_FULL_56_16|2713897329
IMG2713897330	Bacteria|Candidatus Pacebacteria|unclassified|unclassified|unclassified|unclassified|Candidatus Pacebacteria bacterium RIFCSPHIGHO2_02_FULL_46_9|Candidatus Pacebacteria bacterium RIFCSPHIGHO2_02_FULL_46_9|2713897330
IMG2713897331	Bacteria|Candidatus Nomurabacteria|unclassified|unclassified|unclassified|unclassified|Candidatus Nomurabacteria bacterium RIFCSPHIGHO2_02_FULL_38_15|Candidatus Nomurabacteria bacterium RIFCSPHIGHO2_02_FULL_38_15|2713897331
IMG2713897346	Bacteria|candidate division WWE3|unclassified|unclassified|unclassified|unclassified|candidate division WWE3 bacterium RIFOXYA2_FULL_46_9|candidate division WWE3 bacterium RIFOXYA2_FULL_46_9|2713897346
IMG2713897373	Bacteria|unclassified|unclassified|unclassified|unclassified|unclassified|candidate division WOR-1 bacterium RIFOXYB2_FULL_42_35|candidate division WOR-1 bacterium RIFOXYB2_FULL_42_35|2713897373
IMG2713897379	Bacteria|Elusimicrobia|unclassified|unclassified|unclassified|unclassified|Elusimicrobia bacterium RIFOXYB2_FULL_48_7|Elusimicrobia bacterium RIFOXYB2_FULL_48_7|2713897379
IMG2713897387	Bacteria|Candidatus Curtissbacteria|unclassified|unclassified|unclassified|unclassified|Candidatus Curtissbacteria bacterium RIFOXYB2_FULL_41_10|Candidatus Curtissbacteria bacterium RIFOXYB2_FULL_41_10|2713897387
IMG2713897388	Bacteria|Candidatus Omnitrophica|unclassified|unclassified|unclassified|unclassified|Omnitrophica WOR_2 bacterium RIFOXYB2_FULL_38_16|Omnitrophica WOR_2 bacterium RIFOXYB2_FULL_38_16|2713897388
IMG2713897397	Bacteria|Ignavibacteriae|Ignavibacteria|unclassified|unclassified|unclassified|Ignavibacteria bacterium RIFOXYB2_FULL_35_12|Ignavibacteria bacterium RIFOXYB2_FULL_35_12|2713897397
IMG2713897401	Bacteria|Candidatus Kerfeldbacteria|unclassified|unclassified|unclassified|unclassified|Candidatus Kerfeldbacteria bacterium RIFOXYB2_FULL_38_14|Candidatus Kerfeldbacteria bacterium RIFOXYB2_FULL_38_14|2713897401
IMG2713897423	Bacteria|unclassified|unclassified|unclassified|unclassified|unclassified|candidate division WOR-1 bacterium RIFOXYC2_FULL_46_14|candidate division WOR-1 bacterium RIFOXYC2_FULL_46_14|2713897423
IMG2716884109	Bacteria|Candidatus Firestonebacteria|unclassified|unclassified|unclassified|unclassified|Candidatus Firestonebacteria bacterium RIFOXYC2_FULL_39_67|Candidatus Firestonebacteria bacterium RIFOXYC2_FULL_39_67|2716884109
IMG2716884125	Bacteria|Candidatus Falkowbacteria|unclassified|unclassified|unclassified|unclassified|Candidatus Falkowbacteria bacterium RIFOXYC2_FULL_46_15|Candidatus Falkowbacteria bacterium RIFOXYC2_FULL_46_15|2716884125
IMG2716884135	Bacteria|Candidatus Falkowbacteria|unclassified|unclassified|unclassified|unclassified|Candidatus Falkowbacteria bacterium RIFOXYC2_FULL_36_12|Candidatus Falkowbacteria bacterium RIFOXYC2_FULL_36_12|2716884135
IMG2716884137	Bacteria|Candidatus Uhrbacteria|unclassified|unclassified|unclassified|unclassified|Candidatus Uhrbacteria bacterium RIFOXYC2_FULL_47_19|Candidatus Uhrbacteria bacterium RIFOXYC2_FULL_47_19|2716884137
IMG2716884139	Bacteria|Candidatus Falkowbacteria|unclassified|unclassified|unclassified|unclassified|Candidatus Falkowbacteria bacterium RIFOXYC2_FULL_48_21|Candidatus Falkowbacteria bacterium RIFOXYC2_FULL_48_21|2716884139
IMG2716884144	Bacteria|Candidatus Magasanikbacteria|unclassified|unclassified|unclassified|unclassified|Candidatus Magasanikbacteria bacterium RIFOXYC2_FULL_42_28|Candidatus Magasanikbacteria bacterium RIFOXYC2_FULL_42_28|2716884144
IMG2716884151	Bacteria|Proteobacteria|Oligoflexia|Bdellovibrionales|unclassified|unclassified|Bdellovibrionales bacterium RIFOXYD1_FULL_39_84|Bdellovibrionales bacterium RIFOXYD1_FULL_39_84|2716884151
IMG2716884166	Bacteria|Candidatus Roizmanbacteria|unclassified|unclassified|unclassified|unclassified|Candidatus Roizmanbacteria bacterium RIFOXYD1_FULL_41_24|Candidatus Roizmanbacteria bacterium RIFOXYD1_FULL_41_24|2716884166
IMG2716884177	Bacteria|Candidatus Harrisonbacteria|unclassified|unclassified|unclassified|unclassified|Candidatus Harrisonbacteria bacterium RIFOXYD1_FULL_40_9|Candidatus Harrisonbacteria bacterium RIFOXYD1_FULL_40_9|2716884177
IMG2716884189	Bacteria|Candidatus Peregrinibacteria|Candidatus Peribacteria|unclassified|unclassified|unclassified|Candidatus Peribacteria bacterium RIFOXYD1_FULL_54_13|Candidatus Peribacteria bacterium RIFOXYD1_FULL_54_13|2716884189
IMG2716884195	Bacteria|Candidatus Liptonbacteria|unclassified|unclassified|unclassified|unclassified|Candidatus Liptonbacteria bacterium RIFOXYD1_FULL_36_11|Candidatus Liptonbacteria bacterium RIFOXYD1_FULL_36_11|2716884195
IMG2716884318	Bacteria|Proteobacteria|Alphaproteobacteria|Pelagibacterales|Pelagibacteraceae|unclassified|Pelagibacteraceae bacterium AG-470-E16|Uncultured Pelagibacteraceae bacterium AG-470-E16|2716884318
IMG2716884339	Bacteria|Proteobacteria|Gammaproteobacteria|unclassified|unclassified|unclassified|SAR86 cluster bacterium AG-422-P06|SAR86 cluster gammaproteobacterium AG-422-P06|2716884339
IMG2716884528	Bacteria|Proteobacteria|Alphaproteobacteria|Pelagibacterales|Pelagibacteraceae|unclassified|Pelagibacteraceae bacterium AG-337-G06|Uncultured Pelagibacteraceae bacterium AG-337-G06|2716884528
IMG2716884588	Bacteria|Actinobacteria|Actinobacteria|unclassified|unclassified|unclassified|OCS155 cluster bacterium AG-414-G13|OCS155 cluster actinobacterium AG-414-G13|2716884588
IMG2716884814	Bacteria|Proteobacteria|Alphaproteobacteria|unclassified|unclassified|unclassified|SAR116 cluster bacterium AG-335-N04|SAR116 cluster alphaproteobacterium AG-335-N04|2716884814
IMG2716884830	Bacteria|Proteobacteria|Gammaproteobacteria|unclassified|unclassified|unclassified|SAR86 cluster bacterium AG-390-O18|SAR86 cluster gammaproteobacterium AG-390-O18|2716884830
IMG2716884869	Bacteria|Proteobacteria|Gammaproteobacteria|Oceanospirillales|unclassified|unclassified|unclassified|Oceanospirillales bacterium AAA076-L08|2716884869
IMG2716884906	Bacteria|Bacteroidetes|unclassified|unclassified|unclassified|unclassified|Bacteroidetes bacterium|Bacteroidetes bacterium JGI GBS_4_I17 (contamination screened)|2716884906
IMG2718218058	Bacteria|Chloroflexi|Anaerolineae|Anaerolineales|Anaerolineaceae|unclassified|Anaerolineaceae bacterium oral taxon 439|Anaerolineaceae bacterium oral taxon 439 W11661|2718218058
IMG2718218441	Bacteria|Cyanobacteria|unclassified|Synechococcales|Synechococcaceae|Synechococcus|Synechococcus sp. SynAce01|Synechococcus sp. SynAce01|2718218441
IMG2718218444	Bacteria|Actinobacteria|Actinobacteria|Propionibacteriales|Propionibacteriaceae|Acidipropionibacterium|Acidipropionibacterium acidipropionici|Acidipropionibacterium acidipropionici F3E8|2718218444
IMG2718218463	Bacteria|Tenericutes|Mollicutes|Acholeplasmatales|Acholeplasmataceae|Candidatus Phytoplasma|Maize bushy stunt phytoplasma|Candidatus Phytoplasma M3|2718218463
IMG2718218504	Bacteria|Proteobacteria|Alphaproteobacteria|unclassified|unclassified|Candidatus Puniceispirillum|Candidatus Puniceispirillum sp. JGI 01_H13|Puniceispirillum bacterium JGI 01_H13 (unscreened)|2718218504
IMG2721755101	Bacteria|Ignavibacteriae|Ignavibacteria|unclassified|unclassified|unclassified|Ignavibacteria bacterium GWA2_55_11|Ignavibacteria bacterium GWA2_55_11|2721755101
IMG2721755161	Bacteria|Ignavibacteriae|Ignavibacteria|unclassified|unclassified|unclassified|Ignavibacteria bacterium GWB2_35_12|Ignavibacteria bacterium GWB2_35_12|2721755161
IMG2721755190	Bacteria|Chloroflexi|unclassified|unclassified|unclassified|unclassified|Chloroflexi bacterium GWC2_73_18|Chloroflexi bacterium GWC2_73_18|2721755190
IMG2721755196	Bacteria|Elusimicrobia|unclassified|unclassified|unclassified|unclassified|Elusimicrobia bacterium GWC2_65_9|Elusimicrobia bacterium GWC2_65_9|2721755196
IMG2721755201	Bacteria|Actinobacteria|unclassified|unclassified|unclassified|unclassified|Actinobacteria bacterium GWC2_53_9|Actinobacteria bacterium GWC2_53_9|2721755201
IMG2721755230	Bacteria|Firmicutes|Clostridia|Clostridiales|unclassified|unclassified|Clostridiales bacterium GWD2_32_59|Clostridiales bacterium GWD2_32_59|2721755230
IMG2721755263	Bacteria|Firmicutes|Clostridia|Clostridiales|unclassified|unclassified|Clostridiales bacterium GWF2_38_85|Clostridiales bacterium GWF2_38_85|2721755263
IMG2721755267	Bacteria|Candidatus Margulisbacteria|Candidatus Riflemargulisbacteria|unclassified|unclassified|unclassified|Candidatus Margulisbacteria bacterium GWF2_35_9|Candidatus Margulisbacteria bacterium GWF2_35_9|2721755267
IMG2721755292	Bacteria|Proteobacteria|Deltaproteobacteria|unclassified|unclassified|unclassified|Deltaproteobacteria bacterium RBG_13_61_14|Deltaproteobacteria bacterium RBG_13_61_14|2721755292
IMG2721755294	Bacteria|Candidatus Portnoybacteria|unclassified|unclassified|unclassified|unclassified|Candidatus Portnoybacteria bacterium RBG_13_40_8|Candidatus Portnoybacteria bacterium RBG_13_40_8|2721755294
IMG2721755296	Bacteria|Candidatus Berkelbacteria|unclassified|unclassified|unclassified|unclassified|Candidatus Berkelbacteria bacterium RBG_13_40_8|Candidatus Berkelbacteria bacterium RBG_13_40_8|2721755296
IMG2721755299	Bacteria|Candidatus Woykebacteria|unclassified|unclassified|unclassified|unclassified|Candidatus Woykebacteria bacterium RBG_13_40_7b|Candidatus Woykebacteria bacterium RBG_13_40_7b|2721755299
IMG2721755301	Bacteria|Chloroflexi|unclassified|unclassified|unclassified|unclassified|Chloroflexi bacterium RBG_13_52_14|Chloroflexi bacterium RBG_13_52_14|2721755301
IMG2721755302	Bacteria|Chloroflexi|unclassified|unclassified|unclassified|unclassified|Chloroflexi bacterium RBG_13_54_9|Chloroflexi bacterium RBG_13_54_9|2721755302
IMG2721755304	Bacteria|Candidatus Fischerbacteria|unclassified|unclassified|unclassified|unclassified|Candidatus Fischerbacteria bacterium RBG_13_37_8|Candidatus Fischerbacteria bacterium RBG_13_37_8|2721755304
IMG2721755305	Bacteria|Candidatus Riflebacteria|unclassified|unclassified|unclassified|unclassified|Candidatus Riflebacteria bacterium RBG_13_59_9|Candidatus Riflebacteria bacterium RBG_13_59_9|2721755305
IMG2721755306	Bacteria|Candidatus Coatesbacteria|unclassified|unclassified|unclassified|unclassified|Candidatus Coatesbacteria bacterium RBG_13_66_14|Candidatus Coatesbacteria bacterium RBG_13_66_14|2721755306
IMG2721755314	Bacteria|Chloroflexi|unclassified|unclassified|unclassified|unclassified|Chloroflexi bacterium RBG_13_53_26|Chloroflexi bacterium RBG_13_53_26|2721755314
IMG2721755316	Bacteria|Actinobacteria|unclassified|unclassified|unclassified|unclassified|Actinobacteria bacterium RBG_13_63_9|Actinobacteria bacterium RBG_13_63_9|2721755316
IMG2721755317	Bacteria|Actinobacteria|unclassified|unclassified|unclassified|unclassified|Actinobacteria bacterium RBG_13_55_18|Actinobacteria bacterium RBG_13_55_18|2721755317
IMG2721755320	Bacteria|Acidobacteria|unclassified|unclassified|unclassified|unclassified|Acidobacteria bacterium RBG_13_68_16|Acidobacteria bacterium RBG_13_68_16|2721755320
IMG2721755325	Bacteria|Candidatus Falkowbacteria|unclassified|unclassified|unclassified|unclassified|Candidatus Falkowbacteria bacterium RBG_13_39_14|Candidatus Falkowbacteria bacterium RBG_13_39_14|2721755325
IMG2721755335	Bacteria|Chloroflexi|unclassified|unclassified|unclassified|unclassified|Chloroflexi bacterium RBG_13_68_17|Chloroflexi bacterium RBG_13_68_17|2721755335
IMG2721755336	Bacteria|Calditrichaeota|Calditrichae|Calditrichales|Calditrichaceae|Caldithrix|Caldithrix sp. RBG_13_44_9|Caldithrix sp. RBG_13_44_9|2721755336
IMG2721755340	Bacteria|Candidatus Portnoybacteria|unclassified|unclassified|unclassified|unclassified|Candidatus Portnoybacteria bacterium RBG_19FT_COMBO_36_7|Candidatus Portnoybacteria bacterium RBG_19FT_COMBO_36_7|2721755340
IMG2721755350	Bacteria|Proteobacteria|Deltaproteobacteria|unclassified|unclassified|unclassified|Deltaproteobacteria bacterium RBG_13_60_28|Deltaproteobacteria bacterium RBG_13_60_28|2721755350
IMG2721755354	Bacteria|Chloroflexi|unclassified|unclassified|unclassified|unclassified|Chloroflexi bacterium RBG_13_51_36|Chloroflexi bacterium RBG_13_51_36|2721755354
IMG2721755355	Bacteria|Candidatus Nealsonbacteria|unclassified|unclassified|unclassified|unclassified|Candidatus Nealsonbacteria bacterium RBG_13_36_15|Candidatus Nealsonbacteria bacterium RBG_13_36_15|2721755355
IMG2721755358	Bacteria|Candidatus Beckwithbacteria|unclassified|unclassified|unclassified|unclassified|Candidatus Beckwithbacteria bacterium RBG_13_42_9|Candidatus Beckwithbacteria bacterium RBG_13_42_9|2721755358
IMG2721755359	Bacteria|Candidatus Schekmanbacteria|unclassified|unclassified|unclassified|unclassified|Candidatus Schekmanbacteria bacterium RBG_13_48_7|Candidatus Schekmanbacteria bacterium RBG_13_48_7|2721755359
IMG2721755368	Bacteria|Proteobacteria|Deltaproteobacteria|unclassified|unclassified|unclassified|Deltaproteobacteria bacterium RBG_13_53_10|Deltaproteobacteria bacterium RBG_13_53_10|2721755368
IMG2721755370	Bacteria|Candidatus Woykebacteria|unclassified|unclassified|unclassified|unclassified|Candidatus Woykebacteria bacterium RBG_13_40_15|Candidatus Woykebacteria bacterium RBG_13_40_15|2721755370
IMG2721755372	Bacteria|Candidatus Portnoybacteria|unclassified|unclassified|unclassified|unclassified|Candidatus Portnoybacteria bacterium RBG_13_41_18|Candidatus Portnoybacteria bacterium RBG_13_41_18|2721755372
IMG2721755381	Bacteria|candidate division Zixibacteria|unclassified|unclassified|unclassified|unclassified|candidate division Zixibacteria bacterium RBG_16_48_11|candidate division Zixibacteria bacterium RBG_16_48_11|2721755381
IMG2721755386	Bacteria|Chloroflexi|unclassified|unclassified|unclassified|unclassified|Chloroflexi bacterium RBG_16_57_8|Chloroflexi bacterium RBG_16_57_8|2721755386
IMG2721755387	Bacteria|Chloroflexi|unclassified|unclassified|unclassified|unclassified|Chloroflexi bacterium RBG_16_68_14|Chloroflexi bacterium RBG_16_68_14|2721755387
IMG2721755395	Bacteria|Proteobacteria|Deltaproteobacteria|unclassified|unclassified|unclassified|Deltaproteobacteria bacterium RBG_16_48_10|Deltaproteobacteria bacterium RBG_16_48_10|2721755395
IMG2724678906	Bacteria|Candidatus Woesebacteria|unclassified|unclassified|unclassified|unclassified|Candidatus Woesebacteria bacterium RIFOXYD1_FULL_33_11|Candidatus Woesebacteria bacterium RIFOXYD1_FULL_33_11|2724678906
IMG2724678908	Bacteria|Candidatus Collierbacteria|unclassified|unclassified|unclassified|unclassified|Candidatus Collierbacteria bacterium RIFOXYD1_FULL_46_26|Candidatus Collierbacteria bacterium RIFOXYD1_FULL_46_26|2724678908
IMG2724678925	Bacteria|Elusimicrobia|unclassified|unclassified|unclassified|unclassified|Elusimicrobia bacterium RIFOXYD2_FULL_34_15|Elusimicrobia bacterium RIFOXYD2_FULL_34_15|2724678925
IMG2724678928	Bacteria|unclassified|unclassified|unclassified|unclassified|unclassified|Parcubacteria group bacterium RIFOXYD2_FULL_52_8|Parcubacteria group bacterium RIFOXYD2_FULL_52_8|2724678928
IMG2724678935	Bacteria|Candidatus Jacksonbacteria|unclassified|unclassified|unclassified|unclassified|Candidatus Jacksonbacteria bacterium RIFOXYD2_FULL_43_21|Candidatus Jacksonbacteria bacterium RIFOXYD2_FULL_43_21|2724678935
IMG2724678941	Bacteria|Candidatus Vogelbacteria|unclassified|unclassified|unclassified|unclassified|Candidatus Vogelbacteria bacterium RIFOXYD2_FULL_44_9|Candidatus Vogelbacteria bacterium RIFOXYD2_FULL_44_9|2724678941
IMG2724678947	Bacteria|Candidatus Collierbacteria|unclassified|unclassified|unclassified|unclassified|Candidatus Collierbacteria bacterium RIFOXYD2_FULL_45_13|Candidatus Collierbacteria bacterium RIFOXYD2_FULL_45_13|2724678947
IMG2728369262	Bacteria|Aquificae|Aquificae|Aquificales|Aquificaceae|Hydrogenobacter|Hydrogenobacter hydrogenophilus|Hydrogenobacter hydrogenophilus DSM 2913|2728369262
IMG2728369433	Bacteria|Chloroflexi|Dehalococcoidia|Dehalococcoidales|Dehalococcoidaceae|Dehalococcoides|Dehalococcoides sp. JdFR-54|Dehalococcoides sp. JdFR-54|2728369433
IMG2728369434	Bacteria|unclassified|unclassified|unclassified|unclassified|unclassified|bacterium JdFR-70|Unclassified bacterium JdFR-70|2728369434
IMG2728369436	Bacteria|unclassified|unclassified|unclassified|unclassified|unclassified|bacterium JdFR-66|Unclassified bacterium JdFR-66|2728369436
IMG2728369444	Bacteria|Deferribacteres|Deferribacteres|unclassified|unclassified|unclassified|Deferribacteres bacterium JdFR-76|Deferribacteres bacterium JdFR-76|2728369444
IMG2728369449	Bacteria|Chloroflexi|Anaerolineae|Anaerolineales|unclassified|unclassified|Anaerolineales bacterium JdFR-64|Anaerolineales bacterium JdFR-64|2728369449
IMG2728369450	Bacteria|Candidatus Hydrothermae|unclassified|unclassified|unclassified|unclassified|Candidatus Hydrothermae bacterium JdFR-72|Candidatus Hydrothermae bacterium JdFR-72|2728369450
IMG2728369482	Bacteria|Bacteroidetes|Cytophagia|Cytophagales|Cytophagaceae|Spirosoma|Spirosoma oryzae|Spirosoma oryzae DSM 28354|2728369482
IMG2728369508	Bacteria|Planctomycetes|Phycisphaerae|Sedimentisphaerales|Sedimentisphaeraceae|Sedimentisphaera|Sedimentisphaera salicampi|Sedimentisphaera salicampi ST-PulAB-D4 Reanalysis|2728369508
IMG2728369658	Bacteria|Proteobacteria|Betaproteobacteria|Rhodocyclales|Zoogloeaceae|Thauera|Thauera sp. DNT-1|Thauera sp. JCM 12309|2728369658
IMG2728369698	Bacteria|Proteobacteria|Deltaproteobacteria|Desulfovibrionales|Desulfovibrionaceae|Desulfovibrio|Desulfovibrio brasiliensis|Desulfovibrio brasiliensis JCM 12178|2728369698
IMG2731957565	Bacteria|Firmicutes|Bacilli|Lactobacillales|Enterococcaceae|Enterococcus|Enterococcus faecalis|Enterococcus faecalis NBRC 100480|2731957565
IMG2731957611	Bacteria|Actinobacteria|Actinobacteria|Micrococcales|Microbacteriaceae|Pseudoclavibacter|Pseudoclavibacter bifida|Pseudoclavibacter bifida NBRC 103089|2731957611
IMG2734481960	Bacteria|Actinobacteria|Actinobacteria|Corynebacteriales|Gordoniaceae|Gordonia|Gordonia amicalis|Gordonia amicalis IEGM|2734481960
IMG2734482300	Bacteria|Candidatus Parcubacteria|unclassified|unclassified|unclassified|unclassified|unclassified|Parcubacteria bacterium JGI MDM2 ZSSED05-1-F14 (unscreened)|2734482300
IMG2734482328	Bacteria|Candidatus Aerophobetes|unclassified|unclassified|unclassified|unclassified|unclassified|Aerophobetes bacterium JGI MDM2 LBsed72-2-J15 (unscreened)|2734482328
IMG2734482330	Bacteria|Candidatus Parcubacteria|unclassified|unclassified|unclassified|unclassified|unclassified|Parcubacteria bacterium JGI MDM2 ZSSED05-1-D19 (unscreened)|2734482330
IMG2734482391	Bacteria|Candidatus Bipolaricaulota|unclassified|unclassified|unclassified|unclassified|Candidatus Acetothermia bacterium JdFR-51|Candidatus Acetothermia bacterium JdFR-51|2734482391
IMG2737471645	Bacteria|Actinobacteria|Thermoleophilia|Solirubrobacterales|Solirubrobacteraceae|Solirubrobacter|Solirubrobacter pauli|Solirubrobacter pauli DSM 14954|2737471645
IMG2737471814	Bacteria|Candidatus Cloacimonetes|unclassified|unclassified|unclassified|unclassified|unclassified|Candidatus Cloacimonetes bacterium bin85|2737471814
IMG2737471816	Bacteria|Planctomycetes|Phycisphaerae|Phycisphaerales|unclassified|unclassified|Phycisphaerales bacterium Planc_01|Phycisphaerales bacterium Planc_01|2737471816
IMG2738541250	Bacteria|Proteobacteria|Alphaproteobacteria|Pelagibacterales|Pelagibacteraceae|Candidatus Pelagibacter|unclassified|Pelagibacter bacterium JGI 01_G11 (contamination screened)|2738541250
IMG2739367728	Bacteria|Planctomycetes|Planctomycetia|Planctomycetales|Planctomycetaceae|Planctomyces|unclassified|Planctomyces sp. JGI 01_M16_750m (contamination screened)|2739367728
IMG2739367826	Bacteria|Chloroflexi|unclassified|unclassified|unclassified|unclassified|unclassified|Chloroflexi bacterium JGI 01_L16_750m (contamination screened)|2739367826
IMG2740892203	Bacteria|Spirochaetes|Spirochaetia|Spirochaetales|Spirochaetaceae|Treponema|Treponema endosymbiont of Eucomonympha sp.|Treponema endosymbiont D11 of Eucomonympha sp.|2740892203
IMG2740892381	Bacteria|Firmicutes|Clostridia|Clostridiales|Oscillospiraceae|Oscillibacter|Oscillibacter sp. ER4|Oscillibacter sp. ER4|2740892381
IMG2740892452	Bacteria|Deinococcus-Thermus|Deinococci|Thermales|Thermaceae|Meiothermus|Meiothermus ruber|Meiothermus ruber A|2740892452
IMG2740892533	Bacteria|Cyanobacteria|unclassified|Synechococcales|Pseudanabaenaceae|Pseudanabaena|Pseudanabaena sp. 'Roaring Creek'|Pseudanabaena sp. Roaring Creek|2740892533
IMG2740892545	Bacteria|Fibrobacteres|Fibrobacteria|unclassified|unclassified|unclassified|Fibrobacteria bacterium GUT31|Fibrobacteria bacterium GUT31 IN01_31|2740892545
IMG2740892604	Bacteria|Firmicutes|Clostridia|Clostridiales|Eubacteriaceae|Eubacterium|Eubacterium limosum|Eubacterium limosum 8486cho|2740892604
IMG2744054668	Bacteria|Cyanobacteria|unclassified|Oscillatoriales|Oscillatoriaceae|Phormidium|Phormidium willei|Phormidium willei BDU 130791|2744054668
IMG2744054723	Bacteria|Proteobacteria|Alphaproteobacteria|Rickettsiales|Anaplasmataceae|Ehrlichia|Ehrlichia ruminantium|Ehrlichia ruminantium Palm River|2744054723
IMG2751185547	Bacteria|Candidatus Beckwithbacteria|unclassified|unclassified|unclassified|unclassified|Candidatus Beckwithbacteria bacterium GW2011_GWC1_49_16|Candidatus Beckwithbacteria bacterium GW2011_GWC1_49_16|2751185547
IMG2751185561	Bacteria|Firmicutes|Tissierellia|unclassified|unclassified|Ezakiella|Ezakiella massiliensis|Ezakiella massiliensis Marseille-P2951|2751185561
IMG2751185563	Bacteria|Proteobacteria|Gammaproteobacteria|unclassified|unclassified|unclassified|Bathymodiolus septemdierum thioautotrophic gill symbiont|Bathymodiolus septemdierum endosymbiont Myojin knoll A1|2751185563
IMG2751185571	Bacteria|Synergistetes|Synergistia|Synergistales|unclassified|unclassified|Synergistales bacterium Syner_03|Synergistales bacterium Syner_03|2751185571
IMG2751185601	Bacteria|Spirochaetes|Spirochaetia|Spirochaetales|unclassified|unclassified|Spirochaetales bacterium Spiro_01|Spirochaetales bacterium Spiro_01|2751185601
IMG2751185620	Bacteria|Bacteroidetes|Bacteroidia|Bacteroidales|unclassified|unclassified|Bacteroidales bacterium Bact_22|Bacteroidales bacterium Bact_22|2751185620
IMG2751185639	Bacteria|Firmicutes|Clostridia|Clostridiales|unclassified|unclassified|Clostridiales bacterium Firm_04|Clostridiales bacterium Firm_04|2751185639
IMG2751185642	Bacteria|Firmicutes|Clostridia|Clostridiales|unclassified|unclassified|Clostridiales bacterium Firm_10|Clostridiales bacterium Firm_10|2751185642
IMG2751185645	Bacteria|Firmicutes|Clostridia|Clostridiales|unclassified|unclassified|Clostridiales bacterium Firm_11|Clostridiales bacterium Firm_11|2751185645
IMG2751185646	Bacteria|Firmicutes|Clostridia|Clostridiales|unclassified|unclassified|Clostridiales bacterium Firm_14|Clostridiales bacterium Firm_14|2751185646
IMG2751185716	Bacteria|Verrucomicrobia|Verrucomicrobiae|Verrucomicrobiales|Akkermansiaceae|Akkermansia|Akkermansia glycaniphila|Akkermansia glycaniphila ERS1290231|2751185716
IMG2751185773	Bacteria|Proteobacteria|Betaproteobacteria|Rhodocyclales|Zoogloeaceae|Thauera|Thauera phenolivorans|Thauera phenolivorans ZV-1-C|2751185773
IMG2751185812	Bacteria|Proteobacteria|Gammaproteobacteria|Vibrionales|Vibrionaceae|Photobacterium|Photobacterium iliopiscarium|Photobacterium iliopiscarium ATCC 51760|2751185812
IMG2756170166	Bacteria|Thermotogae|Thermotogae|Petrotogales|Petrotogaceae|Petrotoga|Petrotoga sibirica|Petrotoga sibirica DSM 13575|2756170166
IMG2756170234	Bacteria|Synergistetes|Synergistia|Synergistales|Synergistaceae|Aminivibrio|Aminivibrio pyruvatiphilus|Aminivibrio pyruvatiphilus DSM 25964|2756170234
IMG2756170241	Bacteria|Lentisphaerae|Lentisphaeria|Victivallales|Victivallaceae|Victivallis|Victivallis vadensis|Victivallis vadensis DSM 14823|2756170241
IMG2756170310	Bacteria|Bacteroidetes|Bacteroidia|Bacteroidales|Balneicellaceae|Balneicella|Balneicella halophila|Balneicella halophila DSM 28579|2756170310
IMG2757320364	Bacteria|Proteobacteria|Gammaproteobacteria|Oceanospirillales|Alcanivoracaceae|Marinicella|Marinicella litoralis|Marinicella litoralis DSM 25488|2757320364
IMG2757320682	Bacteria|Firmicutes|unclassified|unclassified|unclassified|unclassified|endosymbiont 'TC1' of Trimyema compressum|endosymbiont 'TC1' of Trimyema compressum|2757320682
IMG2757320697	Bacteria|Chloroflexi|Ardenticatenia|Ardenticatenales|Ardenticatenaceae|Candidatus Promineofilum|Candidatus Promineofilum breve|Candidatus Promineofilum breve Cfx-K|2757320697
IMG2757320777	Bacteria|Planctomycetes|Planctomycetia|Planctomycetales|Planctomycetaceae|Thermogutta|Thermogutta terrifontis|Thermogutta terrifontis R1|2757320777
IMG2757320899	Bacteria|Chlorobi|Chlorobia|Chlorobiales|Chlorobiaceae|Prosthecochloris|Prosthecochloris sp. GSB1|Prosthecochloris sp. GSB1|2757320899
IMG2765235929	Bacteria|Actinobacteria|Actinobacteria|Corynebacteriales|Nocardiaceae|Rhodococcus|Rhodococcus sp. 06-156-3b|Rhodococcus sp. 06-156-3b|2765235929
IMG2767802763	Bacteria|Proteobacteria|Oligoflexia|Silvanigrellales|Silvanigrellaceae|Silvanigrella|Silvanigrella aquatica|Silvanigrella aquatica MWH-Nonnen-W8red|2767802763
IMG2770939511	Bacteria|Proteobacteria|Deltaproteobacteria|Bradymonadales|Bradymonadaceae|Bradymonas|Bradymonas sediminis|Bradymonas sediminis DSM 28820|2770939511
IMG2770939523	Bacteria|Chloroflexi|Dehalococcoidia|Dehalococcoidales|Dehalococcoidaceae|Dehalococcoides|unclassified|Dehalococcoides sp. BinDmb64|2770939523
IMG2770939558	Bacteria|Deinococcus-Thermus|Deinococci|Deinococcales|Deinococcaceae|Deinococcus|Deinococcus yavapaiensis|Deinococcus yavapaiensis DSM 18048|2770939558
IMG2770939607	Bacteria|unclassified|unclassified|unclassified|unclassified|unclassified|unclassified|unclassified bacterium BinDmb238|2770939607
IMG2770939611	Bacteria|Spirochaetes|Spirochaetia|unclassified|unclassified|unclassified|unclassified|unclassified Spirochaetia BinDmb77|2770939611
IMG2770939634	Bacteria|unclassified|unclassified|unclassified|unclassified|unclassified|unclassified|unclassified bacterium BinUmb30|2770939634
IMG2770939640	Bacteria|unclassified|unclassified|unclassified|unclassified|unclassified|unclassified|unclassified bacterium BinDG074mb34|2770939640
IMG2770939646	Bacteria|Planctomycetes|Planctomycetia|Planctomycetales|Planctomycetaceae|unclassified|unclassified|unclassified Planctomycetaceae BinDmb241|2770939646
IMG2770939649	Bacteria|unclassified|unclassified|unclassified|unclassified|unclassified|unclassified|unclassified bacterium BinDm28|2770939649
IMG2770939654	Bacteria|Spirochaetes|Spirochaetia|Spirochaetales|unclassified|unclassified|unclassified|unclassified Spirochaetales BinDmb272|2770939654
IMG2772190709	Bacteria|Actinobacteria|Actinobacteria|Streptosporangiales|Streptosporangiaceae|Microbispora|Microbispora rosea|Microbispora rosea rosea NRRL B-2630|2772190709
IMG2772190790	Bacteria|Planctomycetes|Planctomycetia|Planctomycetales|Planctomycetaceae|unclassified|unclassified|unclassified Planctomycetaceae BinDmb104|2772190790
IMG2772190819	Bacteria|unclassified|unclassified|unclassified|unclassified|unclassified|unclassified|unclassified bacterium BinDmb113|2772190819
IMG2772190982	Bacteria|Actinobacteria|Acidimicrobiia|Acidimicrobiales|Ilumatobacteraceae|Ilumatobacter|Ilumatobacter fluminis|Ilumatobacter fluminis DSM 18936|2772190982
IMG2773857624	Bacteria|unclassified|unclassified|unclassified|unclassified|unclassified|unclassified|unclassified bacterium BinDmb92|2773857624
IMG637000036	Bacteria|Spirochaetes|Spirochaetia|Spirochaetales|Borreliaceae|Borreliella|Borreliella burgdorferi|Borreliella burgdorferi B31|637000036
IMG637000191	Bacteria|Proteobacteria|Alphaproteobacteria|Rickettsiales|Anaplasmataceae|Neorickettsia|Neorickettsia sennetsu|Neorickettsia sennetsu Miyayama|637000191
IMG637000317	Bacteria|Proteobacteria|Deltaproteobacteria|Syntrophobacterales|Syntrophaceae|Syntrophus|Syntrophus aciditrophicus|Syntrophus aciditrophicus SB|637000317
IMG637000331	Bacteria|Actinobacteria|Actinobacteria|Micrococcales|unclassified|Tropheryma|Tropheryma whipplei|Tropheryma whipplei sv. 2A Twist|637000331
IMG637000348	Bacteria|Proteobacteria|Gammaproteobacteria|Xanthomonadales|Xanthomonadaceae|Xylella|Xylella fastidiosa|Xylella fastidiosa 9a5c|637000348
IMG638341074	Bacteria|Cyanobacteria|unclassified|Chroococcales|Aphanothecaceae|Crocosphaera|Crocosphaera watsonii|Crocosphaera watsonii WH 8501|638341074
IMG639633036	Bacteria|Proteobacteria|Alphaproteobacteria|Magnetococcales|Magnetococcaceae|Magnetococcus|Magnetococcus marinus|Magnetococcus marinus MC-1|639633036
IMG639633047	Bacteria|Firmicutes|Bacilli|Lactobacillales|Leuconostocaceae|Oenococcus|Oenococcus oeni|Oenococcus oeni PSU-1|639633047
IMG639633050	Bacteria|Proteobacteria|Deltaproteobacteria|Desulfuromonadales|Desulfuromonadaceae|Pelobacter|Pelobacter propionicus|Pelobacter propionicus DSM 2379|639633050
IMG640427112	Bacteria|Proteobacteria|Gammaproteobacteria|Cardiobacteriales|Cardiobacteriaceae|Dichelobacter|Dichelobacter nodosus|Dichelobacter nodosus VCS1703A|640427112
IMG640753026	Bacteria|Thermotogae|Thermotogae|Thermotogales|Fervidobacteriaceae|Fervidobacterium|Fervidobacterium nodosum|Fervidobacterium nodosum Rt17-B1|640753026
IMG640963040	Bacteria|Lentisphaerae|Lentisphaeria|Lentisphaerales|Lentisphaeraceae|Lentisphaera|Lentisphaera araneosa|Lentisphaera araneosa HTCC2155|640963040
IMG641228488	Bacteria|Deinococcus-Thermus|Deinococci|Deinococcales|Deinococcaceae|Deinococcus|Deinococcus geothermalis|Deinococcus geothermalis DSM 11300|641228488
IMG641522601	Bacteria|Tenericutes|Mollicutes|Acholeplasmatales|Acholeplasmataceae|Acholeplasma|Acholeplasma laidlawii|Acholeplasma laidlawii PG-8A|641522601
IMG641522617	Bacteria|Firmicutes|Clostridia|Clostridiales|Clostridiaceae|Clostridium|Clostridium botulinum|Clostridium botulinum sv. A BoNT/A3 Loch Maree|641522617
IMG641736151	Bacteria|Proteobacteria|Betaproteobacteria|Burkholderiales|Burkholderiaceae|Paraburkholderia|Paraburkholderia graminis|Paraburkholderia graminis C4D1M|641736151
IMG641736193	Bacteria|Firmicutes|Clostridia|Clostridiales|Eubacteriaceae|Anaerofustis|Anaerofustis stercorihominis|Anaerofustis stercorihominis DSM 17244|641736193
IMG642555101	Bacteria|Proteobacteria|Acidithiobacillia|Acidithiobacillales|Acidithiobacillaceae|Acidithiobacillus|Acidithiobacillus ferrooxidans|Acidithiobacillus ferrooxidans ATCC 53993|642555101
IMG642555114	Bacteria|Bacteroidetes|Cytophagia|Cytophagales|Amoebophilaceae|Candidatus Amoebophilus|Candidatus Amoebophilus asiaticus|Candidatus Amoebophilus asiaticus 5a2|642555114
IMG642555118	Bacteria|Tenericutes|Mollicutes|Acholeplasmatales|Acholeplasmataceae|Candidatus Phytoplasma|Candidatus Phytoplasma mali|Candidatus Phytoplasma mali AT|642555118
IMG642555127	Bacteria|Elusimicrobia|Elusimicrobia|Elusimicrobiales|Elusimicrobiaceae|Elusimicrobium|Elusimicrobium minutum|Elusimicrobium minutum Pei191|642555127
IMG642555145	Bacteria|Proteobacteria|Alphaproteobacteria|Rickettsiales|Rickettsiaceae|Orientia|Orientia tsutsugamushi|Orientia tsutsugamushi sv. Gilliam Ikeda|642555145
IMG643348507	Bacteria|Proteobacteria|Deltaproteobacteria|Myxococcales|Anaeromyxobacteraceae|Anaeromyxobacter|Anaeromyxobacter dehalogenans|Anaeromyxobacter dehalogenans 2CP-1|643348507
IMG643348542	Bacteria|Dictyoglomi|Dictyoglomia|Dictyoglomales|Dictyoglomaceae|Dictyoglomus|Dictyoglomus thermophilum|Dictyoglomus thermophilum H-6-12, ATCC 35947|643348542
IMG643692021	Bacteria|Proteobacteria|Deltaproteobacteria|Desulfobacterales|Desulfobacteraceae|Desulfobacterium|Desulfobacterium autotrophicum|Desulfobacterium autotrophicum HRM2, DSM 3382|643692021
IMG643692024	Bacteria|Gemmatimonadetes|Gemmatimonadetes|Gemmatimonadales|Gemmatimonadaceae|Gemmatimonas|Gemmatimonas aurantiaca|Gemmatimonas aurantiaca T-27T|643692024
IMG643692029	Bacteria|Proteobacteria|Epsilonproteobacteria|Nautiliales|Nautiliaceae|Nautilia|Nautilia profundicola|Nautilia profundicola Am-H|643692029
IMG643886056	Bacteria|Firmicutes|Negativicutes|Acidaminococcales|Acidaminococcaceae|Acidaminococcus|Acidaminococcus intestini|Acidaminococcus intestini D21|643886056
IMG643886110	Bacteria|Firmicutes|Erysipelotrichia|Erysipelotrichales|Erysipelotrichaceae|Catenibacterium|Catenibacterium mitsuokai|Catenibacterium mitsuokai DSM 15897|643886110
IMG645058705	Bacteria|Firmicutes|Clostridia|Clostridiales|Clostridiales Family XIII. Incertae Sedis|unclassified|[Eubacterium] saphenum|Eubacterium saphenum ATCC 49989|645058705
IMG646311933	Bacteria|Proteobacteria|Deltaproteobacteria|Myxococcales|Kofleriaceae|Haliangium|Haliangium ochraceum|Haliangium ochraceum SMP-2, DSM 14365|646311933
IMG646311952	Bacteria|Fusobacteria|Fusobacteriia|Fusobacteriales|Leptotrichiaceae|Sebaldella|Sebaldella termitidis|Sebaldella termitidis ATCC 33386|646311952
IMG646311953	Bacteria|Chloroflexi|Thermomicrobia|Sphaerobacterales|Sphaerobacteraceae|Sphaerobacter|Sphaerobacter thermophilus|Sphaerobacter thermophilus 4ac11, DSM 20745|646311953
IMG646311962	Bacteria|Chloroflexi|Thermobacula|Thermobaculales|Thermobaculaceae|Thermobaculum|terrenum|Thermobaculum terrenum YNP1, ATCC BAA-798|646311962
IMG646564518	Bacteria|Bacteroidetes|Flavobacteriia|Flavobacteriales|unclassified|Candidatus Sulcia|Candidatus Sulcia muelleri|Candidatus Sulcia muelleri DMIN|646564518
IMG646564521	Bacteria|Firmicutes|Clostridia|Clostridiales|Hungateiclostridiaceae|Mageeibacillus|Mageeibacillus indolicus|Mageeibacillus indolicus UPII9-5|646564521
IMG646564525	Bacteria|Deferribacteres|Deferribacteres|Deferribacterales|Deferribacteraceae|Deferribacter|Deferribacter desulfuricans|Deferribacter desulfuricans SSM1|646564525
IMG646564557	Bacteria|Actinobacteria|Actinobacteria|Streptosporangiales|Nocardiopsaceae|Nocardiopsis|Nocardiopsis dassonvillei|Nocardiopsis dassonvillei dassonvillei DSM 43111|646564557
IMG646564586	Bacteria|Deinococcus-Thermus|Deinococci|Deinococcales|Trueperaceae|Truepera|Truepera radiovictrix|Truepera radiovictrix RQ-24, DSM 17093|646564586
IMG648028014	Bacteria|Bacteroidetes|Flavobacteriia|Flavobacteriales|unclassified|Candidatus Sulcia|Candidatus Sulcia muelleri|Candidatus Sulcia muelleri CARI|648028014
IMG648028022	Bacteria|Chloroflexi|Dehalococcoidia|unclassified|unclassified|Dehalogenimonas|Dehalogenimonas lykanthroporepellens|Dehalogenimonas lykanthroporepellens BL-DC-9|648028022
IMG649633038	Bacteria|Chrysiogenetes|Chrysiogenetes|Chrysiogenales|Chrysiogenaceae|Desulfurispirillum|Desulfurispirillum indicum|Desulfurispirillum indicum S5, DSM 22839|649633038
IMG649633039	Bacteria|Aquificae|Aquificae|Desulfurobacteriales|Desulfurobacteriaceae|Desulfurobacterium|Desulfurobacterium thermolithotrophum|Desulfurobacterium thermolithotrophum BSA, DSM 11699|649633039
IMG649989983	Bacteria|Firmicutes|Negativicutes|Acidaminococcales|Acidaminococcaceae|Phascolarctobacterium|Phascolarctobacterium succinatutens|Phascolarctobacterium succinatutens YIT 12067|649989983
IMG649989996	Bacteria|Firmicutes|Negativicutes|Selenomonadales|Selenomonadaceae|Selenomonas|Selenomonas artemidis|Selenomonas artemidis F0399|649989996
IMG650377983	Bacteria|Synergistetes|Synergistia|Synergistales|Synergistaceae|Fretibacterium|Fretibacterium fastidiosum|Fretibacterium fastidiosum SGP1|650377983
IMG650716011	Bacteria|Bacteroidetes|Flavobacteriia|Flavobacteriales|Blattabacteriaceae|Blattabacterium|Blattabacterium sp. (Blattella germanica)|Blattabacterium sp. Bge|650716011
IMG650716099	Bacteria|Spirochaetes|Spirochaetia|Spirochaetales|Spirochaetaceae|Treponema|Treponema azotonutricium|Treponema azotonutricium ZAS-9|650716099
IMG651053014	Bacteria|Chlamydiae|Chlamydiia|Chlamydiales|Chlamydiaceae|Chlamydia|Chlamydia psittaci|Chlamydia psittaci 08DC60|651053014
IMG2263082000	Archaea|Thaumarchaeota|unclassified|unclassified|unclassified|unclassified|unclassified|Thaumarchaeota archaeon DS1 (unscreened)|2263082000
IMG2264265211	Archaea|Euryarchaeota|unclassified|unclassified|unclassified|unclassified|euryarchaeote SCGC AAA257-G14|Euryarchaeota archaeon SCGC AAA257-G14 (unscreened)|2264265211
IMG2264867017	Archaea|Thaumarchaeota|unclassified|unclassified|unclassified|Candidatus Caldiarchaeum|Candidatus Caldiarchaeum subterraneum|Candidatus Caldiarchaeum subterraneum (unscreened)|2264867017
IMG2264867067	Archaea|Diapherotrites|unclassified|unclassified|unclassified|Candidatus Iainarchaeum|andersonii|Candidatus Iainarchaeum andersonii SCGC AAA011-E11 (contamination screened)|2264867067
IMG2264867070	Archaea|Nanoarchaeota|unclassified|unclassified|unclassified|unclassified|unclassified|Nanoarchaeota archaeon SCGC AAA011-G17 (contamination screened)|2264867070
IMG2264867248	Archaea|Thaumarchaeota|unclassified|unclassified|unclassified|unclassified|unclassified|Thaumarchaeota archaeon SCGC AB-179-E04 (contamination screened)|2264867248
IMG2502422327	Archaea|Euryarchaeota|Nanohaloarchaea|unclassified|unclassified|Candidatus Nanosalinarum|Candidatus Nanosalinarum sp. J07AB56|Candidatus Nanosalinarum sp. J07AB56|2502422327
IMG2504756013	Archaea|Geoarchaeota|unclassified|unclassified|unclassified|unclassified|unclassified|Geoarchaeota archaeon OSPB-1|2504756013
IMG2505679052	Archaea|Crenarchaeota|Thermoprotei|Desulfurococcales|Desulfurococcaceae|Ignisphaera|unclassified|Ignisphaera sp.|2505679052
IMG2508501109	Archaea|Euryarchaeota|unclassified|unclassified|unclassified|Aciduliprofundum|Aciduliprofundum sp. MAR08-339|Aciduliprofundum sp. MAR08-339|2508501109
IMG2512564055	Archaea|Euryarchaeota|Methanomicrobia|Methanocellales|Methanocellaceae|Methanocella|Methanocella conradii|Methanocella conradii HZ254|2512564055
IMG2513237177	Archaea|Crenarchaeota|Thermoprotei|Fervidicoccales|Fervidicoccaceae|Fervidicoccus|Fervidicoccus fontis|Fervidicoccus fontis Kam940|2513237177
IMG2516653036	Archaea|Euryarchaeota|Methanobacteria|Methanobacteriales|Methanobacteriaceae|Methanobacterium|Methanobacterium sp. Maddingley MBC34|Methanobacterium sp. Maddingley MBC34|2516653036
IMG2518645513	Archaea|Euryarchaeota|Halobacteria|unclassified|unclassified|unclassified|unclassified|uncultured archaeon A07HR60|2518645513
IMG2522125074	Archaea|Euryarchaeota|Archaeoglobi|Archaeoglobales|Archaeoglobaceae|Archaeoglobus|Archaeoglobus sulfaticallidus|Archaeoglobus sulfaticallidus PM70-1, DSM 19444|2522125074
IMG2524023239	Archaea|unclassified|unclassified|unclassified|unclassified|unclassified|unclassified|NAG2_ff85-r04|2524023239
IMG2531839655	Archaea|Euryarchaeota|Halobacteria|Halobacteriales|Haloarculaceae|Haloarcula|Haloarcula californiae|Haloarcula californiae BJGN-2, ATCC 33799|2531839655
IMG2554235424	Archaea|Euryarchaeota|Thermoplasmata|Methanomassiliicoccales|Methanomassiliicoccaceae|Methanomassiliicoccus|Candidatus Methanomassiliicoccus intestinalis|Candidatus Methanomassiliicoccus intestinalis Issoire-Mx1|2554235424
IMG2554235461	Archaea|Crenarchaeota|Thermoprotei|Desulfurococcales|Desulfurococcaceae|Aeropyrum|Aeropyrum camini|Aeropyrum camini SY1, JCM 12091|2554235461
IMG2556793003	Archaea|Crenarchaeota|Thermoprotei|Sulfolobales|Sulfolobaceae|Sulfolobus|Sulfolobus acidocaldarius|Sulfolobus acidocaldarius SUSAZ|2556793003
IMG2558309099	Archaea|unclassified|unclassified|unclassified|unclassified|unclassified|archaeon SCGC AB-215-J19|Uncultured Crenarchaeota|2558309099
IMG2565956561	Archaea|Euryarchaeota|Thermoplasmata|Thermoplasmatales|unclassified|unclassified|Thermoplasmatales archaeon BRNA1|Thermoplasmatales archaeon BRNA1|2565956561
IMG2574179750	Archaea|Crenarchaeota|unclassified|unclassified|unclassified|unclassified|unclassified|Uncultured Crenarchaeota C2|2574179750
IMG2574179771	Archaea|Euryarchaeota|Methanobacteria|Methanobacteriales|Methanobacteriaceae|Methanobacterium|Methanobacterium arcticum|Methanobacterium arcticum M2, DSM 19844|2574179771
IMG2593339167	Archaea|Euryarchaeota|Methanobacteria|Methanobacteriales|Methanobacteriaceae|Methanobrevibacter|Methanobrevibacter millerae|Methanobrevibacter millerae DSM 16643|2593339167
IMG2617270704	Archaea|Euryarchaeota|unclassified|unclassified|unclassified|unclassified|uncultured euryarchaeote|Alpena fountain Bin 3|2617270704
IMG2619619229	Archaea|Thaumarchaeota|unclassified|unclassified|unclassified|unclassified|Thaumarchaeota archaeon N4|Thaumarchaeota archaeon N4|2619619229
IMG2622736428	Archaea|Euryarchaeota|Methanobacteria|Methanobacteriales|Methanobacteriaceae|Methanobrevibacter|Methanobrevibacter woesei|Methanobrevibacter woesei DSM 11979|2622736428
IMG2626541593	Archaea|Thaumarchaeota|unclassified|unclassified|unclassified|unclassified|unclassified|Uncultured Thaumarcheaota bin 8|2626541593
IMG2630968729	Archaea|Euryarchaeota|Methanomicrobia|Methanosarcinales|Methanosarcinaceae|Methanosarcina|Methanosarcina barkeri|Methanosarcina barkeri MS|2630968729
IMG2639762671	Archaea|Euryarchaeota|unclassified|unclassified|unclassified|unclassified|Euryarchaeota archaeon SCGC AAA008-E08|Euryarchaeota archaeon SCGC AAA008-E08 (unscreened)|2639762671
IMG2651870039	Archaea|Euryarchaeota|unclassified|unclassified|unclassified|unclassified|unclassified|unclassified Euryarchaeota Bin 17|2651870039
IMG2654588079	Archaea|Candidatus Bathyarchaeota|unclassified|unclassified|unclassified|unclassified|miscellaneous Crenarchaeota group archaeon SMTZ1-55|Crenarchaeota group archaeon SMTZ1-55|2654588079
IMG2654588138	Archaea|Euryarchaeota|Methanobacteria|Methanobacteriales|Methanobacteriaceae|Methanobrevibacter|Methanobrevibacter gottschalkii|Methanobrevibacter gottschalkii DSM 11978|2654588138
IMG2657245310	Archaea|Euryarchaeota|unclassified|unclassified|unclassified|unclassified|Euryarchaeota archaeon SCGC AC-312_F18|Euryarchaeota archaeon SCGC AC-312_F18 - v2 (unscreened)|2657245310
IMG2660238307	Archaea|Euryarchaeota|Thermoplasmata|unclassified|unclassified|unclassified|methanogenic archaeon ISO4-H5|Methanogenic archaeon ISO4-H5|2660238307
IMG2681812966	Archaea|Euryarchaeota|Methanobacteria|Methanobacteriales|Methanobacteriaceae|Methanobrevibacter|Methanobrevibacter olleyae|Methanobrevibacter olleyae YLM1|2681812966
IMG2681813017	Archaea|Crenarchaeota|Thermoprotei|Thermoproteales|Thermoproteaceae|Vulcanisaeta|Vulcanisaeta sp. JCM 16159|Vulcanisaeta sp. JCM 16159|2681813017
IMG2681813051	Archaea|Nanoarchaeota|unclassified|Nanoarchaeales|Nanopusillaceae|Candidatus Nanopusillus|Candidatus Nanopusillus acidilobi|Nanoarchaeota archaeon 7A|2681813051
IMG2681813396	Archaea|Euryarchaeota|unclassified|unclassified|unclassified|unclassified|candidate division MSBL1 archaeon SCGC-AAA259D14|candidate divison MSBL1 archaeon SCGC-AAA259D14|2681813396
IMG2684622733	Archaea|Crenarchaeota|Thermoprotei|Sulfolobales|Sulfolobaceae|Sulfolobus|Sulfolobus acidocaldarius|Sulfolobus acidocaldarius NG05B_CO5_12|2684622733
IMG2687453162	Archaea|Euryarchaeota|Thermococci|Thermococcales|Thermococcaceae|Thermococcus|Thermococcus peptonophilus|Thermococcus peptonophilus OG-1|2687453162
IMG2695421019	Archaea|Candidatus Bathyarchaeota|unclassified|unclassified|unclassified|unclassified|Candidatus Bathyarchaeota archaeon BA1|Candidatus Bathyarchaeota archaeon BA1|2695421019
IMG2698536755	Archaea|Candidatus Micrarchaeota|unclassified|unclassified|unclassified|unclassified|unclassified|Micrarchaeota archaeon_FK.AMD.2010.bin.24|2698536755
IMG2698536756	Archaea|Candidatus Micrarchaeota|unclassified|unclassified|unclassified|unclassified|unclassified|Micrarchaeota archaeon_FK.AMD.2014.bin.113|2698536756
IMG2698536757	Archaea|Candidatus Micrarchaeota|unclassified|unclassified|unclassified|unclassified|unclassified|Micrarchaeota archaeon_FK.AMD.2014.bin.115|2698536757
IMG2698536761	Archaea|Candidatus Micrarchaeota|unclassified|unclassified|unclassified|unclassified|unclassified|Micrarchaeota archaeon_FK.AMD.2014.bin.40|2698536761
IMG2698536765	Archaea|Candidatus Micrarchaeota|unclassified|unclassified|unclassified|unclassified|unclassified|Micrarchaeota archaeon_FK.AMD.2014.bin.88|2698536765
IMG2698536768	Archaea|Candidatus Micrarchaeota|unclassified|unclassified|unclassified|unclassified|unclassified|Micrarchaeota archaeon_FK.Sedi.bin.28|2698536768
IMG2698536769	Archaea|Candidatus Micrarchaeota|unclassified|unclassified|unclassified|unclassified|unclassified|Micrarchaeota archaeon_FK.Sedi.bin.35|2698536769
IMG2698536770	Archaea|Candidatus Micrarchaeota|unclassified|unclassified|unclassified|unclassified|unclassified|Micrarchaeota archaeon_FK.Sedi.bin.12.4|2698536770
IMG2698536773	Archaea|Candidatus Micrarchaeota|unclassified|unclassified|unclassified|unclassified|unclassified|Micrarchaeota archaeon_LR.AMD.A.bin.1|2698536773
IMG2698536786	Archaea|Candidatus Parvarchaeota|unclassified|unclassified|unclassified|unclassified|unclassified|Parvarchaeota archaeon_TC.Endo.bin.24|2698536786
IMG2700988733	Archaea|Candidatus Verstraetearchaeota|Candidatus Methanomethylia|Candidatus Methanomethyliales|Candidatus Methanomethyliaceae|Candidatus Methanomethylicus|Candidatus Methanomethylicus oleusabulum|Unclassified archaeon V3|2700988733
IMG2708742543	Archaea|unclassified|unclassified|unclassified|unclassified|unclassified|Candidatus Pacearchaeota archaeon RBG_13_36_9|Candidatus Pacearchaeota archaeon RBG_13_36_9|2708742543
IMG2708742544	Archaea|unclassified|unclassified|unclassified|unclassified|unclassified|Candidatus Pacearchaeota archaeon RBG_13_33_26|Candidatus Pacearchaeota archaeon RBG_13_33_26|2708742544
IMG2708742548	Archaea|Candidatus Bathyarchaeota|unclassified|unclassified|unclassified|unclassified|Candidatus Bathyarchaeota archaeon RBG_13_52_12|Candidatus Bathyarchaeota archaeon RBG_13_52_12|2708742548
IMG2708742552	Archaea|Thaumarchaeota|unclassified|unclassified|unclassified|unclassified|Thaumarchaeota archaeon RBG_16_49_8|Thaumarchaeota archaeon RBG_16_49_8|2708742552
IMG2708742554	Archaea|Candidatus Micrarchaeota|unclassified|unclassified|unclassified|unclassified|Candidatus Micrarchaeota archaeon RBG_16_49_10|Candidatus Micrarchaeota archaeon RBG_16_49_10|2708742554
IMG2708742555	Archaea|Candidatus Micrarchaeota|unclassified|unclassified|unclassified|unclassified|Candidatus Micrarchaeota archaeon RBG_16_36_9|Candidatus Micrarchaeota archaeon RBG_16_36_9|2708742555
IMG2708742561	Archaea|Candidatus Bathyarchaeota|unclassified|unclassified|unclassified|unclassified|Candidatus Bathyarchaeota archaeon RBG_16_48_13|Candidatus Bathyarchaeota archaeon RBG_16_48_13|2708742561
IMG2718217642	Archaea|Thaumarchaeota|unclassified|unclassified|unclassified|unclassified|unclassified|Unclassified Aigarchaeota JZ bin_40|2718217642
IMG2718217643	Archaea|Thaumarchaeota|unclassified|unclassified|unclassified|unclassified|unclassified|Unclassified Aigarchaeota JZ bin_15|2718217643
IMG2718217644	Archaea|Thaumarchaeota|unclassified|unclassified|unclassified|unclassified|unclassified|Unclassified Aigarchaeota JZ bin_19|2718217644
IMG2718217655	Archaea|Crenarchaeota|unclassified|unclassified|unclassified|unclassified|unclassified|Unclassfied Crenarchaeota DRTY7 bin_1|2718217655
IMG2718217667	Archaea|Crenarchaeota|unclassified|unclassified|unclassified|unclassified|unclassified|Unclassfied Crenarchaeota GMQ bin_14|2718217667
IMG2718217670	Archaea|Candidatus Bathyarchaeota|unclassified|unclassified|unclassified|unclassified|unclassified|Unclassified Bathyarchaeota JZ bin_23|2718217670
IMG2718217671	Archaea|Candidatus Bathyarchaeota|unclassified|unclassified|unclassified|unclassified|unclassified|Unclassified Bathyarchaeota JZ bin_32|2718217671
IMG2721755433	Archaea|Crenarchaeota|Thermoprotei|Thermoproteales|Thermofilaceae|Thermofilum|unclassified|Thermofilum sp. JZ bin_16|2721755433
IMG2721755437	Archaea|Crenarchaeota|unclassified|unclassified|unclassified|unclassified|unclassified|Unclassfied Crenarchaeota JZ bin_37|2721755437
IMG2721755438	Archaea|Crenarchaeota|unclassified|unclassified|unclassified|unclassified|unclassified|Unclassfied Crenarchaeota JZ bin_38|2721755438
IMG2721755440	Archaea|Crenarchaeota|unclassified|unclassified|unclassified|unclassified|unclassified|Unclassfied Crenarchaeota JZ bin_55|2721755440
IMG2721755844	Archaea|Thaumarchaeota|unclassified|unclassified|unclassified|unclassified|unclassified|Unclassified Thaumarchaeota DRTY-7 bin_36|2721755844
IMG2721755891	Archaea|Nanoarchaeota|unclassified|unclassified|unclassified|unclassified|unclassified|Unclassified Nanoarchaeota JZ bin_44|2721755891
IMG2721755893	Archaea|Candidatus Aenigmarchaeota|unclassified|unclassified|unclassified|unclassified|unclassified|Unclassified Candidatus Aenigmarchaeota DRTY7 bin_34|2721755893
IMG2721755895	Archaea|Candidatus Aenigmarchaeota|unclassified|unclassified|unclassified|unclassified|unclassified|Unclassified Candidatus Aenigmarchaeota GMQ bin_18-1|2721755895
IMG2721755896	Archaea|unclassified|unclassified|unclassified|unclassified|unclassified|unclassified|Unclassified archaeon DRTY7 bin_37|2721755896
IMG2721755897	Archaea|unclassified|unclassified|unclassified|unclassified|unclassified|unclassified|Unclassified archaeon JZ bin_4|2721755897
IMG2721755898	Archaea|unclassified|unclassified|unclassified|unclassified|unclassified|unclassified|Unclassified archaeon JZ bin_50|2721755898
IMG2721755899	Archaea|unclassified|unclassified|unclassified|unclassified|unclassified|unclassified|Unclassified archaeon DRTY7 bin_35|2721755899
IMG2721755900	Archaea|unclassified|unclassified|unclassified|unclassified|unclassified|unclassified|Unclassified archaeon JZ bin_30|2721755900
IMG2721755901	Archaea|unclassified|unclassified|unclassified|unclassified|unclassified|unclassified|Unclassified archaeon JZ bin_52|2721755901
IMG2728369302	Archaea|Euryarchaeota|unclassified|unclassified|unclassified|unclassified|Euryarchaeota archaeon JdFR-20|Euryarchaeota archaeon JdFR-20|2728369302
IMG2728369311	Archaea|unclassified|unclassified|unclassified|unclassified|unclassified|Candidatus Geothermarchaeota archaeon JdFR-13|Candidatus Geothermarchaeota archaeon JdFR-13|2728369311
IMG2728369318	Archaea|Euryarchaeota|Methanomicrobia|unclassified|unclassified|unclassified|Methanomicrobia archaeon JdFR-19|Methanomicrobia archaeon JdFR-19|2728369318
IMG2728369320	Archaea|Euryarchaeota|unclassified|unclassified|unclassified|unclassified|Candidatus Hydrothermarchaeota archaeon JdFR-18|Candidatus Hydrothermarchaeota archaeon JdFR-18|2728369320
IMG2728369323	Archaea|Candidatus Bathyarchaeota|unclassified|unclassified|unclassified|unclassified|Candidatus Bathyarchaeota archaeon JdFR-11|Candidatus Bathyarchaeota archaeon JdFR-11|2728369323
IMG2728369530	Archaea|Euryarchaeota|Thermoplasmata|Thermoplasmatales|unclassified|unclassified|Thermoplasmatales archaeon I-plasma|Thermoplasmatales archaeon I-plasma|2728369530
IMG2728369542	Archaea|Crenarchaeota|Thermoprotei|Desulfurococcales|Pyrodictiaceae|Pyrodictium|Pyrodictium occultum|Pyrodictium occultum PL-19 1|2728369542
IMG2740891980	Archaea|Euryarchaeota|unclassified|Candidatus Altiarchaeales|unclassified|unclassified|Candidatus Altiarchaeales archaeon WOR_SM1_86-2|Candidatus Altiarchaeales archaeon WOR_SM1_86-2|2740891980
IMG2740891981	Archaea|Candidatus Thorarchaeota|unclassified|unclassified|unclassified|unclassified|Candidatus Thorarchaeota archaeon SMTZ1-83|Candidatus Thorarchaeota archaeon SMTZ1-83|2740891981
IMG2740891984	Archaea|Euryarchaeota|Theionarchaea|unclassified|unclassified|unclassified|Theionarchaea archaeon DG-70-1|Theionarchaea archaeon DG-70-1|2740891984
IMG2740891985	Archaea|Candidatus Lokiarchaeota|unclassified|unclassified|unclassified|unclassified|Candidatus Lokiarchaeota archaeon CR_4|Candidatus Lokiarchaeota archaeon CR_4|2740891985
IMG2740891986	Archaea|Candidatus Odinarchaeota|unclassified|unclassified|unclassified|unclassified|Candidatus Odinarchaeota archaeon LCB_4|Candidatus Odinarchaeota archaeon LCB_4|2740891986
IMG2740891990	Archaea|Candidatus Heimdallarchaeota|unclassified|unclassified|unclassified|unclassified|Candidatus Heimdallarchaeota archaeon AB_125|Candidatus Heimdallarchaeota archaeon AB_125|2740891990
IMG2740891991	Archaea|Candidatus Heimdallarchaeota|unclassified|unclassified|unclassified|unclassified|Candidatus Heimdallarchaeota archaeon LC_2|Candidatus Heimdallarchaeota archaeon LC_2|2740891991
IMG2740891993	Archaea|Candidatus Heimdallarchaeota|unclassified|unclassified|unclassified|unclassified|Candidatus Heimdallarchaeota archaeon LC_3|Candidatus Heimdallarchaeota archaeon LC_3|2740891993
IMG2757320680	Archaea|Candidatus Micrarchaeota|unclassified|unclassified|unclassified|Candidatus Mancarchaeum|Candidatus Mancarchaeum acidiphilum|Candidatus Mancarchaeum acidiphilum Mia14|2757320680
IMG2757320861	Archaea|Euryarchaeota|Methanopyri|Methanopyrales|Methanopyraceae|Methanopyrus|Methanopyrus sp. KOL6|Methanopyrus sp. KOL6|2757320861
IMG2770939522	Archaea|Euryarchaeota|Methanomicrobia|Methanosarcinales|Methanosaetaceae|Methanothrix|unclassified|Methanosaeta sp. BinDG074mb30|2770939522
IMG2770939652	Archaea|unclassified|unclassified|unclassified|unclassified|unclassified|unclassified|unclassified archaeon BinDm68|2770939652
IMG637000187	Archaea|Euryarchaeota|Halobacteria|Halobacteriales|Haloarculaceae|Natronomonas|Natronomonas pharaonis|Natronomonas pharaonis Gabara, DSM 2160|637000187
IMG638154511	Archaea|Nanoarchaeota|unclassified|Nanoarchaeales|Nanoarchaeaceae|Nanoarchaeum|Nanoarchaeum equitans|Nanoarchaeum equitans Kin4-M|638154511
IMG638341092	Archaea|Euryarchaeota|Thermoplasmata|Thermoplasmatales|Ferroplasmaceae|Ferroplasma|Ferroplasma acidarmanus|Ferroplasma acidarmanus Fer1|638341092
IMG639633064	Archaea|Crenarchaeota|Thermoprotei|Thermoproteales|Thermofilaceae|Thermofilum|Thermofilum pendens|Thermofilum pendens Hrk 5|639633064
IMG640069316	Archaea|Euryarchaeota|Methanococci|Methanococcales|Methanococcaceae|Methanococcus|Methanococcus maripaludis|Methanococcus maripaludis C5|640069316
IMG640069317	Archaea|Euryarchaeota|Methanomicrobia|Methanomicrobiales|Methanocorpusculaceae|Methanocorpusculum|Methanocorpusculum labreanum|Methanocorpusculum labreanum Z|640069317
IMG640069326	Archaea|Crenarchaeota|Thermoprotei|Thermoproteales|Thermoproteaceae|Pyrobaculum|Pyrobaculum calidifontis|Pyrobaculum calidifontis JCM 11548|640069326
IMG640753029	Archaea|Crenarchaeota|Thermoprotei|Desulfurococcales|Desulfurococcaceae|Ignicoccus|Ignicoccus hospitalis|Ignicoccus hospitalis KIN4/I, DSM 18386|640753029
IMG641228483	Archaea|Crenarchaeota|Thermoprotei|Thermoproteales|Thermoproteaceae|Caldivirga|Caldivirga maquilingensis|Caldivirga maquilingensis IC-167|641228483
IMG641522611	Archaea|Candidatus Korarchaeota|unclassified|unclassified|unclassified|Candidatus Korarchaeum|Candidatus Korarchaeum cryptofilum|Candidatus Korarchaeum cryptofilum OPF8|641522611
IMG643348540	Archaea|Crenarchaeota|Thermoprotei|Desulfurococcales|Desulfurococcaceae|Desulfurococcus|Desulfurococcus amylolyticus|Desulfurococcus kamchatkensis 1221n|643348540
IMG644736373	Archaea|Euryarchaeota|Halobacteria|Halobacteriales|Haloarculaceae|Halorhabdus|Halorhabdus utahensis|Halorhabdus utahensis AX-2, DSM 12940|644736373
IMG646311943	Archaea|Euryarchaeota|Methanobacteria|Methanobacteriales|Methanobacteriaceae|Methanobrevibacter|Methanobrevibacter ruminantium|Methanobrevibacter ruminantium M1|646311943
IMG646311944	Archaea|Euryarchaeota|Methanococci|Methanococcales|Methanocaldococcaceae|Methanocaldococcus|Methanocaldococcus vulcanius|Methanocaldococcus vulcanius M7, DSM 12094|646311944
IMG648028003	Archaea|Crenarchaeota|Thermoprotei|Acidilobales|Acidilobaceae|Acidilobus|Acidilobus saccharovorans|Acidilobus saccharovorans 345-15|648028003
IMG648028062	Archaea|Crenarchaeota|Thermoprotei|Thermoproteales|Thermoproteaceae|Vulcanisaeta|Vulcanisaeta distributa|Vulcanisaeta distributa DSM 14429|648028062
