# Supplementary material for: Ancestral Absence of Electron Transport Chains in Patescibacteria and DPANN
Source: Front Microbiol. 2020 Aug 17;11:1848. doi: 10.3389/fmicb.2020.01848 (PMC7507113; doi:10.3389/fmicb.2020.01848)
Supplement: DATA S1 — Source files for maximum likelihood phylogenetic trees of concatenated single copy proteins from Bacteria and Archaea (Figure 2). [file Data_Sheet_1.ZIP › mdmII_arcbactree_Aug2019/arcbac.lookup]

IMG2140918011	Bacteria|Chloroflexi|Thermoflexia|Thermoflexales|Thermoflexaceae|Thermoflexus|Thermoflexus hugenholtzii|Thermoflexus hugenholtzii JAD2|2140918011
IMG2264867138	Bacteria|Parcubacteria|unclassified|unclassified|unclassified|unclassified|unclassified|Parcubacteria bacterium SCGC AAA011-A09 (contamination screened)|2264867138
IMG2264867151	Bacteria|Microgenomates|unclassified|unclassified|unclassified|unclassified|unclassified|Microgenomates bacterium SCGC AAA011-B20 (contamination screened)|2264867151
IMG2264867243	Bacteria|Marinimicrobia|unclassified|unclassified|unclassified|unclassified|unclassified|Marinimicrobia bacterium SCGC AAA298-D23 (contamination screened)|2264867243
IMG2264867254	Bacteria|Latescibacteria|unclassified|unclassified|unclassified|Candidatus Latescibacter|anaerobius|Candidatus Latescibacter anaerobius SCGC AAA252-E07 (contamination screened)|2264867254
IMG2265129009	Bacteria|Candidatus Poribacteria|unclassified|unclassified|unclassified|unclassified|Candidatus Poribacteria bacterium WGA-3G|Poribacteria bacterium WGA-3G (unscreened)|2265129009
IMG2501533205	Bacteria|Synergistetes|Synergistia|Synergistales|Synergistaceae|Dethiosulfovibrio|Dethiosulfovibrio peptidovorans|Dethiosulfovibrio peptidovorans SEBR 4207, DSM 11002|2501533205
IMG2501915963	Bacteria|Firmicutes|Clostridia|Clostridiales|Peptococcaceae|Desulfonispora|Desulfonispora thiosulfatigenes|Desulfonispora thiosulfatigenes GKNTAUT , DSM 11270|2501915963
IMG2502957028	Bacteria|Proteobacteria|Deltaproteobacteria|Desulfobacterales|Desulfobacteraceae|Desulfatibacillum|Desulfatibacillum aliphaticivorans|Desulfatibacillum aliphaticivorans AK-01|2502957028
IMG2503283009	Bacteria|Cyanobacteria|unclassified|Chroococcales|Aphanothecaceae|Crocosphaera|Crocosphaera watsonii|Crocosphaera watsonii WH 8501|2503283009
IMG2503283019	Bacteria|Proteobacteria|Alphaproteobacteria|Pelagibacterales|Pelagibacteraceae|unclassified|alpha proteobacterium HIMB114|Rickettsiales sp. HIMB114|2503283019
IMG2503982041	Bacteria|Proteobacteria|Alphaproteobacteria|Pelagibacterales|Pelagibacteraceae|unclassified|alpha proteobacterium HIMB59|alpha proteobacterium sp. HIMB59|2503982041
IMG2504136006	Bacteria|Proteobacteria|Deltaproteobacteria|Syntrophobacterales|Syntrophaceae|Desulfobacca|Desulfobacca acetoxidans|Desulfobacca acetoxidans ASRB2, DSM 11109|2504136006
IMG2504557012	Bacteria|Spirochaetes|Spirochaetia|Spirochaetales|Spirochaetaceae|Treponema|Treponema succinifaciens|Treponema succinifaciens 6091, DSM 2489|2504557012
IMG2504756006	Bacteria|Firmicutes|Clostridia|Thermoanaerobacterales|Thermodesulfobiaceae|Thermodesulfobium|Thermodesulfobium narugense|Thermodesulfobium narugense Na82, DSM 14796|2504756006
IMG2504756040	Bacteria|Proteobacteria|Gammaproteobacteria|Thiotrichales|Fastidiosibacteraceae|Fangia|Fangia hongkongensis|Fangia hongkongiensis FSC776|2504756040
IMG2505119042	Bacteria|Thermodesulfobacteria|Thermodesulfobacteria|Thermodesulfobacteriales|Thermodesulfobacteriaceae|Thermodesulfatator|Thermodesulfatator indicus|Thermodesulfatator indicus CIR29812, DSM 15286|2505119042
IMG2505119043	Bacteria|Synergistetes|Synergistia|Synergistales|Synergistaceae|Thermovirga|Thermovirga lienii|Thermovirga lienii Cas60314, DSM 17291|2505119043
IMG2506520013	Bacteria|Spirochaetes|Spirochaetia|Leptospirales|Leptospiraceae|Turneriella|Turneriella parva|Turneriella parva H, DSM 21527|2506520013
IMG2506520040	Bacteria|Chloroflexi|Chloroflexia|Chloroflexales|Chloroflexaceae|Chloroflexus|Chloroflexus sp. Y-396-1|Chloroflexus sp. Y-396-1|2506520040
IMG2506783010	Bacteria|Spirochaetes|Spirochaetia|Leptospirales|Leptospiraceae|Leptonema|Leptonema illini|Leptonema illini 3055, DSM 21528|2506783010
IMG2508501068	Bacteria|Synergistetes|Synergistia|Synergistales|Synergistaceae|Thermanaerovibrio|Thermanaerovibrio velox|Thermanaerovibrio velox DSM 12556|2508501068
IMG2508501103	Bacteria|Synergistetes|Synergistia|Synergistales|Synergistaceae|Jonquetella|Jonquetella anthropi|Jonquetella anthropi ADV 126, DSM 22815|2508501103
IMG2508501111	Bacteria|Chloroflexi|Chloroflexia|Herpetosiphonales|Herpetosiphonaceae|Herpetosiphon|Herpetosiphon aurantiacus|Herpetosiphon aurantiacus DSM 785|2508501111
IMG2508501120	Bacteria|Thermotogae|Thermotogae|Petrotogales|Petrotogaceae|Marinitoga|Marinitoga piezophila|Marinitoga piezophila KA3|2508501120
IMG2509276055	Bacteria|Spirochaetes|Spirochaetia|Spirochaetales|Spirochaetaceae|Treponema|Treponema saccharophilum|Treponema saccharophilum PB, DSM 2985|2509276055
IMG2509276057	Bacteria|Spirochaetes|Spirochaetia|Spirochaetales|Spirochaetaceae|Spirochaeta|Spirochaeta africana|Spirochaeta africana Z-7692, DSM 8902|2509276057
IMG2509601019	Bacteria|Proteobacteria|Deltaproteobacteria|Syntrophobacterales|Syntrophaceae|Desulfomonile|Desulfomonile tiedjei|Desulfomonile tiedjei DCB-1, DSM 6799|2509601019
IMG2509601044	Bacteria|Proteobacteria|Deltaproteobacteria|Syntrophobacterales|Syntrophorhabdaceae|Syntrophorhabdus|Syntrophorhabdus aromaticivorans|Syntrophorhabdus aromaticivorans UI|2509601044
IMG2510461066	Bacteria|Chloroflexi|unclassified|unclassified|unclassified|Candidatus Chlorothrix|Candidatus Chlorothrix halophila|Candidatus Chlorothrix halophila|2510461066
IMG2510461075	Bacteria|Aquificae|Aquificae|Aquificales|Aquificaceae|Hydrogenobaculum|Hydrogenobaculum sp. SO|Hydrogenobaculum sp. SO|2510461075
IMG2512564067	Bacteria|Proteobacteria|Alphaproteobacteria|Rickettsiales|Rickettsiaceae|Rickettsia|Rickettsia montanensis|Rickettsia montanensis OSU 85-930|2512564067
IMG2512564091	Bacteria|Proteobacteria|Deltaproteobacteria|Desulfurellales|Desulfurellaceae|Desulfurella|Desulfurella acetivorans|Desulfurella acetivorans A63, DSM 5264|2512564091
IMG2513020036	Bacteria|Actinobacteria|Nitriliruptoria|Nitriliruptorales|Nitriliruptoraceae|Nitriliruptor|Nitriliruptor alkaliphilus|Nitriliruptor alkaliphilus DSM 45188|2513020036
IMG2513237313	Bacteria|Bacteroidetes|Bacteroidia|Bacteroidales|Prevotellaceae|Alloprevotella|Alloprevotella rava|Alloprevotella rava F0323|2513237313
IMG2513237333	Bacteria|Proteobacteria|Alphaproteobacteria|Rhodospirillales|Acetobacteraceae|Roseomonas|Roseomonas cervicalis|Roseomonas cervicalis ATCC 49957|2513237333
IMG2513237349	Bacteria|Firmicutes|Negativicutes|Veillonellales|Veillonellaceae|Dialister|Dialister succinatiphilus|Dialister succinatiphilus YIT 11850|2513237349
IMG2513237357	Bacteria|Firmicutes|Tissierellia|Tissierellales|Peptoniphilaceae|Helcococcus|Helcococcus kunzii|Helcococcus kunzii ATCC 51366|2513237357
IMG2515154092	Bacteria|Firmicutes|Clostridia|Clostridiales|Peptococcaceae|Desulfurispora|Desulfurispora thermophila|Desulfurispora thermophila DSM 16022|2515154092
IMG2516653079	Bacteria|Actinobacteria|Actinobacteria|Glycomycetales|Glycomycetaceae|Haloglycomyces|Haloglycomyces albus|Haloglycomyces albus DSM 45210|2516653079
IMG2517093003	Bacteria|Bacteroidetes|Bacteroidia|Bacteroidales|Porphyromonadaceae|Porphyromonas|Porphyromonas bennonis|Porphyromonas bennonis DSM 23058|2517093003
IMG2517093043	Bacteria|Firmicutes|Negativicutes|Acidaminococcales|Acidaminococcaceae|Succinispira|Succinispira mobilis|Succinispira mobilis DSM 6222|2517093043
IMG2517093047	Bacteria|Proteobacteria|Deltaproteobacteria|unclassified|unclassified|Deferrisoma|Deferrisoma camini|Deferrisoma camini S3R1|2517093047
IMG2517287003	Bacteria|Firmicutes|Clostridia|Clostridiales|unclassified|Epulopiscium|Epulopiscium sp. 'N.t. morphotype B'|Epulopiscium sp. N.t. morphotype B|2517287003
IMG2517287004	Bacteria|candidate division NC10|unclassified|unclassified|unclassified|Candidatus Methylomirabilis|Candidatus Methylomirabilis oxyfera|Candidatus Methylomirabilis oxyfera sp. Australia|2517287004
IMG2517487012	Bacteria|Synergistetes|Synergistia|Synergistales|Synergistaceae|Acetomicrobium|Acetomicrobium hydrogeniformans|Acetomicrobium hydrogeniformans ATCC BAA-1850|2517487012
IMG2517572017	Bacteria|Thermotogae|Thermotogae|Thermotogales|Fervidobacteriaceae|Thermosipho|Thermosipho africanus|Thermosipho africanus Ob7, DSM 5309|2517572017
IMG2517572140	Bacteria|Verrucomicrobia|unclassified|unclassified|unclassified|unclassified|Verrucomicrobia bacterium SCGC AAA164-O14|Verrucomicrobia bacterium SCGC AAA164-O14 (unscreened)|2517572140
IMG2517572241	Bacteria|Proteobacteria|Gammaproteobacteria|Thiotrichales|Piscirickettsiaceae|Cycloclasticus|Cycloclasticus pugetii|Cycloclasticus pugetii PS-1|2517572241
IMG2518645606	Bacteria|Verrucomicrobia|Verrucomicrobiae|Verrucomicrobiales|Rubritaleaceae|Rubritalea|Rubritalea marina|Rubritalea marina DSM 17716|2518645606
IMG2519899550	Bacteria|Firmicutes|Bacilli|Bacillales|Alicyclobacillaceae|Alicyclobacillus|Alicyclobacillus hesperidum|Alicyclobacillus hesperidum URH17-3-68|2519899550
IMG2519899691	Bacteria|Firmicutes|Tissierellia|Tissierellales|Peptoniphilaceae|Peptoniphilus|Peptoniphilus lacrimalis|Peptoniphilus lacrimalis DSM 7455|2519899691
IMG2521172690	Bacteria|Proteobacteria|Alphaproteobacteria|Rhizobiales|Rhizobiaceae|Liberibacter|Liberibacter crescens|Liberibacter crescens BT-1|2521172690
IMG2522125153	Bacteria|Proteobacteria|Deltaproteobacteria|unclassified|unclassified|unclassified|delta proteobacterium JGI 0002000-E07|Deltaproteobacteria bacterium JGI 002000-E07 (unscreened)|2522125153
IMG2522572047	Bacteria|Proteobacteria|Deltaproteobacteria|Desulfuromonadales|Geobacteraceae|Geopsychrobacter|Geopsychrobacter electrodiphilus|Geopsychrobacter electrodiphilus DSM 16401|2522572047
IMG2522572051	Bacteria|Coprothermobacterota|Coprothermobacteria|Coprothermobacterales|Coprothermobacteraceae|Coprothermobacter|Coprothermobacter platensis|Coprothermobacter platensis DSM 11748|2522572051
IMG2523231012	Bacteria|Proteobacteria|Deltaproteobacteria|Desulfurellales|Desulfurellaceae|Hippea|Hippea alviniae|Hippea alviniae EP5-r, DSM 24586|2523231012
IMG2523231027	Bacteria|Proteobacteria|Deltaproteobacteria|Desulfovibrionales|Desulfovibrionaceae|Desulfovibrio|Desulfovibrio gigas|Desulfovibrio gigas DSM 1382, ATCC 19364|2523231027
IMG2523231062	Bacteria|Acidobacteria|Holophagae|Holophagales|Holophagaceae|Geothrix|Geothrix fermentans|Geothrix fermentans DSM 14018|2523231062
IMG2523231065	Bacteria|Proteobacteria|Gammaproteobacteria|Oceanospirillales|Oceanospirillaceae|Oceanobacter|Oceanobacter kriegii|Oceanobacter kriegii DSM 6294|2523231065
IMG2523533587	Bacteria|Tenericutes|Mollicutes|Acholeplasmatales|Acholeplasmataceae|Acholeplasma|Acholeplasma axanthum|Acholeplasma axanthum ATCC 25176|2523533587
IMG2524023145	Bacteria|Proteobacteria|Deltaproteobacteria|Desulfobacterales|Desulfobacteraceae|Desulfatirhabdium|Desulfatirhabdium butyrativorans|Desulfatirhabdium butyrativorans DSM 18734|2524023145
IMG2524023250	Bacteria|Proteobacteria|Alphaproteobacteria|Rhodospirillales|Rhodospirillaceae|Niveispirillum|Niveispirillum irakense|Niveispirillum irakense DSM 11586|2524023250
IMG2524614558	Bacteria|Actinobacteria|Thermoleophilia|Solirubrobacterales|Patulibacteraceae|Patulibacter|Patulibacter americanus|Patulibacter americanus DSM 16676|2524614558
IMG2524614622	Bacteria|candidate division JS1|unclassified|unclassified|unclassified|unclassified|unclassified|candidate division JS1 bacterium SCGC 5329 (unscreened)|2524614622
IMG2524614646	Bacteria|Armatimonadetes|Chthonomonadetes|Chthonomonadales|Chthonomonadaceae|Chthonomonas|Chthonomonas calidirosea|Chthonomonas calidirosea T49, DSM 23976|2524614646
IMG2524614801	Bacteria|Firmicutes|Clostridia|Clostridiales|unclassified|unclassified|Clostridiales bacterium NK3B98|Clostridiales bacterium NK3B98|2524614801
IMG2526164522	Bacteria|Firmicutes|Clostridia|Clostridiales|Peptostreptococcaceae|Terrisporobacter|Terrisporobacter glycolicum|Terrisporobacter glycolicus DSM 1288|2526164522
IMG2526164529	Bacteria|Firmicutes|Clostridia|Clostridiales|Lachnospiraceae|Lachnoclostridium|[Clostridium] methoxybenzovorans|Clostridium methoxybenzovorans SR3, DSM 12182|2526164529
IMG2526164558	Bacteria|Firmicutes|unclassified|unclassified|unclassified|unclassified|Firmicutes bacterium ZOR0006|unclassified sp. ZOR0006|2526164558
IMG2526164642	Bacteria|Spirochaetes|Spirochaetia|Leptospirales|Leptospiraceae|Leptospira|Leptospira borgpetersenii|Leptospira borgpetersenii sv. Javanica MK146|2526164642
IMG2527291518	Bacteria|Hydrogenedentes|unclassified|unclassified|unclassified|unclassified|unclassified|Hydrogenedentes bacterium JGI 0000039-J10 (contamination screened)|2527291518
IMG2528311143	Bacteria|Bacteroidetes|Bacteroidia|Bacteroidales|Porphyromonadaceae|Porphyromonas|Porphyromonas uenonis|Porphyromonas uenonis DSM 23387|2528311143
IMG2529292556	Bacteria|Nitrospirae|Nitrospira|Nitrospirales|Nitrospiraceae|Thermodesulfovibrio|Thermodesulfovibrio islandicus|Thermodesulfovibrio islandicus DSM 12570|2529292556
IMG2531839094	Bacteria|Proteobacteria|Epsilonproteobacteria|Campylobacterales|Helicobacteraceae|Thiovulum|Thiovulum sp. ES|Thiovulum sp. ES (unscreened)|2531839094
IMG2531839184	Bacteria|Planctomycetes|Candidatus Brocadiae|Candidatus Brocadiales|Candidatus Brocadiaceae|Candidatus Jettenia|Candidatus Jettenia caeni|Planctomycetaceae bacterium KSU-1|2531839184
IMG2531839268	Bacteria|Firmicutes|Erysipelotrichia|Erysipelotrichales|Erysipelotrichaceae|unclassified|Erysipelotrichaceae bacterium 6_1_45|Erysipelotrichaceae bacterium sp. 6_1_45|2531839268
IMG2534681894	Bacteria|Firmicutes|Clostridia|Clostridiales|Clostridiaceae|Candidatus Arthromitus|Candidatus Arthromitus sp. SFB-5|Candidatus Arthromitus sp. SFB-5 (unscreened)|2534681894
IMG2534681958	Bacteria|Planctomycetes|Planctomycetia|Planctomycetales|Planctomycetaceae|Rhodopirellula|Rhodopirellula baltica|Rhodopirellula baltica WH47|2534681958
IMG2534682192	Bacteria|Firmicutes|Bacilli|Lactobacillales|Streptococcaceae|Streptococcus|Streptococcus agalactiae|Streptococcus agalactiae FSL S3-251|2534682192
IMG2537561856	Bacteria|Spirochaetes|Spirochaetia|Brachyspirales|Brachyspiraceae|Brachyspira|Brachyspira hampsonii|Brachyspira hampsonii 30446|2537561856
IMG2537562033	Bacteria|Firmicutes|Clostridia|Clostridiales|Clostridiaceae|Candidatus Arthromitus|Candidatus Arthromitus sp. SFB-mouse-SU|Candidatus Arthromitus sp. SFB-mouse-SU|2537562033
IMG2540341062	Bacteria|Chloroflexi|Dehalococcoidia|Dehalococcoidales|Dehalococcoidaceae|Dehalococcoides|Dehalococcoides mccartyi|Dehalococcoides mccartyi DCMB5|2540341062
IMG2540341086	Bacteria|Nitrospirae|Nitrospira|Nitrospirales|Nitrospiraceae|Leptospirillum|Leptospirillum ferrooxidans|Leptospirillum ferrooxidans C2-3|2540341086
IMG2540341237	Bacteria|Chloroflexi|Chloroflexia|Kallotenuales|Kallotenuaceae|Kallotenue|Kallotenue papyrolyticum|Kallotenue papyrolyticum JKG1|2540341237
IMG2540341242	Bacteria|Verrucomicrobia|unclassified|unclassified|unclassified|unclassified|Verrucomicrobia bacterium LP2A|Verrucomicrobium sp. LP2A|2540341242
IMG2541046957	Bacteria|Synergistetes|Synergistia|Synergistales|Synergistaceae|Aminiphilus|Aminiphilus circumscriptus|Aminiphilus circumscriptus DSM 16581|2541046957
IMG2541046969	Bacteria|Synergistetes|Synergistia|Synergistales|Synergistaceae|Aminobacterium|Aminobacterium mobile|Aminobacterium mobile DSM 12262|2541046969
IMG2541046989	Bacteria|Spirochaetes|Spirochaetia|Spirochaetales|Spirochaetaceae|Treponema|Treponema denticola|Treponema denticola SP23|2541046989
IMG2541047022	Bacteria|Proteobacteria|Oligoflexia|Bdellovibrionales|Bdellovibrionaceae|Bdellovibrio|Bdellovibrio exovorus|Bdellovibrio exovorus JSS|2541047022
IMG2541047134	Bacteria|Chlamydiae|Chlamydiia|Chlamydiales|Chlamydiaceae|Chlamydia|Chlamydia psittaci|Chlamydia psittaci C6/98|2541047134
IMG2545824790	Bacteria|Actinobacteria|Actinobacteria|Propionibacteriales|Propionibacteriaceae|Cutibacterium|Cutibacterium granulosum|Cutibacterium granulosum TM11|2545824790
IMG2547132182	Bacteria|Firmicutes|Negativicutes|Veillonellales|Veillonellaceae|Megasphaera|Megasphaera massiliensis|Megasphaera massiliensis NP3|2547132182
IMG2547132188	Bacteria|Actinobacteria|Actinobacteria|Micrococcales|Microbacteriaceae|Leucobacter|Leucobacter sp. UCD-THU|Leucobacter sp. UCD-THU|2547132188
IMG2547132497	Bacteria|Proteobacteria|Epsilonproteobacteria|Campylobacterales|unclassified|Nitratifractor|unclassified|OD1-DSC1 (unscreened)|2547132497
IMG2548876990	Bacteria|Firmicutes|Bacilli|Bacillales|Planococcaceae|Ureibacillus|Ureibacillus thermosphaericus|Ureibacillus thermosphaericus Thermo-BF|2548876990
IMG2548877000	Bacteria|Planctomycetes|Planctomycetia|Planctomycetales|Gemmataceae|Zavarzinella|Zavarzinella formosa|Zavarzinella formosa DSM 19928|2548877000
IMG2548877032	Bacteria|Bacteroidetes|Flavobacteriia|Flavobacteriales|Flavobacteriaceae|Gillisia|Gillisia marina|Gillisia marina CBA3202|2548877032
IMG2548877146	Bacteria|Planctomycetes|Phycisphaerae|Phycisphaerales|Phycisphaeraceae|Phycisphaera|unclassified|OD1-DSC11 (unscreened)|2548877146
IMG2551306097	Bacteria|Proteobacteria|Betaproteobacteria|Burkholderiales|Comamonadaceae|Melaminivora|Melaminivora alkalimesophila|Melaminivora alkalimesophila CY1|2551306097
IMG2551306538	Bacteria|Proteobacteria|Alphaproteobacteria|Rhodospirillales|Rhodospirillaceae|Azospirillum|Azospirillum sp. B506|Azospirillum sp. B506|2551306538
IMG2551306655	Bacteria|Proteobacteria|Alphaproteobacteria|Rhodospirillales|Rhodospirillaceae|Azospirillum|Azospirillum sp. B4|Azospirillum sp. B4|2551306655
IMG2554235000	Bacteria|Cyanobacteria|Melainabacteria|Caenarcaniphilales|Caenarcaniphilaceae|Caenarcanum|bioreactoricola|Caenarcanum bioreactoricola UASB_169|2554235000
IMG2554235465	Bacteria|Tenericutes|Mollicutes|Mycoplasmatales|Mycoplasmataceae|Mycoplasma|Mycoplasma parvum|Mycoplasma parvum Indiana|2554235465
IMG2556793040	Bacteria|Proteobacteria|Deltaproteobacteria|unclassified|unclassified|Candidatus Adiutrix|Candidatus Adiutrix intracellularis|Candidatus Adiutrix intracellularis bin1|2556793040
IMG2556921664	Bacteria|Firmicutes|Negativicutes|Selenomonadales|Selenomonadaceae|Anaerovibrio|Anaerovibrio lipolyticus|Anaerovibrio lipolyticus LB2005|2556921664
IMG2558309005	Bacteria|Firmicutes|Clostridia|Clostridiales|Ruminococcaceae|Ruminococcus|Ruminococcus flavefaciens|Ruminococcus flavefaciens ND2009|2558309005
IMG2558309013	Bacteria|Firmicutes|Clostridia|Clostridiales|Ruminococcaceae|Ruminococcus|Ruminococcus flavefaciens|Ruminococcus flavefaciens MA2007|2558309013
IMG2558309103	Bacteria|Thermotogae|Thermotogae|Thermotogales|Thermotogaceae|Pseudothermotoga|Pseudothermotoga elfii|Pseudothermotoga elfii DSM 9442|2558309103
IMG2558309106	Bacteria|Proteobacteria|Alphaproteobacteria|Rhodospirillales|Acetobacteraceae|Roseomonas|Roseomonas mucosa|Roseomonas mucosa ATCC BAA-692|2558309106
IMG2558860124	Bacteria|Spirochaetes|Spirochaetia|Spirochaetales|Spirochaetaceae|Treponema|Treponema sp. C6A8|Treponema sp. C6A8|2558860124
IMG2558860125	Bacteria|Actinobacteria|Actinobacteria|Propionibacteriales|Propionibacteriaceae|unclassified|Propionibacteriaceae bacterium P6A17|Propionibacteriaceae bacterium P6A17|2558860125
IMG2558860136	Bacteria|Firmicutes|Clostridia|Clostridiales|Lachnospiraceae|unclassified|Lachnospiraceae bacterium YSB2008|Lachnospiraceae bacterium YSB2008|2558860136
IMG2558860137	Bacteria|Firmicutes|Clostridia|Clostridiales|Lachnospiraceae|unclassified|Lachnospiraceae bacterium AC3007|Lachnospiraceae bacterium AC3007|2558860137
IMG2558860140	Bacteria|Firmicutes|Clostridia|Clostridiales|Lachnospiraceae|unclassified|Lachnospiraceae bacterium AB2028|Lachnospiraceae bacterium AB2028|2558860140
IMG2558860167	Bacteria|Firmicutes|Clostridia|Clostridiales|Lachnospiraceae|unclassified|Lachnospiraceae bacterium NC2004|Lachnospiraceae bacterium NC2004|2558860167
IMG2558860283	Bacteria|Firmicutes|Clostridia|Clostridiales|Clostridiales Family XIII. Incertae Sedis|Mogibacterium|Mogibacterium timidum|Mogibacterium timidum ATCC 33093|2558860283
IMG2561511072	Bacteria|Chloroflexi|Ktedonobacteria|Thermogemmatisporales|Thermogemmatisporaceae|Thermogemmatispora|Thermogemmatispora carboxidivorans|Thermogemmatispora carboxidivorans PM5|2561511072
IMG2561511127	Bacteria|Caldithrixae|Caldithrixia|Caldithrixales|Caldithrixaceae|Caldithrix|abyssi|Caldithrix abyssi LF13, DSM 13497|2561511127
IMG2561511149	Bacteria|Planctomycetes|Phycisphaerae|Phycisphaerales|Phycisphaeraceae|Phycisphaera|Phycisphaera mikurensis|Phycisphaera mikurensis NBRC 102666|2561511149
IMG2562617012	Bacteria|Aquificae|Aquificae|Aquificales|Hydrogenothermaceae|Persephonella|Persephonella sp. IF05-L8|Persephonella lauensis IFO5_L8|2562617012
IMG2562617078	Bacteria|Firmicutes|Clostridia|Clostridiales|Ruminococcaceae|Subdoligranulum|Subdoligranulum variabile|Subdoligranulum variabile DSM 15176|2562617078
IMG2562617150	Bacteria|Firmicutes|Erysipelotrichia|Erysipelotrichales|Erysipelotrichaceae|Erysipelothrix|Erysipelothrix rhusiopathiae|Erysipelothrix rhusiopathiae ATCC 19414|2562617150
IMG2562617170	Bacteria|Firmicutes|Bacilli|Lactobacillales|Lactobacillaceae|Lactobacillus|Lactobacillus gasseri|Lactobacillus gasseri MV-22|2562617170
IMG2562617192	Bacteria|unclassified|unclassified|Haloplasmatales|Haloplasmataceae|Haloplasma|Haloplasma contractile|Haloplasma contractile SSD-17B|2562617192
IMG2562617193	Bacteria|Proteobacteria|Gammaproteobacteria|Salinisphaerales|Salinisphaeraceae|Salinisphaera|Salinisphaera shabanensis|Salinisphaera shabanensis E1L3A|2562617193
IMG2562617196	Bacteria|Firmicutes|Erysipelotrichia|Erysipelotrichales|Erysipelotrichaceae|unclassified|Erysipelotrichaceae bacterium NK3D112|Erysipelotrichaceae bacterium NK3D112|2562617196
IMG2563367222	Bacteria|Proteobacteria|Gammaproteobacteria|Chromatiales|Chromatiaceae|Imhoffiella|Imhoffiella purpurea|Imhoffiella purpurea AK35|2563367222
IMG2563367223	Bacteria|Proteobacteria|Gammaproteobacteria|Oceanospirillales|Oceanospirillaceae|Nitrincola|Nitrincola nitratireducens|Nitrincola nitratireducens AK23|2563367223
IMG2565956804	Bacteria|Actinobacteria|Acidimicrobiia|Acidimicrobiales|Ilumatobacteraceae|Ilumatobacter|Ilumatobacter nonamiensis|Ilumatobacter nonamiensis YM16-303|2565956804
IMG2565956826	Bacteria|Fibrobacteres|Chitinivibrionia|Chitinivibrionales|Chitinivibrionaceae|Chitinivibrio|Chitinivibrio alkaliphilus|Chitinivibrio alkaliphilus ACht1|2565956826
IMG2568526428	Bacteria|Cyanobacteria|unclassified|Synechococcales|Synechococcaceae|Synechococcus|Candidatus Synechococcus spongiarum|candidatus Synechococcus spongiarum SH4|2568526428
IMG2568526636	Bacteria|Proteobacteria|Betaproteobacteria|Burkholderiales|unclassified|Methylibium|Methylibium sp. T29-B|Methylibium sp. T29-B|2568526636
IMG2568526667	Bacteria|Actinobacteria|Actinobacteria|Bifidobacteriales|Bifidobacteriaceae|Bifidobacterium|Bifidobacterium sp. 7101|Bifidobacterium sp. 7101|2568526667
IMG2568526683	Bacteria|Proteobacteria|Alphaproteobacteria|Holosporales|Holosporaceae|Holospora|Holospora obtusa|Holospora obtusa F1|2568526683
IMG2571042012	Bacteria|Acidobacteria|Acidobacteriia|Acidobacteriales|Acidobacteriaceae|Edaphobacter|Edaphobacter aggregans|Edaphobacter aggregans DSM 19364|2571042012
IMG2571042359	Bacteria|Proteobacteria|Zetaproteobacteria|Mariprofundales|Mariprofundaceae|Mariprofundus|Mariprofundus sp. DIS-1|Mariprofundus sp. DIS-1|2571042359
IMG2571042363	Bacteria|Proteobacteria|Gammaproteobacteria|Thiotrichales|Piscirickettsiaceae|Hydrogenovibrio|Hydrogenovibrio sp. MA2-6|Hydrogenovibrio sp. MA2-6|2571042363
IMG2574179822	Bacteria|Actinobacteria|Rubrobacteria|Rubrobacterales|Rubrobacteraceae|Rubrobacter|Rubrobacter radiotolerans|Rubrobacter radiotolerans RSPS-4|2574179822
IMG2574180439	Bacteria|Chloroflexi|Thermomicrobia|unclassified|unclassified|Thermorudis|Thermorudis peleae|Thermomicrobiales bacterium KI4|2574180439
IMG2576861544	Bacteria|Bacteroidetes|Bacteroidia|Bacteroidales|Bacteroidaceae|Bacteroides|Bacteroides fragilis|Bacteroides fragilis I-1345|2576861544
IMG2576861681	Bacteria|Proteobacteria|Alphaproteobacteria|Rickettsiales|Anaplasmataceae|Candidatus Xenolissoclinum|Candidatus Xenolissoclinum pacificiensis|Candidatus Xenolissoclinum pacificiensis L6|2576861681
IMG2576861783	Bacteria|Actinobacteria|Actinobacteria|Micrococcales|Micrococcaceae|Micrococcus|Micrococcus luteus|Micrococcus luteus RIT304|2576861783
IMG2579778595	Bacteria|Actinobacteria|Actinobacteria|Corynebacteriales|Mycobacteriaceae|Mycobacteroides|Mycobacteroides abscessus|Mycobacteroides abscessus MAB_110811_1470|2579778595
IMG2579778724	Bacteria|Proteobacteria|Alphaproteobacteria|Rhodospirillales|Acetobacteraceae|Acetobacter|Acetobacter persici|Acetobacter persici JCM 25330|2579778724
IMG2579778771	Bacteria|Firmicutes|Tissierellia|Tissierellales|Peptoniphilaceae|Parvimonas|Parvimonas micra|Parvimonas micra A293|2579778771
IMG2579779160	Bacteria|Bacteroidetes|unclassified|unclassified|unclassified|unclassified|unclassified|unclassified Bacteroidetes bacterium|2579779160
IMG2579779163	Bacteria|Thermotogae|Thermotogae|Mesoaciditogales|Mesoaciditogaceae|Mesoaciditoga|Mesoaciditoga lauensis|Mesoaciditoga lauensis cd-1655R, DSM 25116|2579779163
IMG2582580516	Bacteria|Proteobacteria|unclassified|unclassified|unclassified|unclassified|unclassified|Composite genome from Lake Mendota Epilimnion pan-assembly MEint.metabat.10873|2582580516
IMG2582580520	Bacteria|Actinobacteria|unclassified|unclassified|unclassified|unclassified|unclassified|Composite genome from Lake Mendota Epilimnion pan-assembly MEint.metabat.11576|2582580520
IMG2582580534	Bacteria|unclassified|unclassified|unclassified|unclassified|unclassified|unclassified|Composite genome from Lake Mendota Epilimnion pan-assembly MEint.metabat.15468|2582580534
IMG2582580562	Bacteria|unclassified|unclassified|unclassified|unclassified|unclassified|unclassified|Composite genome from Lake Mendota Epilimnion pan-assembly MEint.metabat.30805|2582580562
IMG2582580570	Bacteria|Proteobacteria|unclassified|unclassified|unclassified|unclassified|unclassified|Composite genome from Lake Mendota Epilimnion pan-assembly MEint.metabat.36464|2582580570
IMG2582580579	Bacteria|unclassified|unclassified|unclassified|unclassified|unclassified|unclassified|Composite genome from Lake Mendota Epilimnion pan-assembly MEint.metabat.46339|2582580579
IMG2582580590	Bacteria|Bacteroidetes|unclassified|unclassified|unclassified|unclassified|unclassified|Composite genome from Lake Mendota Epilimnion pan-assembly MEint.metabat.6031|2582580590
IMG2582580591	Bacteria|Cyanobacteria|unclassified|unclassified|unclassified|unclassified|unclassified|Composite genome from Lake Mendota Epilimnion pan-assembly MEint.metabat.6097|2582580591
IMG2582580610	Bacteria|Bacteroidetes|unclassified|unclassified|unclassified|unclassified|unclassified|Composite genome from Lake Mendota Epilimnion pan-assembly MEint.metabat.9147|2582580610
IMG2582580616	Bacteria|Verrucomicrobia|unclassified|unclassified|unclassified|unclassified|unclassified|Composite genome from Trout Bog Epilimnion pan-assembly TBepi.metabat.1301|2582580616
IMG2582580680	Bacteria|Actinobacteria|unclassified|unclassified|unclassified|unclassified|unclassified|Composite genome from Trout Bog Hypolimnion pan-assembly TBhypo.metabat.3815|2582580680
IMG2582580693	Bacteria|Proteobacteria|unclassified|unclassified|unclassified|unclassified|unclassified|Composite genome from Trout Bog Hypolimnion pan-assembly TBhypo.metabat.4964|2582580693
IMG2582581262	Bacteria|Proteobacteria|Deltaproteobacteria|Desulfobacterales|Desulfobulbaceae|Desulfopila|Desulfopila aestuarii|Desulfopila aestuarii DSM 18488|2582581262
IMG2582581320	Bacteria|Bacteroidetes|Bacteroidia|Bacteroidales|Porphyromonadaceae|Porphyromonas|Porphyromonas circumdentaria|Porphyromonas circumdentaria ATCC 51356|2582581320
IMG2585427632	Bacteria|Proteobacteria|Alphaproteobacteria|Rhizobiales|Rhizobiaceae|Rhizobium|Rhizobium etli|Rhizobium etli bv. mimosae IE4771|2585427632
IMG2585427636	Bacteria|Armatimonadetes|Fimbriimonadia|Fimbriimonadales|Fimbriimonadaceae|Fimbriimonas|Fimbriimonas ginsengisoli|Fimbriimonas ginsengisoli Gsoil 348|2585427636
IMG2585427695	Bacteria|Actinobacteria|Actinobacteria|unclassified|unclassified|unclassified|actinobacterium LLX17|actinobacterium LLX17|2585427695
IMG2585427699	Bacteria|Firmicutes|Clostridia|Clostridiales|unclassified|Fenollaria|Fenollaria massiliensis|Fenollaria massiliensis 9401234|2585427699
IMG2585427812	Bacteria|Firmicutes|Clostridia|Clostridiales|unclassified|unclassified|Clostridiales bacterium VE202-13|Clostridiales bacterium VE202-13|2585427812
IMG2585427912	Bacteria|Proteobacteria|Gammaproteobacteria|Alteromonadales|Shewanellaceae|Shewanella|Shewanella algae|Shewanella algae JCM 21037|2585427912
IMG2585428127	Bacteria|Actinobacteria|Acidimicrobiia|Acidimicrobiales|Acidimicrobiaceae|Acidithrix|Acidithrix ferrooxidans|Acidithrix ferrooxidans Py-F3|2585428127
IMG2585428148	Bacteria|Fusobacteria|Fusobacteriia|Fusobacteriales|Fusobacteriaceae|Cetobacterium|Cetobacterium ceti|Cetobacterium ceti ATCC 700028|2585428148
IMG2588253517	Bacteria|Tenericutes|Mollicutes|Anaeroplasmatales|Anaeroplasmataceae|Anaeroplasma|Anaeroplasma bactoclasticum|Anaeroplasma bactoclasticum ATCC 27112|2588253517
IMG2588254267	Bacteria|Firmicutes|Clostridia|Clostridiales|Ruminococcaceae|Papillibacter|Papillibacter cinnamivorans|Papillibacter cinnamivorans DSM 12816|2588254267
IMG2590828853	Bacteria|Cyanobacteria|unclassified|Synechococcales|Synechococcaceae|Synechococcus|Candidatus Synechococcus spongiarum|Candidatus Synechococcus spongiarum LMB bulk15M (contamination screened)|2590828853
IMG2593339149	Bacteria|Firmicutes|Clostridia|Clostridiales|Ruminococcaceae|Ruminococcus|Ruminococcus sp. YE71|Ruminococcus sp. YE71|2593339149
IMG2593339154	Bacteria|Firmicutes|Clostridia|Clostridiales|Lachnospiraceae|unclassified|Lachnospiraceae bacterium XPB1003|Lachnospiraceae bacterium XPB1003|2593339154
IMG2593339157	Bacteria|Firmicutes|Clostridia|Clostridiales|Lachnospiraceae|unclassified|Lachnospiraceae bacterium XBB1006|Lachnospiraceae bacterium XBB1006|2593339157
IMG2593339241	Bacteria|Firmicutes|Clostridia|Clostridiales|Ruminococcaceae|unclassified|Ruminococcaceae bacterium YRB3002|Ruminococcaceae bacterium YRB3002|2593339241
IMG2595698240	Bacteria|Firmicutes|Negativicutes|Veillonellales|Veillonellaceae|Allisonella|Allisonella histaminiformans|Allisonella histaminiformans DSM 15230|2595698240
IMG2597489878	Bacteria|Firmicutes|Clostridia|Clostridiales|Ruminococcaceae|Flavonifractor|Flavonifractor plautii|Flavonifractor plautii 1_3_50AFAA|2597489878
IMG2597490271	Bacteria|Tenericutes|unclassified|unclassified|unclassified|Candidatus Izimaplasma|Candidatus Izimaplasma sp. HR1|Mollicutes bacterium HR1|2597490271
IMG2597490362	Bacteria|Spirochaetes|Spirochaetia|Brevinematales|Brevinemataceae|Brevinema|Brevinema andersonii|Brevinema andersonii ATCC 43811|2597490362
IMG2599185255	Bacteria|Kryptonia|unclassified|unclassified|unclassified|Candidatus Kryptobacter|tengchongensis|Candidatus Kryptobacter tengchongensis GFM JGI-3|2599185255
IMG2600254900	Bacteria|Candidatus Melainabacteria|unclassified|Vampirovibrionales|unclassified|Vampirovibrio|uncultured Vampirovibrio sp.|Vampirovibrio chlorellavorus|2600254900
IMG2600255040	Bacteria|Firmicutes|Clostridia|Clostridiales|Oscillospiraceae|Oscillibacter|Oscillibacter sp. KLE 1728|Oscillibacter sp. KLE 1728|2600255040
IMG2600255101	Bacteria|Bacteroidetes|Flavobacteriia|Flavobacteriales|Flavobacteriaceae|Chryseobacterium|Chryseobacterium haifense|Chryseobacterium haifense DSM 19056|2600255101
IMG2600255107	Bacteria|Actinobacteria|Actinobacteria|Actinomycetales|Actinomycetaceae|Actinomyces|Actinomyces sp. S6-Spd3|Actinomyces sp. S6-Spd3|2600255107
IMG2600255109	Bacteria|Actinobacteria|Actinobacteria|Actinomycetales|Actinomycetaceae|Arcanobacterium|Arcanobacterium sp. S3PF19|Arcanobacterium sp. S3PF19|2600255109
IMG2600255149	Bacteria|Firmicutes|Clostridia|Clostridiales|Clostridiales Family XIII. Incertae Sedis|Casaltella|Casaltella massiliensis|Clostridiales bacterium 9400853|2600255149
IMG2600255236	Bacteria|Firmicutes|Clostridia|Clostridiales|Peptostreptococcaceae|unclassified|Peptostreptococcaceae bacterium oral taxon 113|Peptostreptococcaceae bacterium oral taxon 113 W5053|2600255236
IMG2600255394	Bacteria|Proteobacteria|Alphaproteobacteria|Caulobacterales|Caulobacteraceae|Brevundimonas|Brevundimonas nasdae|Brevundimonas nasdae TPW30|2600255394
IMG2602041582	Bacteria|Firmicutes|Tissierellia|Tissierellales|Peptoniphilaceae|Peptoniphilus|Peptoniphilus sp. ChDC B134|Peptoniphilus sp. ChDC B134|2602041582
IMG2602041904	Bacteria|unclassified|unclassified|unclassified|unclassified|unclassified|uncultured Crater Lake bacterium CL500-11|uncultured Crater Lake bacterium CL500-11-LM|2602041904
IMG2602041911	Bacteria|Actinobacteria|Actinobacteria|Micrococcales|Micrococcaceae|Nesterenkonia|Nesterenkonia massiliensis|Nesterenkonia massiliensis NP1|2602041911
IMG2602042025	Bacteria|Proteobacteria|Deltaproteobacteria|Desulfuromonadales|Desulfuromonadaceae|Desulfuromonas|Desulfuromonas thiophila|Desulfuromonas thiophila DSM 8987|2602042025
IMG2602042032	Bacteria|Firmicutes|Clostridia|Clostridiales|Proteinivoraceae|Anaerobranca|Anaerobranca gottschalkii|Anaerobranca gottschalkii DSM 13577|2602042032
IMG2606217800	Bacteria|Firmicutes|Clostridia|Clostridiales|Ruminococcaceae|unclassified|Ruminococcaceae bacterium|Ruminococcaceae bacterium KHP2|2606217800
IMG2608642216	Bacteria|Firmicutes|Clostridia|Clostridiales|unclassified|unclassified|Clostridiales bacterium|Clostridiales bacterium WTE2008|2608642216
IMG2609460167	Bacteria|Synergistetes|Synergistia|Synergistales|Synergistaceae|Synergistes|Synergistes jonesii|Synergistes jonesii 78-1|2609460167
IMG2609460309	Bacteria|Verrucomicrobia|Verrucomicrobiae|Verrucomicrobiales|Verrucomicrobiaceae|Verrucomicrobium|Verrucomicrobium sp. BvORR034|Verrucomicrobium sp. BvORR034|2609460309
IMG2609460328	Bacteria|Proteobacteria|Alphaproteobacteria|Rickettsiales|unclassified|Candidatus Hepatobacter|Candidatus Hepatobacter penaei|Candidatus Hepatobacter penaei|2609460328
IMG2615840657	Bacteria|Chloroflexi|unclassified|unclassified|unclassified|unclassified|unclassified|Chloroflexi sp. G233|2615840657
IMG2616644805	Bacteria|unclassified|unclassified|unclassified|unclassified|unclassified|uncultured bacterium|S2R-29 bacterium JGI MDM2-000218CP-K4 (contamination screened)|2616644805
IMG2616644807	Bacteria|Proteobacteria|Deltaproteobacteria|Desulfobacterales|Desulfobacteraceae|Desulfobacula|Desulfobacula phenolica|Desulfobacula phenolica DSM 3384|2616644807
IMG2616645016	Bacteria|Proteobacteria|Gammaproteobacteria|Thiotrichales|unclassified|Candidatus Endoecteinascidia|Candidatus Endoecteinascidia frumentensis|Candidatus Endoecteinascidia frumentensis ETD4|2616645016
IMG2617270706	Bacteria|unclassified|unclassified|unclassified|unclassified|unclassified|uncultured Parcubacteria group bacterium|Alpena fountain Bin 4|2617270706
IMG2617270932	Bacteria|Deinococcus-Thermus|Deinococci|Thermales|Thermaceae|Thermus|Thermus arciformis|Thermus arciformis CGMCC 1.6992|2617270932
IMG2617271046	Bacteria|Proteobacteria|Gammaproteobacteria|unclassified|Candidatus Competibacteraceae|Candidatus Contendobacter|Candidatus Contendobacter odensis|Candidatus Contendobacter odensis Run_B_J11|2617271046
IMG2617271076	Bacteria|Actinobacteria|Actinobacteria|Actinomycetales|Actinomycetaceae|Varibaculum|Varibaculum cambriense|Varibaculum cambriense DORA_20|2617271076
IMG2617271103	Bacteria|Firmicutes|Negativicutes|Veillonellales|Veillonellaceae|Negativicoccus|Negativicoccus succinicivorans|Negativicoccus succinicivorans DORA_17_25|2617271103
IMG2617271321	Bacteria|Proteobacteria|Gammaproteobacteria|Aeromonadales|Aeromonadaceae|Aeromonas|Aeromonas veronii|Aeromonas veronii ARB3|2617271321
IMG2619618849	Bacteria|Acidobacteria|unclassified|unclassified|unclassified|unclassified|unclassified|Acidobacteria sp. genome_bin_3|2619618849
IMG2619618874	Bacteria|Candidatus Parcubacteria|unclassified|unclassified|unclassified|unclassified|unclassified|Candidate division OD1 bacterium EBPR_Bin_579|2619618874
IMG2619618896	Bacteria|Bacteroidetes|unclassified|Bacteroidetes Order II. Incertae sedis|Rhodothermaceae|unclassified|unclassified|Rhodothermaceae bacterium EBPR_Bin_130|2619618896
IMG2619618903	Bacteria|Chloroflexi|Anaerolineae|Anaerolineales|unclassified|unclassified|unclassified|Anaerolineales bacterium EBPR_Bin_326|2619618903
IMG2619618905	Bacteria|Candidatus Microgenomates|unclassified|unclassified|unclassified|unclassified|unclassified|Candidate division OP11 bacterium EBPR_Bin_373|2619618905
IMG2619618907	Bacteria|Planctomycetes|Planctomycetia|unclassified|unclassified|unclassified|unclassified|Planctomycetia bacterium EBPR_Bin_174|2619618907
IMG2619618909	Bacteria|Proteobacteria|Deltaproteobacteria|unclassified|unclassified|unclassified|unclassified|Deltaproteobacterium EBPR_Bin_372|2619618909
IMG2619618919	Bacteria|Proteobacteria|Deltaproteobacteria|unclassified|unclassified|unclassified|unclassified|Deltaproteobacterium EBPR_Bin_274|2619618919
IMG2619618926	Bacteria|Proteobacteria|Gammaproteobacteria|Xanthomonadales|Xanthomonadaceae|unclassified|unclassified|Xanthomonadaceae bacterium EBPR_Bin_194|2619618926
IMG2619618932	Bacteria|Verrucomicrobia|Opitutae|Opitutales|Opitutaceae|unclassified|unclassified|Opitutaceae bacterium EBPR_Bin_179|2619618932
IMG2619619051	Bacteria|Chloroflexi|unclassified|unclassified|unclassified|unclassified|unclassified|Unclassified Chloroflexi bacterium bin141|2619619051
IMG2619619054	Bacteria|Chloroflexi|unclassified|unclassified|unclassified|unclassified|unclassified|Unclassified Chloroflexi bacterium bin156|2619619054
IMG2619619055	Bacteria|Chloroflexi|unclassified|unclassified|unclassified|unclassified|unclassified|Unclassified Chloroflexi bacterium bin174|2619619055
IMG2619619099	Bacteria|Candidatus Atribacteria|unclassified|unclassified|unclassified|Candidatus Caldatribacteirum|Candidatus Caldatribacterium saccharofermentans|Candidatus Caldatribacterium saccharofermentans OP9-77CS|2619619099
IMG2619619113	Bacteria|Tenericutes|Mollicutes|Acholeplasmatales|Acholeplasmataceae|Acholeplasma|Acholeplasma brassicae|Acholeplasma brassicae 0502|2619619113
IMG2619619230	Bacteria|Proteobacteria|Gammaproteobacteria|Chromatiales|Ectothiorhodospiraceae|Thioalkalivibrio|Thioalkalivibrio sp. HK1|Thioalkalivibrio sp. HK1|2619619230
IMG2619619242	Bacteria|Firmicutes|Clostridia|Clostridiales|Clostridiaceae|Clostridium|Clostridium jeddahense|Clostridium jeddahense JCD|2619619242
IMG2619619302	Bacteria|Planctomycetes|Candidatus Brocadiae|Candidatus Brocadiales|Candidatus Brocadiaceae|Candidatus Brocadia|Candidatus Brocadia sinica|Candidatus Brocadia sinica JPN1|2619619302
IMG2622736562	Bacteria|Proteobacteria|Oligoflexia|Bdellovibrionales|unclassified|unclassified|unclassified|Bdellovibrionales bacterium bin_V90102B5|2622736562
IMG2622736563	Bacteria|Candidatus Parcubacteria|unclassified|unclassified|unclassified|unclassified|unclassified|Parcubacterium bin_V90308B3|2622736563
IMG2622736637	Bacteria|Bacteroidetes|unclassified|Bacteroidetes Order II. Incertae sedis|Rhodothermaceae|Rhodothermus|Rhodothermus profundi|Rhodothermus profundi DSM 22212|2622736637
IMG2623620417	Bacteria|Proteobacteria|Deltaproteobacteria|unclassified|unclassified|unclassified|unclassified|Deltaproteobacteria sp. genome_bin_29|2623620417
IMG2623620419	Bacteria|Actinobacteria|unclassified|unclassified|unclassified|unclassified|unclassified|Actinobacteria sp. genome_bin_31|2623620419
IMG2623620430	Bacteria|Acidobacteria|unclassified|unclassified|unclassified|unclassified|unclassified|Acidobacteria sp. genome_bin_45|2623620430
IMG2623620437	Bacteria|Actinobacteria|unclassified|unclassified|unclassified|unclassified|unclassified|Actinobacteria sp. genome_bin_52|2623620437
IMG2623620582	Bacteria|Bacteroidetes|Cytophagia|Cytophagales|Hymenobacteraceae|Hymenobacter|Hymenobacter sp. AT01-02|Hymenobacter sp. AT01-02|2623620582
IMG2626541716	Bacteria|Candidatus Moranbacteria|unclassified|unclassified|unclassified|unclassified|Candidatus Moranbacteria bacterium GW2011_GWC2_40_12|Parcubacteria (Moranbacteria) bacterium GW2011_GWC2_40_12|2626541716
IMG2626541717	Bacteria|Candidatus Magasanikbacteria|unclassified|unclassified|unclassified|unclassified|Candidatus Magasanikbacteria bacterium GW2011_GWC2_40_17|Parcubacteria (Magasanikbacteria) bacterium GW2011_GWC2_40_17|2626541717
IMG2626541727	Bacteria|Candidatus Collierbacteria|unclassified|unclassified|unclassified|unclassified|Candidatus Collierbacteria bacterium GW2011_GWA2_42_17|Microgenomates (Collierbacteria) bacterium GW2011_GWA2_42_17|2626541727
IMG2626541729	Bacteria|Candidatus Daviesbacteria|unclassified|unclassified|unclassified|unclassified|Candidatus Daviesbacteria bacterium GW2011_GWA2_42_7|Microgenomates (Daviesbacteria) bacterium GW2011_GWA2_42_7|2626541729
IMG2626541740	Bacteria|Candidatus Nomurabacteria|unclassified|unclassified|unclassified|unclassified|Candidatus Nomurabacteria bacterium GW2011_GWF1_42_40|Parcubacteria (Nomurabacteria) bacterium GW2011_GWF1_42_40|2626541740
IMG2626541750	Bacteria|Candidatus Magasanikbacteria|unclassified|unclassified|unclassified|unclassified|Candidatus Magasanikbacteria bacterium GW2011_GWC2_41_17|Parcubacteria (Magasanikbacteria) bacterium GW2011_GWC2_41_17|2626541750
IMG2626541760	Bacteria|Candidatus Giovannonibacteria|unclassified|unclassified|unclassified|unclassified|Candidatus Giovannonibacteria bacterium GW2011_GWC2_43_8|Parcubacteria (Giovannonibacteria) bacterium GW2011_GWC2_43_8|2626541760
IMG2626541765	Bacteria|unclassified|unclassified|unclassified|unclassified|unclassified|Microgenomates group bacterium GW2011_GWA2_44_7|Microgenomates bacterium GW2011_GWA2_44_7|2626541765
IMG2626541779	Bacteria|unclassified|unclassified|unclassified|unclassified|unclassified|Parcubacteria group bacterium GW2011_GWF2_38_76|Parcubacteria bacterium GW2011_GWF2_38_76|2626541779
IMG2626541802	Bacteria|Candidatus Nomurabacteria|unclassified|unclassified|unclassified|unclassified|Candidatus Nomurabacteria bacterium GW2011_GWD2_36_14|Parcubacteria (Nomurabacteria) bacterium GW2011_GWD2_36_14|2626541802
IMG2626541813	Bacteria|Candidatus Woesebacteria|unclassified|unclassified|unclassified|unclassified|Candidatus Woesebacteria bacterium GW2011_GWB1_38_5|Microgenomates (Woesebacteria) bacterium GW2011_GWB1_38_5|2626541813
IMG2626541824	Bacteria|unclassified|unclassified|unclassified|unclassified|unclassified|Parcubacteria group bacterium GW2011_GWF2_45_11|Parcubacteria bacterium GW2011_GWF2_45_11|2626541824
IMG2626541826	Bacteria|Candidatus Saccharibacteria|unclassified|unclassified|unclassified|unclassified|Candidatus Saccharibacteria bacterium GW2011_GWC2_48_9|Candidatus Saccharibacteria bacterium GW2011_GWC2_48_9|2626541826
IMG2626541828	Bacteria|Candidatus Berkelbacteria|unclassified|unclassified|unclassified|unclassified|Berkelbacteria bacterium GW2011_GWA2_35_9|Berkelbacteria bacterium GW2011_GWA2_35_9|2626541828
IMG2626541829	Bacteria|candidate division CPR2|unclassified|unclassified|unclassified|unclassified|candidate division CPR2 bacterium GW2011_GWC1_39_9|candidate division CPR2 bacterium GW2011_GWC1_39_9|2626541829
IMG2626541832	Bacteria|unclassified|unclassified|unclassified|unclassified|unclassified|candidate division WS6 bacterium GW2011_GWC1_36_11|candidate division WS6 bacterium GW2011_GWC1_36_11|2626541832
IMG2626541844	Bacteria|Candidatus Moranbacteria|unclassified|unclassified|unclassified|unclassified|Candidatus Moranbacteria bacterium GW2011_GWE2_35_164|Parcubacteria (Moranbacteria) bacterium GW2011_GWE2_35_164|2626541844
IMG2626541851	Bacteria|Candidatus Wolfebacteria|unclassified|unclassified|unclassified|unclassified|Candidatus Wolfebacteria bacterium GW2011_GWE2_44_13|Parcubacteria (Wolfebacteria) bacterium GW2011_GWE2_44_13|2626541851
IMG2626541870	Bacteria|unclassified|unclassified|unclassified|unclassified|unclassified|candidate division WS6 bacterium GW2011_GWF2_39_15|candidate division WS6 bacterium GW2011_GWF2_39_15|2626541870
IMG2626541877	Bacteria|Candidatus Peregrinibacteria|unclassified|unclassified|unclassified|unclassified|Candidatus Peregrinibacteria bacterium GW2011_GWF2_39_17|Peregrinibacteria bacterium GW2011_GWF2_39_17|2626541877
IMG2626541878	Bacteria|Candidatus Peregrinibacteria|unclassified|unclassified|unclassified|unclassified|Candidatus Peregrinibacteria bacterium GW2011_GWF2_43_17|Peregrinibacteria bacterium GW2011_GWF2_43_17|2626541878
IMG2626541938	Bacteria|unclassified|unclassified|unclassified|unclassified|unclassified|Parcubacteria group bacterium GW2011_GWA2_40_14|Parcubacteria bacterium GW2011_GWA2_40_14|2626541938
IMG2626541940	Bacteria|unclassified|unclassified|unclassified|unclassified|unclassified|Parcubacteria group bacterium GW2011_GWA2_40_23|Parcubacteria bacterium GW2011_GWA2_40_23|2626541940
IMG2626541943	Bacteria|Candidatus Nomurabacteria|unclassified|unclassified|unclassified|unclassified|Candidatus Nomurabacteria bacterium GW2011_GWA2_40_9|Parcubacteria (Nomurabacteria) bacterium GW2011_GWA2_40_9|2626541943
IMG2626541959	Bacteria|Candidatus Shapirobacteria|unclassified|unclassified|unclassified|unclassified|Candidatus Shapirobacteria bacterium GW2011_GWF2_37_20|Microgenomates (Shapirobacteria) bacterium GW2011_GWF2_37_20|2626541959
IMG2626541966	Bacteria|unclassified|unclassified|unclassified|unclassified|unclassified|Parcubacteria group bacterium GW2011_GWF2_40_10|Parcubacteria bacterium GW2011_GWF2_40_10|2626541966
IMG2626541972	Bacteria|Candidatus Azambacteria|unclassified|unclassified|unclassified|unclassified|Candidatus Azambacteria bacterium GW2011_GWF2_42_22|Parcubacteria (Azambacteria) bacterium GW2011_GWF2_42_22|2626541972
IMG2626541974	Bacteria|Candidatus Falkowbacteria|unclassified|unclassified|unclassified|unclassified|Candidatus Falkowbacteria bacterium GW2011_GWF2_43_32|Parcubacteria (Falkowbacteria) bacterium GW2011_GWF2_43_32|2626541974
IMG2626541978	Bacteria|Candidatus Magasanikbacteria|unclassified|unclassified|unclassified|unclassified|Candidatus Magasanikbacteria bacterium GW2011_GWA2_41_55|Parcubacteria (Magasanikbacteria) bacterium GW2011_GWA2_41_55|2626541978
IMG2626541982	Bacteria|Candidatus Kuenenbacteria|unclassified|unclassified|unclassified|unclassified|Candidatus Kuenenbacteria bacterium GW2011_GWA2_42_15|Parcubacteria (Kuenenbacteria) bacterium GW2011_GWA2_42_15|2626541982
IMG2626541992	Bacteria|Candidatus Jorgensenbacteria|unclassified|unclassified|unclassified|unclassified|Candidatus Jorgensenbacteria bacterium GW2011_GWA2_45_13|Parcubacteria (Jorgensenbacteria) bacterium GW2011_GWA2_45_13|2626541992
IMG2626541995	Bacteria|unclassified|unclassified|unclassified|unclassified|unclassified|Microgenomates group bacterium GW2011_GWF2_45_18|Microgenomates bacterium GW2011_GWF2_45_18|2626541995
IMG2626542003	Bacteria|Candidatus Nomurabacteria|unclassified|unclassified|unclassified|unclassified|Candidatus Nomurabacteria bacterium GW2011_GWA1_37_20|Parcubacteria (Nomurabacteria) bacterium GW2011_GWA1_37_20|2626542003
IMG2626542010	Bacteria|unclassified|unclassified|unclassified|unclassified|unclassified|Parcubacteria group bacterium GW2011_GWF2_46_8|Parcubacteria bacterium GW2011_GWF2_46_8|2626542010
IMG2626542018	Bacteria|Candidatus Berkelbacteria|unclassified|unclassified|unclassified|unclassified|Berkelbacteria bacterium GW2011_GWA1_39_10|Berkelbacteria bacterium GW2011_GWA1_39_10|2626542018
IMG2626542019	Bacteria|Candidatus Berkelbacteria|unclassified|unclassified|unclassified|unclassified|Berkelbacteria bacterium GW2011_GWA2_38_9|Berkelbacteria bacterium GW2011_GWA2_38_9|2626542019
IMG2626542032	Bacteria|Candidatus Magasanikbacteria|unclassified|unclassified|unclassified|unclassified|Candidatus Magasanikbacteria bacterium GW2011_GWA2_46_17|Parcubacteria (Magasanikbacteria) bacterium GW2011_GWA2_46_17|2626542032
IMG2626542038	Bacteria|unclassified|unclassified|unclassified|unclassified|unclassified|Parcubacteria group bacterium GW2011_GWA2_47_9|Parcubacteria bacterium GW2011_GWA2_47_9|2626542038
IMG2626542040	Bacteria|unclassified|unclassified|unclassified|unclassified|unclassified|Parcubacteria group bacterium GW2011_GWA1_51_12|Parcubacteria bacterium GW2011_GWA1_51_12|2626542040
IMG2626542058	Bacteria|unclassified|unclassified|unclassified|unclassified|unclassified|candidate division WS6 bacterium GW2011_GWA2_37_6|candidate division WS6 bacterium GW2011_GWA2_37_6|2626542058
IMG2626542063	Bacteria|candidate division CPR3|unclassified|unclassified|unclassified|unclassified|candidate division CPR3 bacterium GW2011_GWF2_35_18|candidate division CPR3 bacterium GW2011_GWF2_35_18|2626542063
IMG2626542066	Bacteria|Candidatus Peregrinibacteria|unclassified|unclassified|unclassified|unclassified|Candidatus Peregrinibacteria bacterium GW2011_GWC2_33_13|Peregrinibacteria bacterium GW2011_GWC2_33_13|2626542066
IMG2626542067	Bacteria|Candidatus Peregrinibacteria|unclassified|unclassified|unclassified|unclassified|Candidatus Peregrinibacteria bacterium GW2011_GWC2_39_14|Peregrinibacteria bacterium GW2011_GWC2_39_14|2626542067
IMG2626542069	Bacteria|unclassified|unclassified|unclassified|unclassified|unclassified|Parcubacteria group bacterium GW2011_GWA2_48_9|Parcubacteria bacterium GW2011_GWA2_48_9|2626542069
IMG2626542116	Bacteria|unclassified|unclassified|unclassified|unclassified|unclassified|Parcubacteria group bacterium GW2011_GWB1_49_12|Parcubacteria bacterium GW2011_GWB1_49_12|2626542116
IMG2626542118	Bacteria|Candidatus Jorgensenbacteria|unclassified|unclassified|unclassified|unclassified|Candidatus Jorgensenbacteria bacterium GW2011_GWB1_49_9|Parcubacteria (Jorgensenbacteria) bacterium GW2011_GWB1_49_9|2626542118
IMG2626542119	Bacteria|Candidatus Jorgensenbacteria|unclassified|unclassified|unclassified|unclassified|Candidatus Jorgensenbacteria bacterium GW2011_GWB1_50_10|Parcubacteria (Jorgensenbacteria) bacterium GW2011_GWB1_50_10|2626542119
IMG2626542128	Bacteria|Candidatus Uhrbacteria|unclassified|unclassified|unclassified|unclassified|Candidatus Uhrbacteria bacterium GW2011_GWB2_41_36|Parcubacteria (Uhrbacteria) bacterium GW2011_GWB2_41_36|2626542128
IMG2626542130	Bacteria|Candidatus Wolfebacteria|unclassified|unclassified|unclassified|unclassified|Candidatus Wolfebacteria bacterium GW2011_GWB1_41_12|Parcubacteria (Wolfebacteria) bacterium GW2011_GWB1_41_12|2626542130
IMG2626542133	Bacteria|unclassified|unclassified|unclassified|unclassified|unclassified|Parcubacteria group bacterium GW2011_GWB1_41_6|Parcubacteria bacterium GW2011_GWB1_41_6|2626542133
IMG2626542136	Bacteria|unclassified|unclassified|unclassified|unclassified|unclassified|Parcubacteria group bacterium GW2011_GWB1_42_6|Parcubacteria bacterium GW2011_GWB1_42_6|2626542136
IMG2626542148	Bacteria|unclassified|unclassified|unclassified|unclassified|unclassified|candidate division TM6 bacterium GW2011_GWE2_41_16|candidate division TM6 bacterium GW2011_GWE2_41_16|2626542148
IMG2626542149	Bacteria|unclassified|unclassified|unclassified|unclassified|unclassified|candidate division TM6 bacterium GW2011_GWE2_42_60|candidate division TM6 bacterium GW2011_GWE2_42_60|2626542149
IMG2626542150	Bacteria|unclassified|unclassified|unclassified|unclassified|unclassified|candidate division TM6 bacterium GW2011_GWF2_28_16|candidate division TM6 bacterium GW2011_GWF2_28_16|2626542150
IMG2626542166	Bacteria|unclassified|unclassified|unclassified|unclassified|unclassified|Parcubacteria group bacterium GW2011_GWB1_43_8b|Parcubacteria bacterium GW2011_GWB1_43_8b|2626542166
IMG2626542172	Bacteria|unclassified|unclassified|unclassified|unclassified|unclassified|Parcubacteria group bacterium GW2011_GWB1_45_7|Parcubacteria bacterium GW2011_GWB1_45_7|2626542172
IMG2626542186	Bacteria|unclassified|unclassified|unclassified|unclassified|unclassified|candidate division TM6 bacterium GW2011_GWF2_37_49|candidate division TM6 bacterium GW2011_GWF2_37_49|2626542186
IMG2626542193	Bacteria|candidate division WWE3|unclassified|unclassified|unclassified|unclassified|candidate division WWE3 bacterium GW2011_GWA1_46_21|candidate division WWE3 bacterium GW2011_GWA1_46_21|2626542193
IMG2626542203	Bacteria|unclassified|unclassified|unclassified|unclassified|unclassified|Parcubacteria group bacterium GW2011_GWC2_48_17|Parcubacteria bacterium GW2011_GWC2_48_17|2626542203
IMG2626542209	Bacteria|unclassified|unclassified|unclassified|unclassified|unclassified|Parcubacteria group bacterium GW2011_GWB1_57_6|Parcubacteria bacterium GW2011_GWB1_57_6|2626542209
IMG2626542216	Bacteria|Candidatus Nomurabacteria|unclassified|unclassified|unclassified|unclassified|Candidatus Nomurabacteria bacterium GW2011_GWC1_37_9|Parcubacteria (Nomurabacteria) bacterium GW2011_GWC1_37_9|2626542216
IMG2626542217	Bacteria|unclassified|unclassified|unclassified|unclassified|unclassified|Parcubacteria group bacterium GW2011_GWC1_38_17|Parcubacteria bacterium GW2011_GWC1_38_17|2626542217
IMG2626542247	Bacteria|unclassified|unclassified|unclassified|unclassified|unclassified|Parcubacteria group bacterium GW2011_GWD2_42_14|Parcubacteria bacterium GW2011_GWD2_42_14|2626542247
IMG2626542255	Bacteria|unclassified|unclassified|unclassified|unclassified|unclassified|Parcubacteria group bacterium GW2011_GWC1_41_7|Parcubacteria bacterium GW2011_GWC1_41_7|2626542255
IMG2626542263	Bacteria|unclassified|unclassified|unclassified|unclassified|unclassified|Parcubacteria group bacterium GW2011_GWC1_51_35|Parcubacteria bacterium GW2011_GWC1_51_35|2626542263
IMG2626542292	Bacteria|Candidatus Azambacteria|unclassified|unclassified|unclassified|unclassified|Candidatus Azambacteria bacterium GW2011_GWE1_42_9|Parcubacteria (Azambacteria) bacterium GW2011_GWE1_42_9|2626542292
IMG2626542303	Bacteria|Candidatus Collierbacteria|unclassified|unclassified|unclassified|unclassified|Candidatus Collierbacteria bacterium GW2011_GWC2_45_40|Microgenomates (Collierbacteria) bacterium GW2011_GWC2_45_40|2626542303
IMG2626542327	Bacteria|Candidatus Giovannonibacteria|unclassified|unclassified|unclassified|unclassified|Candidatus Giovannonibacteria bacterium GW2011_GWA1_43_15|Parcubacteria (Giovannonibacteria) bacterium GW2011_GWA1_43_15|2626542327
IMG2626542364	Bacteria|unclassified|unclassified|unclassified|unclassified|unclassified|Parcubacteria group bacterium GW2011_GWA2_38_13|Parcubacteria bacterium GW2011_GWA2_38_13|2626542364
IMG2626542365	Bacteria|unclassified|unclassified|unclassified|unclassified|unclassified|Parcubacteria group bacterium GW2011_GWA2_38_13b|Parcubacteria (OD1-vii) bacterium GW2011_GWA2_38_13b|2626542365
IMG2626542366	Bacteria|unclassified|unclassified|unclassified|unclassified|unclassified|Parcubacteria group bacterium GW2011_GWA2_38_27|Parcubacteria bacterium GW2011_GWA2_38_27|2626542366
IMG2626542368	Bacteria|unclassified|unclassified|unclassified|unclassified|unclassified|Parcubacteria group bacterium GW2011_GWA2_39_18|Parcubacteria bacterium GW2011_GWA2_39_18|2626542368
IMG2626542379	Bacteria|candidate division WWE3|unclassified|unclassified|unclassified|unclassified|candidate division WWE3 bacterium GW2011_GWC2_44_9|candidate division WWE3 bacterium GW2011_GWC2_44_9|2626542379
IMG2626542421	Bacteria|Candidatus Woesebacteria|unclassified|unclassified|unclassified|unclassified|Candidatus Woesebacteria bacterium GW2011_GWA1_41_7|Microgenomates (Woesebacteria) bacterium GW2011_GWA1_41_7|2626542421
IMG2626542423	Bacteria|Candidatus Gottesmanbacteria|unclassified|unclassified|unclassified|unclassified|Candidatus Gottesmanbacteria bacterium GW2011_GWA1_44_24b|Microgenomates (Gottesmanbacteria) bacterium GW2011_GWA1_44_24b|2626542423
IMG2626542435	Bacteria|unclassified|unclassified|unclassified|unclassified|unclassified|Microgenomates group bacterium GW2011_GWA1_48_10|Microgenomates bacterium GW2011_GWA1_48_10|2626542435
IMG2626542441	Bacteria|Candidatus Roizmanbacteria|unclassified|unclassified|unclassified|unclassified|Candidatus Roizmanbacteria bacterium GW2011_GWA2_34_18|Microgenomates (Roizmanbacteria) bacterium GW2011_GWA2_34_18|2626542441
IMG2626542451	Bacteria|Candidatus Roizmanbacteria|unclassified|unclassified|unclassified|unclassified|Candidatus Roizmanbacteria bacterium GW2011_GWB1_40_7|Microgenomates (Roizmanbacteria) bacterium GW2011_GWB1_40_7|2626542451
IMG2626542453	Bacteria|Candidatus Woesebacteria|unclassified|unclassified|unclassified|unclassified|Candidatus Woesebacteria bacterium GW2011_GWB1_41_10|Microgenomates (Woesebacteria) bacterium GW2011_GWB1_41_10|2626542453
IMG2626542458	Bacteria|Candidatus Woesebacteria|unclassified|unclassified|unclassified|unclassified|Candidatus Woesebacteria bacterium GW2011_GWB1_43_14|Microgenomates (Woesebacteria) bacterium GW2011_GWB1_43_14|2626542458
IMG2626542460	Bacteria|Candidatus Woesebacteria|unclassified|unclassified|unclassified|unclassified|Candidatus Woesebacteria bacterium GW2011_GWB1_44_11b|Microgenomates (Woesebacteria) bacterium GW2011_GWB1_44_11b|2626542460
IMG2627853502	Bacteria|unclassified|unclassified|unclassified|unclassified|unclassified|Parcubacteria group bacterium GW2011_GWC2_45_7|Parcubacteria bacterium GW2011_GWC2_45_7|2627853502
IMG2627853791	Bacteria|Thermotogae|Thermotogae|Thermotogales|Thermotogaceae|Thermotoga|Thermotoga sp. RQ7|Thermotoga sp. RQ7|2627853791
IMG2630968266	Bacteria|Acidobacteria|unclassified|unclassified|unclassified|unclassified|Acidobacteria bacterium Mor1|Acidobacteria bacterium Mor1|2630968266
IMG2630968337	Bacteria|Proteobacteria|Alphaproteobacteria|Kiloniellales|Kiloniellaceae|Kiloniella|Kiloniella litopenaei|Kiloniella litopenaei P1-1|2630968337
IMG2630968813	Bacteria|Bacteroidetes|Flavobacteriia|Flavobacteriales|unclassified|Candidatus Sulcia|Candidatus Sulcia muelleri|Candidatus Sulcia muelleri TETUND|2630968813
IMG2630968948	Bacteria|Actinobacteria|Actinobacteria|unclassified|unclassified|unclassified|Actinobacteria bacterium IMCC26207|Actinobacteria bacterium IMCC26207|2630968948
IMG2634166279	Bacteria|Actinobacteria|Actinobacteria|Micrococcales|Microbacteriaceae|Agrococcus|Agrococcus jejuensis|Agrococcus jejuensis DSM 22002|2634166279
IMG2634166300	Bacteria|Bacteroidetes|Chitinophagia|Chitinophagales|Chitinophagaceae|Sediminibacterium|Sediminibacterium ginsengisoli|Sediminibacterium ginsengisoli DSM 22335|2634166300
IMG2634166301	Bacteria|Bacteroidetes|Sphingobacteriia|Sphingobacteriales|Sphingobacteriaceae|Sphingobacterium|Sphingobacterium mizutaii|Sphingobacterium mizutaii DSM 11724|2634166301
IMG2634166305	Bacteria|Firmicutes|Clostridia|Clostridiales|Peptococcaceae|Peptococcus|Peptococcus niger|Peptococcus niger DSM 20475|2634166305
IMG2634166451	Bacteria|Actinobacteria|Coriobacteriia|Coriobacteriales|Coriobacteriaceae|unclassified|Coriobacteriaceae bacterium 68-1-3|Coriobacteriaceae bacterium 68-1-3|2634166451
IMG2634166714	Bacteria|Candidatus Marinimicrobia|unclassified|unclassified|unclassified|unclassified|Marinimicrobia bacterium SCGC AAA240-L11|Marinimicrobia bacterium SCGC AAA240-L11 (unscreened)|2634166714
IMG2634166716	Bacteria|Chloroflexi|unclassified|unclassified|unclassified|unclassified|Chloroflexi bacterium SCGC AAA240-P09|Chloroflexi bacterium SCGC AAA240-P09 (unscreened)|2634166716
IMG2634166736	Bacteria|Chloroflexi|unclassified|unclassified|unclassified|unclassified|Chloroflexi bacterium SCGC AB-633-M15|Chloroflexi bacterium SCGC AB-633-M15 (unscreened)|2634166736
IMG2636415417	Bacteria|Proteobacteria|Alphaproteobacteria|Rickettsiales|Candidatus Midichloriaceae|Candidatus Jidaibacter|Candidatus Jidaibacter acanthamoeba|Candidatus Jidaibacter acanthamoeba UWC36|2636415417
IMG2636415818	Bacteria|unclassified|Candidatus Babeliae|Candidatus Babeliales|Candidatus Babeliaceae|Candidatus Babela|Candidatus Babela massiliensis|delta proteobacterium BABL1|2636415818
IMG2636415932	Bacteria|Bacteroidetes|Cytophagia|Cytophagales|Amoebophilaceae|Candidatus Cardinium|Cardinium endosymbiont of Encarsia pergandiella|Cardinium endosymbiont cEper1 of Encarsia pergandiella (unscreened)|2636415932
IMG2636415956	Bacteria|Fibrobacteres|Chitinispirillia|Chitinispirillales|Chitinispirillaceae|Chitinispirillum|Chitinispirillum alkaliphilum|Haloalkaliphilic bacterium ACht6-1|2636415956
IMG2636416168	Bacteria|Proteobacteria|Deltaproteobacteria|Myxococcales|unclassified|Enhygromyxa|Enhygromyxa salina|Enhygromyxa salina DSM 15201|2636416168
IMG2639762629	Bacteria|Candidatus Calescamantes|unclassified|unclassified|unclassified|unclassified|Calescamantes bacterium JGI MDM2 SSWTFF-3-M19|Calescamantes bacterium JGI MDM2 SSWTFF-3-M19 (unscreened)|2639762629
IMG2639762710	Bacteria|Chloroflexi|unclassified|unclassified|unclassified|unclassified|Chloroflexi bacterium SCGC AB-629-P13|Chloroflexi bacterium SCGC AB-629-P13 v2 (unscreened)|2639762710
IMG2639762714	Bacteria|Proteobacteria|Alphaproteobacteria|unclassified|unclassified|unclassified|alpha proteobacterium SCGC AB-629-F11|Alphaproteobacteria bacterium SCGC AB-629-F11 - v2 (unscreened)|2639762714
IMG2642422587	Bacteria|Firmicutes|Clostridia|Halanaerobiales|Halanaerobiaceae|Halanaerobium|Halanaerobium congolense|Halanaerobium congolense WG8|2642422587
IMG2643221866	Bacteria|Proteobacteria|Alphaproteobacteria|Rhizobiales|Methylobacteriaceae|Methylobacterium|Methylobacterium sp. Leaf93|Methylobacterium sp. Leaf93|2643221866
IMG2643221962	Bacteria|Actinobacteria|Actinobacteria|Propionibacteriales|Nocardioidaceae|Aeromicrobium|Aeromicrobium sp. Root344|Aeromicrobium sp. Root344|2643221962
IMG2645727612	Bacteria|Chloroflexi|Anaerolineae|Anaerolineales|Anaerolineaceae|Thermanaerothrix|Thermanaerothrix daxensis|Thermanaerothrix daxensis GNS-1|2645727612
IMG2645728025	Bacteria|Tenericutes|Mollicutes|Acholeplasmatales|Acholeplasmataceae|Candidatus Phytoplasma|Candidatus Phytoplasma pruni|Candidatus Phytoplasma pruni CX|2645728025
IMG2645728126	Bacteria|Candidatus Fervidibacteria|unclassified|unclassified|unclassified|unclassified|Candidatus Fervidibacteria bacterium JGI MDM2 SSWTFF-3-K9|Fervidibacteria bacterium JGI MDM2 SSWTFF-3-K9 (unscreened)|2645728126
IMG2648501445	Bacteria|Proteobacteria|Epsilonproteobacteria|unclassified|unclassified|Sulfurovum|Sulfurovum lithotrophicum|Sulfurovum lithotrophicum ATCC BAA-797|2648501445
IMG2648501544	Bacteria|Bacteroidetes|Bacteroidia|Bacteroidales|Bacteroidaceae|Bacteroides|Candidatus Bacteroides periocalifornicus|Candidatus Bacteroides periocalifornicus Genome 12B|2648501544
IMG2648501571	Bacteria|Actinobacteria|unclassified|unclassified|unclassified|unclassified|unclassified|Actinobacteria FSWF8 bin_1|2648501571
IMG2648501871	Bacteria|Proteobacteria|Gammaproteobacteria|Thiotrichales|Francisellaceae|Francisella|Francisella tularensis|Francisella tularensis holarctica OR96-0246|2648501871
IMG2651869523	Bacteria|Actinobacteria|Actinobacteria|unclassified|unclassified|unclassified|unclassified|Actinobacteria FNEB6 bin_2 acI-B|2651869523
IMG2651869525	Bacteria|Candidatus Parcubacteria|unclassified|unclassified|unclassified|unclassified|unclassified|Parcubacteria FNEB6 bin_26|2651869525
IMG2651869526	Bacteria|Candidatus Parcubacteria|unclassified|unclassified|unclassified|unclassified|unclassified|Parcubacteria FNEB6 bin_28|2651869526
IMG2651869530	Bacteria|Candidatus Parcubacteria|unclassified|unclassified|unclassified|unclassified|unclassified|Parcubacteria FNEB6 bin_47|2651869530
IMG2651869833	Bacteria|Tenericutes|Mollicutes|Acholeplasmatales|Acholeplasmataceae|Candidatus Phytoplasma|'Echinacea purpurea' witches'-broom phytoplasma|Echinacea purpurea' witches'-broom phytoplasma NCHU2014|2651869833
IMG2651869888	Bacteria|unclassified|unclassified|unclassified|unclassified|unclassified|bacterium JGI 053|Gemm-3 bacterium JGI 053 (unscreened)|2651869888
IMG2651870035	Bacteria|Chloroflexi|Dehalococcoidia|unclassified|unclassified|unclassified|unclassified|unclassified Chloroflexi Bin 43-1|2651870035
IMG2651870052	Bacteria|unclassified|unclassified|unclassified|unclassified|unclassified|unclassified|unclassified Marinimicrobia Bin 45-1|2651870052
IMG2651870060	Bacteria|Nitrospinae|Nitrospinia|Nitrospinales|Nitrospinaceae|Nitrospina|unclassified|unclassified Nitrospina Bin 25|2651870060
IMG2651870223	Bacteria|Candidatus Marinimicrobia|unclassified|unclassified|unclassified|unclassified|unclassified|Marinimicrobia (SAR406 cluster) bacterium REDSEA-S14_B6|2651870223
IMG2651870257	Bacteria|Proteobacteria|Deltaproteobacteria|unclassified|unclassified|unclassified|unclassified|SAR324 cluster deltaproteobacterium REDSEA-S15_B6|2651870257
IMG2651870261	Bacteria|Proteobacteria|Deltaproteobacteria|unclassified|unclassified|unclassified|unclassified|SAR324 cluster deltaproteobacterium REDSEA-S33_B4|2651870261
IMG2651870266	Bacteria|Proteobacteria|Gammaproteobacteria|unclassified|unclassified|unclassified|unclassified|SAR86 cluster gammaproteobacterium REDSEA-S09_B4|2651870266
IMG2651870286	Bacteria|Proteobacteria|Gammaproteobacteria|unclassified|unclassified|unclassified|unclassified|Unclassified gammaproteobacterium REDSEA-S14_B7|2651870286
IMG2651870287	Bacteria|Proteobacteria|Gammaproteobacteria|unclassified|unclassified|unclassified|unclassified|Unclassified gammaproteobacterium REDSEA-S15_B12|2651870287
IMG2651870363	Bacteria|Firmicutes|Negativicutes|Selenomonadales|Selenomonadaceae|Megamonas|Megamonas sp. Calf98-2|Megamonas sp. Calf98-2|2651870363
IMG2654587567	Bacteria|Proteobacteria|Deltaproteobacteria|Desulfarculales|Desulfarculaceae|Desulfocarbo|Desulfocarbo indianensis|Desulfocarbo indianensis SCBM|2654587567
IMG2654587926	Bacteria|Chloroflexi|Dehalococcoidia|unclassified|unclassified|unclassified|Dehalococcoidia bacterium SM23_28_2|Dehalococcoidia bacterium SM23_28_2|2654587926
IMG2654587936	Bacteria|Gemmatimonadetes|Gemmatimonadetes|Gemmatimonadales|Gemmatimonadaceae|Gemmatimonas|Gemmatimonas sp. SM23_52|Gemmatimonas sp. SM23_52|2654587936
IMG2654587947	Bacteria|candidate division WOR-3|unclassified|unclassified|unclassified|unclassified|candidate division WOR_3 bacterium SM23_42|candidate division WOR_3 bacterium SM23_42|2654587947
IMG2654588057	Bacteria|Planctomycetes|unclassified|unclassified|unclassified|unclassified|Planctomycetes bacterium SM23_32|Planctomycetes bacterium SM23_32|2654588057
IMG2654588061	Bacteria|Candidatus Sumerlaeota|unclassified|unclassified|unclassified|unclassified|candidate division BRC1 bacterium SM23_51|candidate division BRC1 bacterium SM23_51|2654588061
IMG2654588062	Bacteria|Candidatus Microgenomates|unclassified|unclassified|unclassified|unclassified|Microgenomates bacterium DG_75|Microgenomates bacterium DG_75|2654588062
IMG2654588063	Bacteria|unclassified|unclassified|unclassified|unclassified|unclassified|bacterium SM23_31|bacterium SM23_31|2654588063
IMG2654588064	Bacteria|Candidatus Parcubacteria|unclassified|unclassified|unclassified|unclassified|Parcubacteria bacterium DG_74_1|Parcubacteria bacterium DG_74_1|2654588064
IMG2654588067	Bacteria|unclassified|unclassified|unclassified|unclassified|unclassified|candidate division TA06 bacterium SM23_40|candidate division TA06 bacterium SM23_40|2654588067
IMG2654588068	Bacteria|Planctomycetes|unclassified|unclassified|unclassified|unclassified|Planctomycetes bacterium DG_23|Planctomycetes bacterium DG_23|2654588068
IMG2654588085	Bacteria|Spirochaetes|unclassified|unclassified|unclassified|unclassified|Spirochaetes bacterium DG_61|Spirochaetes bacterium DG_61|2654588085
IMG2654588087	Bacteria|candidate division KD3-62|unclassified|unclassified|unclassified|unclassified|candidate division KD3-62 bacterium DG_56|candidate division KD3-62 bacterium DG_56|2654588087
IMG2657244902	Bacteria|Firmicutes|Clostridia|Clostridiales|Eubacteriaceae|Eubacterium|Eubacterium pyruvativorans|Eubacterium pyruvativorans KHGC13|2657244902
IMG2657244903	Bacteria|Actinobacteria|Coriobacteriia|Coriobacteriales|Atopobiaceae|Olsenella|Olsenella umbonata|Olsenella umbonata WCP15|2657244903
IMG2657244987	Bacteria|Proteobacteria|Epsilonproteobacteria|Campylobacterales|Helicobacteraceae|Helicobacter|Helicobacter sp. MIT 05-5293|Helicobacter sp. 05-5293|2657244987
IMG2657245022	Bacteria|Proteobacteria|Gammaproteobacteria|Legionellales|Legionellaceae|Legionella|Legionella drozanskii|Legionella drozanskii ATCC 700990|2657245022
IMG2657245163	Bacteria|Proteobacteria|Deltaproteobacteria|unclassified|unclassified|unclassified|unclassified|Candidatus Phosphitivorax anaerolimi Phox-21|2657245163
IMG2657245174	Bacteria|Spirochaetes|Spirochaetia|Spirochaetales|Spirochaetaceae|Spirochaeta|unclassified|Spirochaeta sp. EBM-43|2657245174
IMG2657245283	Bacteria|Deferribacteres|Deferribacteres|unclassified|unclassified|unclassified|Deferribacteres bacterium SCGC AC-312_P07|Deferribacteres bacterium SCGC AC-312_P07 - v2 (contamination screened)|2657245283
IMG2660238650	Bacteria|Thermotogae|Thermotogae|Kosmotogales|Kosmotogaceae|Mesotoga|Mesotoga infera|Mesotoga infera PhosAc3|2660238650
IMG2663762776	Bacteria|Proteobacteria|Gammaproteobacteria|Pseudomonadales|Pseudomonadaceae|Pseudomonas|Pseudomonas linyingensis|Pseudomonas linyingensis LMG 25967|2663762776
IMG2663763040	Bacteria|Proteobacteria|Gammaproteobacteria|Pseudomonadales|Moraxellaceae|Acinetobacter|Acinetobacter oleivorans|Acinetobacter oleivorans KCTC 23045|2663763040
IMG2663763041	Bacteria|Proteobacteria|Epsilonproteobacteria|Campylobacterales|Campylobacteraceae|Campylobacter|Campylobacter coli|Campylobacter coli RC013|2663763041
IMG2663763042	Bacteria|Bacteroidetes|Flavobacteriia|Flavobacteriales|Flavobacteriaceae|Lutibacter|Lutibacter profundi|Lutibacter profundi LP1|2663763042
IMG2663763043	Bacteria|Actinobacteria|Actinobacteria|Corynebacteriales|Mycobacteriaceae|Mycobacteroides|Mycobacteroides abscessus|Mycobacteroides abscessus PAP067|2663763043
IMG2663763046	Bacteria|Proteobacteria|Betaproteobacteria|Burkholderiales|Burkholderiaceae|Burkholderia|Burkholderia pseudomallei|Burkholderia pseudomallei 115|2663763046
IMG2663763555	Bacteria|Chloroflexi|unclassified|unclassified|unclassified|unclassified|Chloroflexi bacterium SCGC AC-312_M19|Chloroflexi bacterium SCGC AC-312_M19v2 (unscreened)|2663763555
IMG2663763556	Bacteria|Chloroflexi|unclassified|unclassified|unclassified|unclassified|Chloroflexi bacterium SCGC AC-312_M19|Chloroflexi bacterium SCGC AC-312_M19v2 (contamination screened)|2663763556
IMG2663763599	Bacteria|Proteobacteria|Gammaproteobacteria|Pseudomonadales|Pseudomonadaceae|Pseudomonas|Pseudomonas pachastrellae|Pseudomonas pachastrellae LMG 23570|2663763599
IMG2667527203	Bacteria|candidate division WPS-2|unclassified|unclassified|unclassified|unclassified|unclassified|unclassified candidate division WPS-2 bacterium bin22|2667527203
IMG2667527204	Bacteria|candidate division WPS-2|unclassified|unclassified|unclassified|unclassified|unclassified|unclassified candidate division WPS-2 bacterium bin23|2667527204
IMG2667527363	Bacteria|Cyanobacteria|unclassified|Synechococcales|Prochloraceae|Prochlorococcus|Prochlorococcus sp. AG-363-B18|Prochlorococcus sp. AG-363-B18 (Screened)|2667527363
IMG2671180457	Bacteria|Proteobacteria|Alphaproteobacteria|Rhizobiales|Hyphomicrobiaceae|Blastochloris|Blastochloris viridis|Blastochloris viridis ATCC 19567|2671180457
IMG2671180960	Bacteria|Chloroflexi|Ardenticatenia|Ardenticatenales|Ardenticatenaceae|Ardenticatena|Ardenticatena maritima|Ardenticatena maritima 110S|2671180960
IMG2675903070	Bacteria|Proteobacteria|Alphaproteobacteria|Rhodospirillales|Rhodospirillaceae|Magnetospirillum|Magnetospirillum sp. ME-1|Magnetospirillum sp. ME-1 re-analysis|2675903070
IMG2675903157	Bacteria|Actinobacteria|Actinobacteria|Actinomycetales|Actinomycetaceae|Actinobaculum|Actinobaculum suis|Actinobaculum suis DSM 20639|2675903157
IMG2675903428	Bacteria|Firmicutes|Negativicutes|Veillonellales|Veillonellaceae|Veillonella|Veillonella atypica|Veillonella atypica CMW7756B|2675903428
IMG2675903597	Bacteria|Firmicutes|Bacilli|Bacillales|Bacillaceae|Hydrogenibacillus|Hydrogenibacillus schlegelii|Hydrogenibacillus schlegelii DSM 2000|2675903597
IMG2675903702	Bacteria|Proteobacteria|Gammaproteobacteria|unclassified|unclassified|unclassified|Olavius algarvensis Gamma 3 endosymbiont|Gammaproteobacterium sp. OalgG3|2675903702
IMG2681812884	Bacteria|unclassified|unclassified|unclassified|unclassified|unclassified|unclassified|Bacterium SAG AG-538-M14|2681812884
IMG2681813040	Bacteria|Bacteroidetes|Bacteroidia|Bacteroidales|unclassified|unclassified|Bacteroidales bacterium KA00251|Bacteroidales bacterium KA00251|2681813040
IMG2681813063	Bacteria|Firmicutes|Bacilli|Lactobacillales|Aerococcaceae|Aerococcus|Aerococcus christensenii|Aerococcus christensenii KA00635|2681813063
IMG2681813066	Bacteria|Bacteroidetes|Bacteroidia|Bacteroidales|Prevotellaceae|Prevotella|Prevotella corporis|Prevotella corporis MJR7716|2681813066
IMG2684622544	Bacteria|Proteobacteria|Gammaproteobacteria|unclassified|unclassified|Thiohalorhabdus|Thiohalorhabdus denitrificans|Thiohalorhabdus denitrificans HL 19|2684622544
IMG2684622609	Bacteria|Proteobacteria|Epsilonproteobacteria|Campylobacterales|Campylobacteraceae|Arcobacter|Arcobacter skirrowii|Arcobacter skirrowii L403|2684622609
IMG2684623052	Bacteria|Proteobacteria|Alphaproteobacteria|Rhizobiales|Hyphomicrobiaceae|Rhodoplanes|Rhodoplanes sp. Z2-YC6860|Rhodoplanes sp. Z2-YC6860|2684623052
IMG2684623064	Bacteria|Proteobacteria|Alphaproteobacteria|Rhizobiales|Brucellaceae|Ochrobactrum|Ochrobactrum pseudogrignonense|Ochrobactrum pseudogrignonense K8|2684623064
IMG2684623181	Bacteria|Proteobacteria|Gammaproteobacteria|Oceanospirillales|Halomonadaceae|Candidatus Evansia|Candidatus Evansia muelleri|Candidatus Evansia muelleri CEM1|2684623181
IMG2687453149	Bacteria|Proteobacteria|Gammaproteobacteria|Pseudomonadales|Moraxellaceae|Moraxella|Moraxella ovis|Moraxella ovis 199/55|2687453149
IMG2687453331	Bacteria|Actinobacteria|Coriobacteriia|Coriobacteriales|Atopobiaceae|Olsenella|Olsenella sp. oral taxon 807|Olsenella sp. F0089|2687453331
IMG2687453348	Bacteria|Firmicutes|Erysipelotrichia|Erysipelotrichales|Erysipelotrichaceae|Turicibacter|Turicibacter sp. H121|Turicibacter sp. H121|2687453348
IMG2687453381	Bacteria|Firmicutes|Bacilli|Lactobacillales|Streptococcaceae|Streptococcus|Streptococcus pyogenes|Streptococcus pyogenes NGAS322|2687453381
IMG2687453524	Bacteria|Proteobacteria|Deltaproteobacteria|unclassified|Candidatus Desulfofervidaceae|Candidatus Desulfofervidus|Candidatus Desulfofervidus auxilii|delta proteobacterium HotSeep1|2687453524
IMG2687453610	Bacteria|Proteobacteria|Gammaproteobacteria|Oceanospirillales|Halomonadaceae|Candidatus Portiera|Candidatus Portiera aleyrodidarum|Candidatus Portiera aleyrodidarum AD-CAI|2687453610
IMG2687453671	Bacteria|unclassified|unclassified|unclassified|unclassified|unclassified|unclassified|SC3 bacterium JGI 048 (unscreened)|2687453671
IMG2690315631	Bacteria|Proteobacteria|Gammaproteobacteria|Chromatiales|unclassified|unclassified|unclassified|TsSOB|2690315631
IMG2690315884	Bacteria|Proteobacteria|Alphaproteobacteria|Rhodospirillales|Acetobacteraceae|Komagataeibacter|Komagataeibacter xylinus|Komagataeibacter xylinus ATCC53582|2690315884
IMG2690315885	Bacteria|Proteobacteria|Alphaproteobacteria|Kordiimonadales|Kordiimonadaceae|Kordiimonas|Kordiimonas lacus|Kordiimonas lacus S3-22|2690315885
IMG2693429797	Bacteria|Candidatus Peregrinibacteria|unclassified|unclassified|unclassified|unclassified|unclassified|unclassified Peregrinibacteria Bin 16|2693429797
IMG2693429805	Bacteria|Planctomycetes|Planctomycetia|Planctomycetales|Planctomycetaceae|unclassified|unclassified|unclassified Planctomycetaceae Bin 22|2693429805
IMG2693429807	Bacteria|unclassified|unclassified|unclassified|unclassified|unclassified|unclassified|unclassified Bacteria Bin 13|2693429807
IMG2693429830	Bacteria|unclassified|unclassified|unclassified|unclassified|unclassified|Parcubacteria group bacterium JGI CrystG Apr02-2-C5|Parcubacteria bacterium JGI CrystG Apr02-2-C5 (unscreened)|2693429830
IMG2693429901	Bacteria|Firmicutes|Clostridia|Clostridiales|Caldicoprobacteraceae|Caldicoprobacter|Caldicoprobacter faecalis|Caldicoprobacter faecalis DSM 20678|2693429901
IMG2695420562	Bacteria|unclassified|unclassified|unclassified|unclassified|unclassified|bacterium T2.1|Pyropristinus bacterium T2.1|2695420562
IMG2698536724	Bacteria|Actinobacteria|unclassified|unclassified|unclassified|unclassified|unclassified|unclassified Actinobacteria bacterium bin2|2698536724
IMG2698536734	Bacteria|unclassified|unclassified|unclassified|unclassified|unclassified|bacterium AD3(2012)|unclassified bacterium bin12|2698536734
IMG2698536735	Bacteria|unclassified|unclassified|unclassified|unclassified|unclassified|bacterium AD3(2012)|unclassified bacterium bin13|2698536735
IMG2698536738	Bacteria|Chloroflexi|Chloroflexia|unclassified|unclassified|unclassified|unclassified|unclassified Chloroflexia bacterium bin16|2698536738
IMG2698536739	Bacteria|Chloroflexi|Chloroflexia|unclassified|unclassified|unclassified|unclassified|unclassified Chloroflexia bacterium bin17|2698536739
IMG2698536740	Bacteria|Chloroflexi|Chloroflexia|unclassified|unclassified|unclassified|unclassified|unclassified Chloroflexia bacterium bin18|2698536740
IMG2698536831	Bacteria|Candidatus Microgenomates|unclassified|unclassified|unclassified|unclassified|Candidatus Microgenomates bacterium JGI CrystG Apr02-2-B12|Microgenomates bacterium JGI CrystG Apr02-2-B12 (unscreened)|2698536831
IMG2698536867	Bacteria|unclassified|unclassified|unclassified|unclassified|unclassified|Parcubacteria group bacterium JGI CrystG Apr3-4-H16|Parcubacteria bacterium JGI CrystG Apr3-4-H16 (unscreened)|2698536867
IMG2698536875	Bacteria|unclassified|unclassified|unclassified|unclassified|unclassified|Parcubacteria group bacterium JGI CrystG Apr3-1-D14|Parcubacteria bacterium JGI CrystG Apr3-1-D14 (unscreened)|2698536875
IMG2698536877	Bacteria|unclassified|unclassified|unclassified|unclassified|unclassified|Parcubacteria group bacterium JGI CrystG Apr3-4-D19|Parcubacteria bacterium JGI CrystG Apr3-4-D19 (unscreened)|2698536877
IMG2698536890	Bacteria|unclassified|unclassified|unclassified|unclassified|unclassified|Patescibacteria group bacterium JGI CrystG Apr3-1-B19|Patescibacteria bacterium JGI CrystG Apr3-1-B19 (unscreened)|2698536890
IMG2700988623	Bacteria|Candidatus Microgenomates|unclassified|unclassified|unclassified|unclassified|unclassified|unclassified Microgenomates (FBP) bacterium R-68213|2700988623
IMG2703719177	Bacteria|Armatimonadetes|unclassified|unclassified|unclassified|unclassified|Armatimonadetes bacterium JGI M3C4D3-002-C13|Armatimonadetes bacterium JGI M3C4D3-002-C13 (unscreened)|2703719177
IMG2703719264	Bacteria|Fibrobacteres|Fibrobacteria|Fibrobacterales|Fibrobacteraceae|Fibrobacter|Fibrobacter sp. UWR3|Fibrobacter sp. UWR3|2703719264
IMG2706794656	Bacteria|Firmicutes|Clostridia|Clostridiales|Lachnospiraceae|Roseburia|Roseburia faecis|Roseburia faecis M72|2706794656
IMG2706794984	Bacteria|Chloroflexi|Dehalococcoidia|unclassified|unclassified|unclassified|Dehalococcoidia bacterium SCGC AG-205-J23|Dehalococcoidia bacterium SCGC AG-205-J23 (contamination screened)|2706794984
IMG2706794988	Bacteria|Chloroflexi|Dehalococcoidia|unclassified|unclassified|unclassified|Dehalococcoidia bacterium SCGC AG-205-K13|Dehalococcoidia bacterium SCGC AG-205-K13 (contamination screened)|2706794988
IMG2708742533	Bacteria|Proteobacteria|Oligoflexia|Oligoflexales|Pseudobacteriovoracaceae|Pseudobacteriovorax|Pseudobacteriovorax antillogorgiicola|Pseudobacteriovorax antillogorgiicola RKEM611|2708742533
IMG2708742571	Bacteria|Candidatus Jorgensenbacteria|unclassified|unclassified|unclassified|unclassified|Candidatus Jorgensenbacteria bacterium GWA1_54_12|Candidatus Jorgensenbacteria bacterium GWA1_54_12|2708742571
IMG2708742572	Bacteria|Candidatus Daviesbacteria|unclassified|unclassified|unclassified|unclassified|Candidatus Daviesbacteria bacterium GWA1_38_6|Candidatus Daviesbacteria bacterium GWA1_38_6|2708742572
IMG2708742576	Bacteria|Candidatus Woesebacteria|unclassified|unclassified|unclassified|unclassified|Candidatus Woesebacteria bacterium GWA1_41_8|Candidatus Woesebacteria bacterium GWA1_41_8|2708742576
IMG2708742602	Bacteria|Candidatus Wildermuthbacteria|unclassified|unclassified|unclassified|unclassified|Candidatus Wildermuthbacteria bacterium GWA2_46_15|Candidatus Wildermuthbacteria bacterium GWA2_46_15|2708742602
IMG2708742608	Bacteria|Spirochaetes|unclassified|unclassified|unclassified|unclassified|Spirochaetes bacterium GWB1_36_13|Spirochaetes bacterium GWB1_36_13|2708742608
IMG2708742624	Bacteria|Proteobacteria|Deltaproteobacteria|unclassified|unclassified|unclassified|Deltaproteobacteria bacterium GWC2_65_14|Deltaproteobacteria bacterium GWC2_65_14|2708742624
IMG2708742628	Bacteria|Proteobacteria|Deltaproteobacteria|unclassified|unclassified|unclassified|Deltaproteobacteria bacterium GWC2_66_88|Deltaproteobacteria bacterium GWC2_66_88|2708742628
IMG2708742640	Bacteria|Candidatus Wallbacteria|unclassified|unclassified|unclassified|unclassified|Candidatus Wallbacteria bacterium GWC2_49_35|Candidatus Wallbacteria bacterium GWC2_49_35|2708742640
IMG2708742644	Bacteria|Candidatus Margulisbacteria|unclassified|unclassified|unclassified|unclassified|Candidatus Margulisbacteria bacterium GWE2_39_32|Candidatus Margulisbacteria bacterium GWE2_39_32|2708742644
IMG2708742648	Bacteria|Firmicutes|unclassified|unclassified|unclassified|unclassified|Firmicutes bacterium GWE2_51_13|Firmicutes bacterium GWE2_51_13|2708742648
IMG2708742661	Bacteria|Spirochaetes|unclassified|unclassified|unclassified|unclassified|Spirochaetes bacterium GWF1_51_8|Spirochaetes bacterium GWF1_51_8|2708742661
IMG2708742666	Bacteria|Spirochaetes|unclassified|unclassified|unclassified|unclassified|Spirochaetes bacterium GWF1_41_5|Spirochaetes bacterium GWF1_41_5|2708742666
IMG2708742684	Bacteria|Lentisphaerae|unclassified|unclassified|unclassified|unclassified|Lentisphaerae bacterium GWF2_50_93|Lentisphaerae bacterium GWF2_50_93|2708742684
IMG2708742686	Bacteria|Lentisphaerae|unclassified|unclassified|unclassified|unclassified|Lentisphaerae bacterium GWF2_38_69|Lentisphaerae bacterium GWF2_38_69|2708742686
IMG2708742691	Bacteria|Spirochaetes|unclassified|unclassified|unclassified|unclassified|Spirochaetes bacterium RBG_13_68_11|Spirochaetes bacterium RBG_13_68_11|2708742691
IMG2708742692	Bacteria|Candidatus Moranbacteria|unclassified|unclassified|unclassified|unclassified|Candidatus Moranbacteria bacterium RBG_13_45_13|Candidatus Moranbacteria bacterium RBG_13_45_13|2708742692
IMG2708742708	Bacteria|Candidatus Abawacabacteria|unclassified|unclassified|unclassified|unclassified|Candidatus Abawacabacteria bacterium RBG_16_42_10|Candidatus Abawacabacteria bacterium RBG_16_42_10|2708742708
IMG2708742709	Bacteria|unclassified|unclassified|unclassified|unclassified|unclassified|candidate division KSB1 bacterium RBG_16_48_16|candidate division KSB1 bacterium RBG_16_48_16|2708742709
IMG2708742711	Bacteria|Chloroflexi|unclassified|unclassified|unclassified|unclassified|Chloroflexi bacterium RBG_16_70_13|Chloroflexi bacterium RBG_16_70_13|2708742711
IMG2708742727	Bacteria|Candidatus Eisenbacteria|unclassified|unclassified|unclassified|unclassified|Candidatus Eisenbacteria bacterium RBG_16_71_46|Candidatus Eisenbacteria bacterium RBG_16_71_46|2708742727
IMG2708742730	Bacteria|Candidatus Aminicenantes|unclassified|unclassified|unclassified|unclassified|Candidatus Aminicenantes bacterium RBG_16_63_16|Candidatus Aminicenantes bacterium RBG_16_63_16|2708742730
IMG2708742734	Bacteria|candidate division Zixibacteria|unclassified|unclassified|unclassified|unclassified|candidate division Zixibacteria bacterium RBG_16_43_9|candidate division Zixibacteria bacterium RBG_16_43_9|2708742734
IMG2708742742	Bacteria|Candidatus Woesebacteria|unclassified|unclassified|unclassified|unclassified|Candidatus Woesebacteria bacterium RBG_16_41_13|Candidatus Woesebacteria bacterium RBG_16_41_13|2708742742
IMG2708742750	Bacteria|Planctomycetes|unclassified|unclassified|unclassified|unclassified|Planctomycetes bacterium RBG_16_43_13|Planctomycetes bacterium RBG_16_43_13|2708742750
IMG2708742751	Bacteria|unclassified|unclassified|unclassified|unclassified|unclassified|Microgenomates group bacterium RBG_16_45_19|Microgenomates group bacterium RBG_16_45_19|2708742751
IMG2708742767	Bacteria|Actinobacteria|unclassified|unclassified|unclassified|unclassified|Actinobacteria bacterium RBG_16_68_12|Actinobacteria bacterium RBG_16_68_12|2708742767
IMG2708742781	Bacteria|Chloroflexi|unclassified|unclassified|unclassified|unclassified|Chloroflexi bacterium RBG_16_48_8|Chloroflexi bacterium RBG_16_48_8|2708742781
IMG2708742788	Bacteria|Candidatus Fraserbacteria|unclassified|unclassified|unclassified|unclassified|Candidatus Fraserbacteria bacterium RBG_16_55_9|Candidatus Fraserbacteria bacterium RBG_16_55_9|2708742788
IMG2708742797	Bacteria|Chloroflexi|unclassified|unclassified|unclassified|unclassified|Chloroflexi bacterium RBG_16_64_43|Chloroflexi bacterium RBG_16_64_43|2708742797
IMG2708742799	Bacteria|Chloroflexi|unclassified|unclassified|unclassified|unclassified|Chloroflexi bacterium RBG_16_69_14|Chloroflexi bacterium RBG_16_69_14|2708742799
IMG2708742801	Bacteria|Planctomycetes|unclassified|unclassified|unclassified|unclassified|Planctomycetes bacterium RBG_16_59_8|Planctomycetes bacterium RBG_16_59_8|2708742801
IMG2708742803	Bacteria|Actinobacteria|unclassified|unclassified|unclassified|unclassified|Actinobacteria bacterium RBG_16_64_13|Actinobacteria bacterium RBG_16_64_13|2708742803
IMG2708742804	Bacteria|Candidatus Woykebacteria|unclassified|unclassified|unclassified|unclassified|Candidatus Woykebacteria bacterium RBG_16_39_9b|Candidatus Woykebacteria bacterium RBG_16_39_9b|2708742804
IMG2708742811	Bacteria|candidate division WWE3|unclassified|unclassified|unclassified|unclassified|candidate division WWE3 bacterium RBG_19FT_COMBO_34_6|candidate division WWE3 bacterium RBG_19FT_COMBO_34_6|2708742811
IMG2708742816	Bacteria|candidate division WWE3|unclassified|unclassified|unclassified|unclassified|candidate division WWE3 bacterium RBG_19FT_COMBO_53_11|candidate division WWE3 bacterium RBG_19FT_COMBO_53_11|2708742816
IMG2708742843	Bacteria|Nitrospirae|unclassified|unclassified|unclassified|unclassified|Nitrospirae bacterium RBG_19FT_COMBO_42_15|Nitrospirae bacterium RBG_19FT_COMBO_42_15|2708742843
IMG2708742853	Bacteria|Chloroflexi|unclassified|unclassified|unclassified|unclassified|Chloroflexi bacterium RBG_19FT_COMBO_49_13|Chloroflexi bacterium RBG_19FT_COMBO_49_13|2708742853
IMG2708742859	Bacteria|Proteobacteria|Alphaproteobacteria|unclassified|unclassified|unclassified|Alphaproteobacteria bacterium RIFCSPHIGHO2_01_FULL_41_14|Alphaproteobacteria bacterium RIFCSPHIGHO2_01_FULL_41_14|2708742859
IMG2708742883	Bacteria|Candidatus Nomurabacteria|unclassified|unclassified|unclassified|unclassified|Candidatus Nomurabacteria bacterium RIFCSPHIGHO2_01_FULL_39_9|Candidatus Nomurabacteria bacterium RIFCSPHIGHO2_01_FULL_39_9|2708742883
IMG2708742902	Bacteria|Candidatus Taylorbacteria|unclassified|unclassified|unclassified|unclassified|Candidatus Taylorbacteria bacterium RIFCSPHIGHO2_01_FULL_46_22b|Candidatus Taylorbacteria bacterium RIFCSPHIGHO2_01_FULL_46_22b|2708742902
IMG2708742904	Bacteria|unclassified|unclassified|unclassified|unclassified|unclassified|Parcubacteria group bacterium RIFCSPHIGHO2_01_FULL_47_10b|Parcubacteria group bacterium RIFCSPHIGHO2_01_FULL_47_10b|2708742904
IMG2708742915	Bacteria|Candidatus Komeilibacteria|unclassified|unclassified|unclassified|unclassified|Candidatus Komeilibacteria bacterium RIFCSPHIGHO2_01_FULL_52_14|Candidatus Komeilibacteria bacterium RIFCSPHIGHO2_01_FULL_52_14|2708742915
IMG2708742951	Bacteria|candidate division WWE3|unclassified|unclassified|unclassified|unclassified|candidate division WWE3 bacterium RIFCSPHIGHO2_01_FULL_35_17|candidate division WWE3 bacterium RIFCSPHIGHO2_01_FULL_35_17|2708742951
IMG2708742954	Bacteria|candidate division WWE3|unclassified|unclassified|unclassified|unclassified|candidate division WWE3 bacterium RIFCSPHIGHO2_01_FULL_40_23|candidate division WWE3 bacterium RIFCSPHIGHO2_01_FULL_40_23|2708742954
IMG2708742957	Bacteria|Candidatus Ryanbacteria|unclassified|unclassified|unclassified|unclassified|Candidatus Ryanbacteria bacterium RIFCSPHIGHO2_01_FULL_45_22|Candidatus Ryanbacteria bacterium RIFCSPHIGHO2_01_FULL_45_22|2708742957
IMG2708742960	Bacteria|Candidatus Doudnabacteria|unclassified|unclassified|unclassified|unclassified|Candidatus Doudnabacteria bacterium RIFCSPHIGHO2_01_FULL_50_11|Candidatus Doudnabacteria bacterium RIFCSPHIGHO2_01_FULL_50_11|2708742960
IMG2708742963	Bacteria|Candidatus Magasanikbacteria|unclassified|unclassified|unclassified|unclassified|Candidatus Magasanikbacteria bacterium RIFCSPHIGHO2_01_FULL_33_34|Candidatus Magasanikbacteria bacterium RIFCSPHIGHO2_01_FULL_33_34|2708742963
IMG2708742966	Bacteria|Candidatus Spechtbacteria|unclassified|unclassified|unclassified|unclassified|Candidatus Spechtbacteria bacterium RIFCSPHIGHO2_01_FULL_38_11|Candidatus Spechtbacteria bacterium RIFCSPHIGHO2_01_FULL_38_11|2708742966
IMG2708742967	Bacteria|Candidatus Buchananbacteria|unclassified|unclassified|unclassified|unclassified|Candidatus Buchananbacteria bacterium RIFCSPHIGHO2_01_FULL_39_14|Candidatus Buchananbacteria bacterium RIFCSPHIGHO2_01_FULL_39_14|2708742967
IMG2708742972	Bacteria|unclassified|unclassified|unclassified|unclassified|unclassified|Parcubacteria group bacterium RIFCSPHIGHO2_01_FULL_40_30|Parcubacteria group bacterium RIFCSPHIGHO2_01_FULL_40_30|2708742972
IMG2708742987	Bacteria|unclassified|unclassified|unclassified|unclassified|unclassified|Parcubacteria group bacterium RIFCSPHIGHO2_01_FULL_45_26|Parcubacteria group bacterium RIFCSPHIGHO2_01_FULL_45_26|2708742987
IMG2708742993	Bacteria|Candidatus Wolfebacteria|unclassified|unclassified|unclassified|unclassified|Candidatus Wolfebacteria bacterium RIFCSPHIGHO2_01_FULL_48_22|Candidatus Wolfebacteria bacterium RIFCSPHIGHO2_01_FULL_48_22|2708742993
IMG2708743003	Bacteria|Candidatus Kaiserbacteria|unclassified|unclassified|unclassified|unclassified|Candidatus Kaiserbacteria bacterium RIFCSPHIGHO2_01_FULL_56_24|Candidatus Kaiserbacteria bacterium RIFCSPHIGHO2_01_FULL_56_24|2708743003
IMG2708743021	Bacteria|unclassified|unclassified|unclassified|unclassified|unclassified|Microgenomates group bacterium RIFCSPHIGHO2_01_FULL_45_11|Microgenomates group bacterium RIFCSPHIGHO2_01_FULL_45_11|2708743021
IMG2708743022	Bacteria|Candidatus Chisholmbacteria|unclassified|unclassified|unclassified|unclassified|Candidatus Chisholmbacteria bacterium RIFCSPHIGHO2_01_FULL_48_12|Candidatus Chisholmbacteria bacterium RIFCSPHIGHO2_01_FULL_48_12|2708743022
IMG2708743026	Bacteria|Candidatus Abawacabacteria|unclassified|unclassified|unclassified|unclassified|Candidatus Abawacabacteria bacterium RIFCSPHIGHO2_01_FULL_46_8|Candidatus Abawacabacteria bacterium RIFCSPHIGHO2_01_FULL_46_8|2708743026
IMG2708743043	Bacteria|Candidatus Andersenbacteria|unclassified|unclassified|unclassified|unclassified|Candidatus Andersenbacteria bacterium RIFCSPHIGHO2_01_FULL_46_36|Candidatus Andersenbacteria bacterium RIFCSPHIGHO2_01_FULL_46_36|2708743043
IMG2708743053	Bacteria|Candidatus Portnoybacteria|unclassified|unclassified|unclassified|unclassified|Candidatus Portnoybacteria bacterium RIFCSPHIGHO2_01_FULL_40_12b|Candidatus Portnoybacteria bacterium RIFCSPHIGHO2_01_FULL_40_12b|2708743053
IMG2708743071	Bacteria|Candidatus Azambacteria|unclassified|unclassified|unclassified|unclassified|Candidatus Azambacteria bacterium RIFCSPHIGHO2_01_FULL_44_55|Candidatus Azambacteria bacterium RIFCSPHIGHO2_01_FULL_44_55|2708743071
IMG2708743083	Bacteria|Candidatus Lloydbacteria|unclassified|unclassified|unclassified|unclassified|Candidatus Lloydbacteria bacterium RIFCSPHIGHO2_01_FULL_49_22|Candidatus Lloydbacteria bacterium RIFCSPHIGHO2_01_FULL_49_22|2708743083
IMG2708743085	Bacteria|Candidatus Sungbacteria|unclassified|unclassified|unclassified|unclassified|Candidatus Sungbacteria bacterium RIFCSPHIGHO2_01_FULL_50_25|Candidatus Sungbacteria bacterium RIFCSPHIGHO2_01_FULL_50_25|2708743085
IMG2708743086	Bacteria|Candidatus Magasanikbacteria|unclassified|unclassified|unclassified|unclassified|Candidatus Magasanikbacteria bacterium RIFCSPHIGHO2_01_FULL_50_8|Candidatus Magasanikbacteria bacterium RIFCSPHIGHO2_01_FULL_50_8|2708743086
IMG2708743087	Bacteria|Candidatus Taylorbacteria|unclassified|unclassified|unclassified|unclassified|Candidatus Taylorbacteria bacterium RIFCSPHIGHO2_01_FULL_51_15|Candidatus Taylorbacteria bacterium RIFCSPHIGHO2_01_FULL_51_15|2708743087
IMG2708743110	Bacteria|Candidatus Gottesmanbacteria|unclassified|unclassified|unclassified|unclassified|Candidatus Gottesmanbacteria bacterium RIFCSPHIGHO2_01_FULL_42_12|Candidatus Gottesmanbacteria bacterium RIFCSPHIGHO2_01_FULL_42_12|2708743110
IMG2708743124	Bacteria|candidate division WWE3|unclassified|unclassified|unclassified|unclassified|candidate division WWE3 bacterium RIFCSPHIGHO2_01_FULL_42_13|candidate division WWE3 bacterium RIFCSPHIGHO2_01_FULL_42_13|2708743124
IMG2710264500	Bacteria|Chloroflexi|unclassified|unclassified|unclassified|unclassified|unclassified|Unclassified Chloroflexi sp. SA_8|2710264500
IMG2710264515	Bacteria|Candidatus Andersenbacteria|unclassified|unclassified|unclassified|unclassified|Candidatus Andersenbacteria bacterium RIFCSPHIGHO2_02_FULL_46_16|Candidatus Andersenbacteria bacterium RIFCSPHIGHO2_02_FULL_46_16|2710264515
IMG2710264530	Bacteria|Candidatus Yanofskybacteria|unclassified|unclassified|unclassified|unclassified|Candidatus Yanofskybacteria bacterium RIFCSPHIGHO2_02_FULL_41_29|Candidatus Yanofskybacteria bacterium RIFCSPHIGHO2_02_FULL_41_29|2710264530
IMG2710264535	Bacteria|Candidatus Spechtbacteria|unclassified|unclassified|unclassified|unclassified|Candidatus Spechtbacteria bacterium RIFCSPHIGHO2_02_FULL_43_15b|Candidatus Spechtbacteria bacterium RIFCSPHIGHO2_02_FULL_43_15b|2710264535
IMG2710264559	Bacteria|Candidatus Kaiserbacteria|unclassified|unclassified|unclassified|unclassified|Candidatus Kaiserbacteria bacterium RIFCSPHIGHO2_02_FULL_55_25|Candidatus Kaiserbacteria bacterium RIFCSPHIGHO2_02_FULL_55_25|2710264559
IMG2710264562	Bacteria|Candidatus Roizmanbacteria|unclassified|unclassified|unclassified|unclassified|Candidatus Roizmanbacteria bacterium RIFCSPHIGHO2_02_FULL_37_13b|Candidatus Roizmanbacteria bacterium RIFCSPHIGHO2_02_FULL_37_13b|2710264562
IMG2710264569	Bacteria|Candidatus Levybacteria|unclassified|unclassified|unclassified|unclassified|Candidatus Levybacteria bacterium RIFCSPHIGHO2_02_FULL_40_18|Candidatus Levybacteria bacterium RIFCSPHIGHO2_02_FULL_40_18|2710264569
IMG2710264586	Bacteria|Candidatus Omnitrophica|unclassified|unclassified|unclassified|unclassified|Omnitrophica bacterium RIFCSPHIGHO2_02_FULL_51_18|Omnitrophica bacterium RIFCSPHIGHO2_02_FULL_51_18|2710264586
IMG2710264609	Bacteria|Candidatus Zambryskibacteria|unclassified|unclassified|unclassified|unclassified|Candidatus Zambryskibacteria bacterium RIFCSPHIGHO2_02_FULL_43_14|Candidatus Zambryskibacteria bacterium RIFCSPHIGHO2_02_FULL_43_14|2710264609
IMG2710264631	Bacteria|Candidatus Sungbacteria|unclassified|unclassified|unclassified|unclassified|Candidatus Sungbacteria bacterium RIFCSPHIGHO2_02_FULL_53_17|Candidatus Sungbacteria bacterium RIFCSPHIGHO2_02_FULL_53_17|2710264631
IMG2710264638	Bacteria|Candidatus Daviesbacteria|unclassified|unclassified|unclassified|unclassified|Candidatus Daviesbacteria bacterium RIFCSPHIGHO2_02_FULL_37_9|Candidatus Daviesbacteria bacterium RIFCSPHIGHO2_02_FULL_37_9|2710264638
IMG2710264647	Bacteria|Candidatus Roizmanbacteria|unclassified|unclassified|unclassified|unclassified|Candidatus Roizmanbacteria bacterium RIFCSPHIGHO2_02_FULL_43_11|Candidatus Roizmanbacteria bacterium RIFCSPHIGHO2_02_FULL_43_11|2710264647
IMG2710264661	Bacteria|Proteobacteria|Deltaproteobacteria|unclassified|unclassified|unclassified|Deltaproteobacteria bacterium RIFCSPHIGHO2_02_FULL_44_53|Deltaproteobacteria bacterium RIFCSPHIGHO2_02_FULL_44_53|2710264661
IMG2710264685	Bacteria|Candidatus Nealsonbacteria|unclassified|unclassified|unclassified|unclassified|Candidatus Nealsonbacteria bacterium RIFCSPHIGHO2_02_FULL_43_13|Candidatus Nealsonbacteria bacterium RIFCSPHIGHO2_02_FULL_43_13|2710264685
IMG2710264689	Bacteria|Candidatus Taylorbacteria|unclassified|unclassified|unclassified|unclassified|Candidatus Taylorbacteria bacterium RIFCSPHIGHO2_02_FULL_44_12|Candidatus Taylorbacteria bacterium RIFCSPHIGHO2_02_FULL_44_12|2710264689
IMG2710264694	Bacteria|Candidatus Jorgensenbacteria|unclassified|unclassified|unclassified|unclassified|Candidatus Jorgensenbacteria bacterium RIFCSPHIGHO2_02_FULL_45_20|Candidatus Jorgensenbacteria bacterium RIFCSPHIGHO2_02_FULL_45_20|2710264694
IMG2710264701	Bacteria|Candidatus Kaiserbacteria|unclassified|unclassified|unclassified|unclassified|Candidatus Kaiserbacteria bacterium RIFCSPHIGHO2_02_FULL_49_11|Candidatus Kaiserbacteria bacterium RIFCSPHIGHO2_02_FULL_49_11|2710264701
IMG2710264702	Bacteria|Candidatus Wildermuthbacteria|unclassified|unclassified|unclassified|unclassified|Candidatus Wildermuthbacteria bacterium RIFCSPHIGHO2_02_FULL_49_17|Candidatus Wildermuthbacteria bacterium RIFCSPHIGHO2_02_FULL_49_17|2710264702
IMG2710264726	Bacteria|Candidatus Omnitrophica|unclassified|unclassified|unclassified|unclassified|Omnitrophica WOR_2 bacterium RIFCSPHIGHO2_02_FULL_50_17|Omnitrophica WOR_2 bacterium RIFCSPHIGHO2_02_FULL_50_17|2710264726
IMG2710264736	Bacteria|Candidatus Doudnabacteria|unclassified|unclassified|unclassified|unclassified|Candidatus Doudnabacteria bacterium RIFCSPHIGHO2_02_FULL_46_11|Candidatus Doudnabacteria bacterium RIFCSPHIGHO2_02_FULL_46_11|2710264736
IMG2710264761	Bacteria|Chloroflexi|unclassified|unclassified|unclassified|unclassified|unclassified|Unclassified Chloroflexi sp. SA_10|2710264761
IMG2710264762	Bacteria|Chloroflexi|unclassified|unclassified|unclassified|unclassified|unclassified|Unclassified Chloroflexi sp. SA_12|2710264762
IMG2710264765	Bacteria|Chloroflexi|unclassified|unclassified|unclassified|unclassified|unclassified|Unclassified Chloroflexi sp. SA_15|2710264765
IMG2710264768	Bacteria|Chloroflexi|unclassified|unclassified|unclassified|unclassified|unclassified|Unclassified Chloroflexi sp. SA_16|2710264768
IMG2710723522	Bacteria|Candidatus Jacksonbacteria|unclassified|unclassified|unclassified|unclassified|Candidatus Jacksonbacteria bacterium RIFCSPHIGHO2_12_FULL_44_12|Candidatus Jacksonbacteria bacterium RIFCSPHIGHO2_12_FULL_44_12|2710723522
IMG2710723526	Bacteria|Candidatus Liptonbacteria|unclassified|unclassified|unclassified|unclassified|Candidatus Liptonbacteria bacterium RIFCSPHIGHO2_12_FULL_60_13|Candidatus Liptonbacteria bacterium RIFCSPHIGHO2_12_FULL_60_13|2710723526
IMG2710723527	Bacteria|Candidatus Roizmanbacteria|unclassified|unclassified|unclassified|unclassified|Candidatus Roizmanbacteria bacterium RIFCSPHIGHO2_12_FULL_37_23|Candidatus Roizmanbacteria bacterium RIFCSPHIGHO2_12_FULL_37_23|2710723527
IMG2710723538	Bacteria|Proteobacteria|Epsilonproteobacteria|Campylobacterales|Helicobacteraceae|Sulfurimonas|Sulfurimonas sp. RIFCSPHIGHO2_12_FULL_36_9|Sulfurimonas sp. RIFCSPHIGHO2_12_FULL_36_9|2710723538
IMG2710723550	Bacteria|Candidatus Yanofskybacteria|unclassified|unclassified|unclassified|unclassified|Candidatus Yanofskybacteria bacterium RIFCSPHIGHO2_12_FULL_43_11|Candidatus Yanofskybacteria bacterium RIFCSPHIGHO2_12_FULL_43_11|2710723550
IMG2710723555	Bacteria|Candidatus Uhrbacteria|unclassified|unclassified|unclassified|unclassified|Candidatus Uhrbacteria bacterium RIFCSPHIGHO2_12_FULL_60_25|Candidatus Uhrbacteria bacterium RIFCSPHIGHO2_12_FULL_60_25|2710723555
IMG2710723561	Bacteria|Candidatus Daviesbacteria|unclassified|unclassified|unclassified|unclassified|Candidatus Daviesbacteria bacterium RIFCSPHIGHO2_12_FULL_43_11|Candidatus Daviesbacteria bacterium RIFCSPHIGHO2_12_FULL_43_11|2710723561
IMG2710723582	Bacteria|Candidatus Daviesbacteria|unclassified|unclassified|unclassified|unclassified|Candidatus Daviesbacteria bacterium RIFCSPHIGHO2_12_FULL_37_16|Candidatus Daviesbacteria bacterium RIFCSPHIGHO2_12_FULL_37_16|2710723582
IMG2710723622	Bacteria|unclassified|unclassified|unclassified|unclassified|unclassified|candidate division TM6 bacterium RIFCSPHIGHO2_12_FULL_36_22|candidate division TM6 bacterium RIFCSPHIGHO2_12_FULL_36_22|2710723622
IMG2710723624	Bacteria|Candidatus Berkelbacteria|unclassified|unclassified|unclassified|unclassified|Candidatus Berkelbacteria bacterium RIFCSPHIGHO2_12_FULL_36_9|Candidatus Berkelbacteria bacterium RIFCSPHIGHO2_12_FULL_36_9|2710723624
IMG2710723627	Bacteria|Proteobacteria|Gammaproteobacteria|unclassified|unclassified|unclassified|Gammaproteobacteria bacterium RIFCSPHIGHO2_12_FULL_37_14|Gammaproteobacteria bacterium RIFCSPHIGHO2_12_FULL_37_14|2710723627
IMG2710723631	Bacteria|Candidatus Wildermuthbacteria|unclassified|unclassified|unclassified|unclassified|Candidatus Wildermuthbacteria bacterium RIFCSPHIGHO2_12_FULL_40_12|Candidatus Wildermuthbacteria bacterium RIFCSPHIGHO2_12_FULL_40_12|2710723631
IMG2710723633	Bacteria|Proteobacteria|Gammaproteobacteria|unclassified|unclassified|unclassified|Gammaproteobacteria bacterium RIFCSPHIGHO2_12_FULL_41_15|Gammaproteobacteria bacterium RIFCSPHIGHO2_12_FULL_41_15|2710723633
IMG2710723641	Bacteria|Candidatus Yanofskybacteria|unclassified|unclassified|unclassified|unclassified|Candidatus Yanofskybacteria bacterium RIFCSPHIGHO2_12_FULL_45_19b|Candidatus Yanofskybacteria bacterium RIFCSPHIGHO2_12_FULL_45_19b|2710723641
IMG2710723644	Bacteria|Candidatus Uhrbacteria|unclassified|unclassified|unclassified|unclassified|Candidatus Uhrbacteria bacterium RIFCSPHIGHO2_12_FULL_57_11|Candidatus Uhrbacteria bacterium RIFCSPHIGHO2_12_FULL_57_11|2710723644
IMG2710723653	Bacteria|Candidatus Saccharibacteria|unclassified|unclassified|unclassified|unclassified|Candidatus Saccharibacteria bacterium RIFCSPHIGHO2_12_FULL_41_12|Candidatus Saccharibacteria bacterium RIFCSPHIGHO2_12_FULL_41_12|2710723653
IMG2710723672	Bacteria|Candidatus Kaiserbacteria|unclassified|unclassified|unclassified|unclassified|Candidatus Kaiserbacteria bacterium RIFCSPHIGHO2_12_FULL_55_13|Candidatus Kaiserbacteria bacterium RIFCSPHIGHO2_12_FULL_55_13|2710723672
IMG2710723681	Bacteria|Candidatus Saccharibacteria|unclassified|unclassified|unclassified|unclassified|Candidatus Saccharibacteria bacterium RIFCSPHIGHO2_12_FULL_47_16b|Candidatus Saccharibacteria bacterium RIFCSPHIGHO2_12_FULL_47_16b|2710723681
IMG2710723682	Bacteria|unclassified|unclassified|unclassified|unclassified|unclassified|candidate division TM6 bacterium RIFCSPHIGHO2_12_FULL_32_22|candidate division TM6 bacterium RIFCSPHIGHO2_12_FULL_32_22|2710723682
IMG2710723688	Bacteria|unclassified|unclassified|unclassified|unclassified|unclassified|candidate division TM6 bacterium RIFCSPHIGHO2_12_FULL_38_8|candidate division TM6 bacterium RIFCSPHIGHO2_12_FULL_38_8|2710723688
IMG2710723689	Bacteria|Candidatus Dadabacteria|unclassified|unclassified|unclassified|unclassified|Candidatus Dadabacteria bacterium RIFCSPHIGHO2_12_FULL_53_21|Candidatus Dadabacteria bacterium RIFCSPHIGHO2_12_FULL_53_21|2710723689
IMG2710723690	Bacteria|Candidatus Uhrbacteria|unclassified|unclassified|unclassified|unclassified|Candidatus Uhrbacteria bacterium RIFCSPHIGHO2_12_FULL_54_23|Candidatus Uhrbacteria bacterium RIFCSPHIGHO2_12_FULL_54_23|2710723690
IMG2710723706	Bacteria|Candidatus Chisholmbacteria|unclassified|unclassified|unclassified|unclassified|Candidatus Chisholmbacteria bacterium RIFCSPLOWO2_01_FULL_50_28|Candidatus Chisholmbacteria bacterium RIFCSPLOWO2_01_FULL_50_28|2710723706
IMG2710723715	Bacteria|Candidatus Tagabacteria|unclassified|unclassified|unclassified|unclassified|Candidatus Tagabacteria bacterium RIFCSPLOWO2_01_FULL_39_11|Candidatus Tagabacteria bacterium RIFCSPLOWO2_01_FULL_39_11|2710723715
IMG2710723741	Bacteria|Candidatus Wolfebacteria|unclassified|unclassified|unclassified|unclassified|Candidatus Wolfebacteria bacterium RIFCSPLOWO2_01_FULL_47_17b|Candidatus Wolfebacteria bacterium RIFCSPLOWO2_01_FULL_47_17b|2710723741
IMG2710723745	Bacteria|unclassified|unclassified|unclassified|unclassified|unclassified|Parcubacteria group bacterium RIFCSPLOWO2_01_FULL_48_18|Parcubacteria group bacterium RIFCSPLOWO2_01_FULL_48_18|2710723745
IMG2710723751	Bacteria|Candidatus Liptonbacteria|unclassified|unclassified|unclassified|unclassified|Candidatus Liptonbacteria bacterium RIFCSPLOWO2_01_FULL_52_25|Candidatus Liptonbacteria bacterium RIFCSPLOWO2_01_FULL_52_25|2710723751
IMG2710723760	Bacteria|Candidatus Roizmanbacteria|unclassified|unclassified|unclassified|unclassified|Candidatus Roizmanbacteria bacterium RIFCSPLOWO2_01_FULL_37_12|Candidatus Roizmanbacteria bacterium RIFCSPLOWO2_01_FULL_37_12|2710723760
IMG2710723765	Bacteria|Candidatus Gottesmanbacteria|unclassified|unclassified|unclassified|unclassified|Candidatus Gottesmanbacteria bacterium RIFCSPLOWO2_01_FULL_39_12b|Candidatus Gottesmanbacteria bacterium RIFCSPLOWO2_01_FULL_39_12b|2710723765
IMG2710723777	Bacteria|Candidatus Peregrinibacteria|unclassified|unclassified|unclassified|unclassified|Candidatus Peregrinibacteria bacterium RIFCSPLOWO2_01_FULL_48_20|Candidatus Peregrinibacteria bacterium RIFCSPLOWO2_01_FULL_48_20|2710723777
IMG2710723783	Bacteria|Candidatus Staskawiczbacteria|unclassified|unclassified|unclassified|unclassified|Candidatus Staskawiczbacteria bacterium RIFCSPLOWO2_01_FULL_33_13|Candidatus Staskawiczbacteria bacterium RIFCSPLOWO2_01_FULL_33_13|2710723783
IMG2710723785	Bacteria|candidate division WWE3|unclassified|unclassified|unclassified|unclassified|candidate division WWE3 bacterium RIFCSPLOWO2_01_FULL_39_13|candidate division WWE3 bacterium RIFCSPLOWO2_01_FULL_39_13|2710723785
IMG2710723789	Bacteria|Candidatus Jacksonbacteria|unclassified|unclassified|unclassified|unclassified|Candidatus Jacksonbacteria bacterium RIFCSPLOWO2_01_FULL_44_13|Candidatus Jacksonbacteria bacterium RIFCSPLOWO2_01_FULL_44_13|2710723789
IMG2710723791	Bacteria|Candidatus Azambacteria|unclassified|unclassified|unclassified|unclassified|Candidatus Azambacteria bacterium RIFCSPLOWO2_01_FULL_46_25|Candidatus Azambacteria bacterium RIFCSPLOWO2_01_FULL_46_25|2710723791
IMG2710723792	Bacteria|Candidatus Amesbacteria|unclassified|unclassified|unclassified|unclassified|Candidatus Amesbacteria bacterium RIFCSPLOWO2_01_FULL_48_25|Candidatus Amesbacteria bacterium RIFCSPLOWO2_01_FULL_48_25|2710723792
IMG2710723794	Bacteria|Candidatus Terrybacteria|unclassified|unclassified|unclassified|unclassified|Candidatus Terrybacteria bacterium RIFCSPLOWO2_01_FULL_58_14|Candidatus Terrybacteria bacterium RIFCSPLOWO2_01_FULL_58_14|2710723794
IMG2710723795	Bacteria|Elusimicrobia|unclassified|unclassified|unclassified|unclassified|Elusimicrobia bacterium RIFCSPLOWO2_01_FULL_59_12|Elusimicrobia bacterium RIFCSPLOWO2_01_FULL_59_12|2710723795
IMG2710723797	Bacteria|unclassified|unclassified|unclassified|unclassified|unclassified|candidate division Kazan bacterium RIFCSPLOWO2_01_FULL_48_13|candidate division Kazan bacterium RIFCSPLOWO2_01_FULL_48_13|2710723797
IMG2710723799	Bacteria|Candidatus Campbellbacteria|unclassified|unclassified|unclassified|unclassified|Candidatus Campbellbacteria bacterium RIFCSPLOWO2_01_FULL_34_15|Candidatus Campbellbacteria bacterium RIFCSPLOWO2_01_FULL_34_15|2710723799
IMG2710723800	Bacteria|Candidatus Nomurabacteria|unclassified|unclassified|unclassified|unclassified|Candidatus Nomurabacteria bacterium RIFCSPLOWO2_01_FULL_36_10b|Candidatus Nomurabacteria bacterium RIFCSPLOWO2_01_FULL_36_10b|2710723800
IMG2710723803	Bacteria|Candidatus Spechtbacteria|unclassified|unclassified|unclassified|unclassified|Candidatus Spechtbacteria bacterium RIFCSPLOWO2_01_FULL_38_20|Candidatus Spechtbacteria bacterium RIFCSPLOWO2_01_FULL_38_20|2710723803
IMG2710723805	Bacteria|Candidatus Buchananbacteria|unclassified|unclassified|unclassified|unclassified|Candidatus Buchananbacteria bacterium RIFCSPLOWO2_01_FULL_39_33|Candidatus Buchananbacteria bacterium RIFCSPLOWO2_01_FULL_39_33|2710723805
IMG2710723812	Bacteria|Candidatus Nomurabacteria|unclassified|unclassified|unclassified|unclassified|Candidatus Nomurabacteria bacterium RIFCSPLOWO2_01_FULL_42_20|Candidatus Nomurabacteria bacterium RIFCSPLOWO2_01_FULL_42_20|2710723812
IMG2710723819	Bacteria|Candidatus Harrisonbacteria|unclassified|unclassified|unclassified|unclassified|Candidatus Harrisonbacteria bacterium RIFCSPLOWO2_01_FULL_44_18|Candidatus Harrisonbacteria bacterium RIFCSPLOWO2_01_FULL_44_18|2710723819
IMG2710723823	Bacteria|Candidatus Wolfebacteria|unclassified|unclassified|unclassified|unclassified|Candidatus Wolfebacteria bacterium RIFCSPLOWO2_01_FULL_45_19|Candidatus Wolfebacteria bacterium RIFCSPLOWO2_01_FULL_45_19|2710723823
IMG2710723824	Bacteria|Candidatus Jorgensenbacteria|unclassified|unclassified|unclassified|unclassified|Candidatus Jorgensenbacteria bacterium RIFCSPLOWO2_01_FULL_45_25b|Candidatus Jorgensenbacteria bacterium RIFCSPLOWO2_01_FULL_45_25b|2710723824
IMG2710723828	Bacteria|Candidatus Azambacteria|unclassified|unclassified|unclassified|unclassified|Candidatus Azambacteria bacterium RIFCSPLOWO2_01_FULL_46_26|Candidatus Azambacteria bacterium RIFCSPLOWO2_01_FULL_46_26|2710723828
IMG2710723833	Bacteria|Candidatus Terrybacteria|unclassified|unclassified|unclassified|unclassified|Candidatus Terrybacteria bacterium RIFCSPLOWO2_01_FULL_48_14|Candidatus Terrybacteria bacterium RIFCSPLOWO2_01_FULL_48_14|2710723833
IMG2710723836	Bacteria|Candidatus Yanofskybacteria|unclassified|unclassified|unclassified|unclassified|Candidatus Yanofskybacteria bacterium RIFCSPLOWO2_01_FULL_49_25|Candidatus Yanofskybacteria bacterium RIFCSPLOWO2_01_FULL_49_25|2710723836
IMG2710723864	Bacteria|Candidatus Woykebacteria|unclassified|unclassified|unclassified|unclassified|Candidatus Woykebacteria bacterium RIFCSPLOWO2_01_FULL_43_14|Candidatus Woykebacteria bacterium RIFCSPLOWO2_01_FULL_43_14|2710723864
IMG2710723873	Bacteria|candidate division WWE3|unclassified|unclassified|unclassified|unclassified|candidate division WWE3 bacterium RIFCSPLOWO2_01_FULL_42_11|candidate division WWE3 bacterium RIFCSPLOWO2_01_FULL_42_11|2710723873
IMG2710723874	Bacteria|Candidatus Berkelbacteria|unclassified|unclassified|unclassified|unclassified|Candidatus Berkelbacteria bacterium RIFCSPLOWO2_01_FULL_50_28|Candidatus Berkelbacteria bacterium RIFCSPLOWO2_01_FULL_50_28|2710723874
IMG2710723880	Bacteria|Candidatus Blackburnbacteria|unclassified|unclassified|unclassified|unclassified|Candidatus Blackburnbacteria bacterium RIFCSPLOWO2_01_FULL_40_20|Candidatus Blackburnbacteria bacterium RIFCSPLOWO2_01_FULL_40_20|2710723880
IMG2710723882	Bacteria|Candidatus Gottesmanbacteria|unclassified|unclassified|unclassified|unclassified|Candidatus Gottesmanbacteria bacterium RIFCSPLOWO2_01_FULL_43_11b|Candidatus Gottesmanbacteria bacterium RIFCSPLOWO2_01_FULL_43_11b|2710723882
IMG2710723883	Bacteria|Candidatus Terrybacteria|unclassified|unclassified|unclassified|unclassified|Candidatus Terrybacteria bacterium RIFCSPLOWO2_01_FULL_44_24|Candidatus Terrybacteria bacterium RIFCSPLOWO2_01_FULL_44_24|2710723883
IMG2710723884	Bacteria|Candidatus Omnitrophica|unclassified|unclassified|unclassified|unclassified|Omnitrophica bacterium RIFCSPLOWO2_01_FULL_45_10b|Omnitrophica bacterium RIFCSPLOWO2_01_FULL_45_10b|2710723884
IMG2710723899	Bacteria|Candidatus Zambryskibacteria|unclassified|unclassified|unclassified|unclassified|Candidatus Zambryskibacteria bacterium RIFCSPLOWO2_01_FULL_39_39|Candidatus Zambryskibacteria bacterium RIFCSPLOWO2_01_FULL_39_39|2710723899
IMG2710723901	Bacteria|Candidatus Staskawiczbacteria|unclassified|unclassified|unclassified|unclassified|Candidatus Staskawiczbacteria bacterium RIFCSPLOWO2_01_FULL_40_39|Candidatus Staskawiczbacteria bacterium RIFCSPLOWO2_01_FULL_40_39|2710723901
IMG2710723917	Bacteria|Candidatus Zambryskibacteria|unclassified|unclassified|unclassified|unclassified|Candidatus Zambryskibacteria bacterium RIFCSPLOWO2_01_FULL_45_21|Candidatus Zambryskibacteria bacterium RIFCSPLOWO2_01_FULL_45_21|2710723917
IMG2710723926	Bacteria|Candidatus Colwellbacteria|unclassified|unclassified|unclassified|unclassified|Candidatus Colwellbacteria bacterium RIFCSPLOWO2_01_FULL_48_10|Candidatus Colwellbacteria bacterium RIFCSPLOWO2_01_FULL_48_10|2710723926
IMG2710723929	Bacteria|Candidatus Giovannonibacteria|unclassified|unclassified|unclassified|unclassified|Candidatus Giovannonibacteria bacterium RIFCSPLOWO2_01_FULL_48_47|Candidatus Giovannonibacteria bacterium RIFCSPLOWO2_01_FULL_48_47|2710723929
IMG2710723940	Bacteria|Candidatus Sungbacteria|unclassified|unclassified|unclassified|unclassified|Candidatus Sungbacteria bacterium RIFCSPLOWO2_01_FULL_59_16|Candidatus Sungbacteria bacterium RIFCSPLOWO2_01_FULL_59_16|2710723940
IMG2710723941	Bacteria|Candidatus Levybacteria|unclassified|unclassified|unclassified|unclassified|Candidatus Levybacteria bacterium RIFCSPLOWO2_01_FULL_36_13|Candidatus Levybacteria bacterium RIFCSPLOWO2_01_FULL_36_13|2710723941
IMG2710723948	Bacteria|Candidatus Daviesbacteria|unclassified|unclassified|unclassified|unclassified|Candidatus Daviesbacteria bacterium RIFCSPLOWO2_01_FULL_39_12|Candidatus Daviesbacteria bacterium RIFCSPLOWO2_01_FULL_39_12|2710723948
IMG2710723951	Bacteria|Candidatus Gottesmanbacteria|unclassified|unclassified|unclassified|unclassified|Candidatus Gottesmanbacteria bacterium RIFCSPLOWO2_01_FULL_40_10|Candidatus Gottesmanbacteria bacterium RIFCSPLOWO2_01_FULL_40_10|2710723951
IMG2710723970	Bacteria|unclassified|unclassified|unclassified|unclassified|unclassified|candidate division Kazan bacterium RIFCSPLOWO2_01_FULL_45_19|candidate division Kazan bacterium RIFCSPLOWO2_01_FULL_45_19|2710723970
IMG2710723974	Bacteria|Candidatus Taylorbacteria|unclassified|unclassified|unclassified|unclassified|Candidatus Taylorbacteria bacterium RIFCSPLOWO2_02_50_13|Candidatus Taylorbacteria bacterium RIFCSPLOWO2_02_50_13|2710723974
IMG2710723983	Bacteria|Nitrospinae|unclassified|unclassified|unclassified|unclassified|Nitrospinae bacterium RIFCSPLOWO2_02_39_17|Nitrospinae bacterium RIFCSPLOWO2_02_39_17|2710723983
IMG2710723990	Bacteria|Acidobacteria|unclassified|unclassified|unclassified|unclassified|Acidobacteria bacterium RIFCSPLOWO2_02_FULL_59_13|Acidobacteria bacterium RIFCSPLOWO2_02_FULL_59_13|2710723990
IMG2710724025	Bacteria|Candidatus Ryanbacteria|unclassified|unclassified|unclassified|unclassified|Candidatus Ryanbacteria bacterium RIFCSPLOWO2_02_FULL_44_40|Candidatus Ryanbacteria bacterium RIFCSPLOWO2_02_FULL_44_40|2710724025
IMG2710724026	Bacteria|Candidatus Harrisonbacteria|unclassified|unclassified|unclassified|unclassified|Candidatus Harrisonbacteria bacterium RIFCSPLOWO2_02_FULL_45_10c|Candidatus Harrisonbacteria bacterium RIFCSPLOWO2_02_FULL_45_10c|2710724026
IMG2710724038	Bacteria|Candidatus Uhrbacteria|unclassified|unclassified|unclassified|unclassified|Candidatus Uhrbacteria bacterium RIFCSPLOWO2_02_FULL_51_9|Candidatus Uhrbacteria bacterium RIFCSPLOWO2_02_FULL_51_9|2710724038
IMG2710724070	Bacteria|Candidatus Doudnabacteria|unclassified|unclassified|unclassified|unclassified|Candidatus Doudnabacteria bacterium RIFCSPLOWO2_02_FULL_42_9|Candidatus Doudnabacteria bacterium RIFCSPLOWO2_02_FULL_42_9|2710724070
IMG2710724074	Bacteria|Elusimicrobia|unclassified|unclassified|unclassified|unclassified|Elusimicrobia bacterium RIFCSPLOWO2_02_FULL_39_32|Elusimicrobia bacterium RIFCSPLOWO2_02_FULL_39_32|2710724074
IMG2710724077	Bacteria|Candidatus Rokubacteria|unclassified|unclassified|unclassified|unclassified|Candidatus Rokubacteria bacterium RIFCSPLOWO2_02_FULL_73_56|Candidatus Rokubacteria bacterium RIFCSPLOWO2_02_FULL_73_56|2710724077
IMG2710724087	Bacteria|Candidatus Nomurabacteria|unclassified|unclassified|unclassified|unclassified|Candidatus Nomurabacteria bacterium RIFCSPLOWO2_02_FULL_42_17|Candidatus Nomurabacteria bacterium RIFCSPLOWO2_02_FULL_42_17|2710724087
IMG2710724088	Bacteria|Candidatus Yanofskybacteria|unclassified|unclassified|unclassified|unclassified|Candidatus Yanofskybacteria bacterium RIFCSPLOWO2_02_FULL_43_10|Candidatus Yanofskybacteria bacterium RIFCSPLOWO2_02_FULL_43_10|2710724088
IMG2710724095	Bacteria|Candidatus Colwellbacteria|unclassified|unclassified|unclassified|unclassified|Candidatus Colwellbacteria bacterium RIFCSPLOWO2_02_FULL_45_11|Candidatus Colwellbacteria bacterium RIFCSPLOWO2_02_FULL_45_11|2710724095
IMG2710724097	Bacteria|Candidatus Falkowbacteria|unclassified|unclassified|unclassified|unclassified|Candidatus Falkowbacteria bacterium RIFCSPLOWO2_02_FULL_45_15|Candidatus Falkowbacteria bacterium RIFCSPLOWO2_02_FULL_45_15|2710724097
IMG2710724216	Bacteria|Proteobacteria|Gammaproteobacteria|Thiotrichales|Thiotrichaceae|Achromatium|uncultured Achromatium sp.|Achromatium sp. Cell8|2710724216
IMG2711768201	Bacteria|Candidatus Uhrbacteria|unclassified|unclassified|unclassified|unclassified|Candidatus Uhrbacteria bacterium RIFCSPLOWO2_02_FULL_46_19|Candidatus Uhrbacteria bacterium RIFCSPLOWO2_02_FULL_46_19|2711768201
IMG2711768205	Bacteria|Candidatus Uhrbacteria|unclassified|unclassified|unclassified|unclassified|Candidatus Uhrbacteria bacterium RIFCSPLOWO2_02_FULL_48_18|Candidatus Uhrbacteria bacterium RIFCSPLOWO2_02_FULL_48_18|2711768205
IMG2711768208	Bacteria|Candidatus Sungbacteria|unclassified|unclassified|unclassified|unclassified|Candidatus Sungbacteria bacterium RIFCSPLOWO2_02_FULL_51_17|Candidatus Sungbacteria bacterium RIFCSPLOWO2_02_FULL_51_17|2711768208
IMG2711768209	Bacteria|Candidatus Uhrbacteria|unclassified|unclassified|unclassified|unclassified|Candidatus Uhrbacteria bacterium RIFCSPLOWO2_02_FULL_53_10|Candidatus Uhrbacteria bacterium RIFCSPLOWO2_02_FULL_53_10|2711768209
IMG2711768222	Bacteria|Candidatus Peregrinibacteria|unclassified|unclassified|unclassified|unclassified|Candidatus Peregrinibacteria bacterium RIFCSPLOWO2_02_FULL_39_10|Candidatus Peregrinibacteria bacterium RIFCSPLOWO2_02_FULL_39_10|2711768222
IMG2711768225	Bacteria|Acidobacteria|unclassified|unclassified|unclassified|unclassified|Acidobacteria bacterium RIFCSPLOWO2_02_FULL_68_18|Acidobacteria bacterium RIFCSPLOWO2_02_FULL_68_18|2711768225
IMG2711768228	Bacteria|Proteobacteria|Betaproteobacteria|Burkholderiales|unclassified|unclassified|Burkholderiales bacterium RIFCSPLOWO2_02_FULL_67_64|Burkholderiales bacterium RIFCSPLOWO2_02_FULL_67_64|2711768228
IMG2711768235	Bacteria|Candidatus Omnitrophica|unclassified|unclassified|unclassified|unclassified|Omnitrophica WOR_2 bacterium RIFCSPLOWO2_02_FULL_63_16|Omnitrophica WOR_2 bacterium RIFCSPLOWO2_02_FULL_63_16|2711768235
IMG2711768255	Bacteria|Candidatus Kerfeldbacteria|unclassified|unclassified|unclassified|unclassified|Candidatus Kerfeldbacteria bacterium RIFCSPLOWO2_02_FULL_42_19|Candidatus Kerfeldbacteria bacterium RIFCSPLOWO2_02_FULL_42_19|2711768255
IMG2711768264	Bacteria|Candidatus Niyogibacteria|unclassified|unclassified|unclassified|unclassified|Candidatus Niyogibacteria bacterium RIFCSPLOWO2_02_FULL_45_13|Candidatus Niyogibacteria bacterium RIFCSPLOWO2_02_FULL_45_13|2711768264
IMG2711768268	Bacteria|Candidatus Ryanbacteria|unclassified|unclassified|unclassified|unclassified|Candidatus Ryanbacteria bacterium RIFCSPLOWO2_02_FULL_47_14|Candidatus Ryanbacteria bacterium RIFCSPLOWO2_02_FULL_47_14|2711768268
IMG2711768272	Bacteria|Candidatus Lloydbacteria|unclassified|unclassified|unclassified|unclassified|Candidatus Lloydbacteria bacterium RIFCSPLOWO2_02_FULL_51_11|Candidatus Lloydbacteria bacterium RIFCSPLOWO2_02_FULL_51_11|2711768272
IMG2711768292	Bacteria|Candidatus Taylorbacteria|unclassified|unclassified|unclassified|unclassified|Candidatus Taylorbacteria bacterium RIFCSPLOWO2_02_FULL_48_16|Candidatus Taylorbacteria bacterium RIFCSPLOWO2_02_FULL_48_16|2711768292
IMG2711768328	Bacteria|Candidatus Glassbacteria|unclassified|unclassified|unclassified|unclassified|Candidatus Glassbacteria bacterium RIFCSPLOWO2_12_FULL_58_11|Candidatus Glassbacteria bacterium RIFCSPLOWO2_12_FULL_58_11|2711768328
IMG2711768339	Bacteria|Candidatus Spechtbacteria|unclassified|unclassified|unclassified|unclassified|Candidatus Spechtbacteria bacterium RIFCSPLOWO2_12_FULL_38_22|Candidatus Spechtbacteria bacterium RIFCSPLOWO2_12_FULL_38_22|2711768339
IMG2711768344	Bacteria|Candidatus Colwellbacteria|unclassified|unclassified|unclassified|unclassified|Candidatus Colwellbacteria bacterium RIFCSPLOWO2_12_FULL_43_11|Candidatus Colwellbacteria bacterium RIFCSPLOWO2_12_FULL_43_11|2711768344
IMG2711768352	Bacteria|Candidatus Doudnabacteria|unclassified|unclassified|unclassified|unclassified|Candidatus Doudnabacteria bacterium RIFCSPLOWO2_12_FULL_47_12|Candidatus Doudnabacteria bacterium RIFCSPLOWO2_12_FULL_47_12|2711768352
IMG2711768361	Bacteria|Acidobacteria|unclassified|unclassified|unclassified|unclassified|Acidobacteria bacterium RIFCSPLOWO2_12_FULL_66_21|Acidobacteria bacterium RIFCSPLOWO2_12_FULL_66_21|2711768361
IMG2711768362	Bacteria|Proteobacteria|Alphaproteobacteria|unclassified|unclassified|unclassified|Alphaproteobacteria bacterium RIFCSPLOWO2_12_FULL_40_11|Alphaproteobacteria bacterium RIFCSPLOWO2_12_FULL_40_11|2711768362
IMG2711768363	Bacteria|Bacteroidetes|unclassified|unclassified|unclassified|unclassified|Bacteroidetes bacterium RIFCSPLOWO2_12_FULL_37_12|Bacteroidetes bacterium RIFCSPLOWO2_12_FULL_37_12|2711768363
IMG2711768370	Bacteria|Candidatus Schekmanbacteria|unclassified|unclassified|unclassified|unclassified|Candidatus Schekmanbacteria bacterium RIFCSPLOWO2_12_FULL_38_15|Candidatus Schekmanbacteria bacterium RIFCSPLOWO2_12_FULL_38_15|2711768370
IMG2711768373	Bacteria|Candidatus Lindowbacteria|unclassified|unclassified|unclassified|unclassified|Candidatus Lindowbacteria bacterium RIFCSPLOWO2_12_FULL_62_27|Candidatus Lindowbacteria bacterium RIFCSPLOWO2_12_FULL_62_27|2711768373
IMG2711768389	Bacteria|Candidatus Jorgensenbacteria|unclassified|unclassified|unclassified|unclassified|Candidatus Jorgensenbacteria bacterium RIFCSPLOWO2_12_FULL_42_11|Candidatus Jorgensenbacteria bacterium RIFCSPLOWO2_12_FULL_42_11|2711768389
IMG2711768398	Bacteria|Candidatus Taylorbacteria|unclassified|unclassified|unclassified|unclassified|Candidatus Taylorbacteria bacterium RIFCSPLOWO2_12_FULL_47_20|Candidatus Taylorbacteria bacterium RIFCSPLOWO2_12_FULL_47_20|2711768398
IMG2711768430	Bacteria|Proteobacteria|Deltaproteobacteria|unclassified|unclassified|unclassified|Deltaproteobacteria bacterium RIFCSPLOWO2_12_FULL_38_8|Deltaproteobacteria bacterium RIFCSPLOWO2_12_FULL_38_8|2711768430
IMG2711768439	Bacteria|Candidatus Niyogibacteria|unclassified|unclassified|unclassified|unclassified|Candidatus Niyogibacteria bacterium RIFCSPLOWO2_12_FULL_41_13|Candidatus Niyogibacteria bacterium RIFCSPLOWO2_12_FULL_41_13|2711768439
IMG2711768443	Bacteria|Candidatus Colwellbacteria|unclassified|unclassified|unclassified|unclassified|Candidatus Colwellbacteria bacterium RIFCSPLOWO2_12_FULL_44_13|Candidatus Colwellbacteria bacterium RIFCSPLOWO2_12_FULL_44_13|2711768443
IMG2711768448	Bacteria|Candidatus Uhrbacteria|unclassified|unclassified|unclassified|unclassified|Candidatus Uhrbacteria bacterium RIFCSPLOWO2_12_FULL_47_10|Candidatus Uhrbacteria bacterium RIFCSPLOWO2_12_FULL_47_10|2711768448
IMG2711768458	Bacteria|Candidatus Woesebacteria|unclassified|unclassified|unclassified|unclassified|Candidatus Woesebacteria bacterium RIFCSPLOWO2_12_FULL_42_8|Candidatus Woesebacteria bacterium RIFCSPLOWO2_12_FULL_42_8|2711768458
IMG2711768463	Bacteria|candidate division WWE3|unclassified|unclassified|unclassified|unclassified|candidate division WWE3 bacterium RIFCSPLOWO2_12_FULL_36_10|candidate division WWE3 bacterium RIFCSPLOWO2_12_FULL_36_10|2711768463
IMG2711768485	Bacteria|Candidatus Moranbacteria|unclassified|unclassified|unclassified|unclassified|Candidatus Moranbacteria bacterium RIFOXYA1_FULL_44_8|Candidatus Moranbacteria bacterium RIFOXYA1_FULL_44_8|2711768485
IMG2711768513	Bacteria|Elusimicrobia|unclassified|unclassified|unclassified|unclassified|Elusimicrobia bacterium RIFOXYA12_FULL_51_18|Elusimicrobia bacterium RIFOXYA12_FULL_51_18|2711768513
IMG2711768515	Bacteria|Candidatus Peregrinibacteria|unclassified|unclassified|unclassified|unclassified|Candidatus Peregrinibacteria bacterium RIFOXYA12_FULL_33_12|Candidatus Peregrinibacteria bacterium RIFOXYA12_FULL_33_12|2711768515
IMG2711768533	Bacteria|Lentisphaerae|unclassified|unclassified|unclassified|unclassified|Lentisphaerae bacterium RIFOXYA12_64_32|Lentisphaerae bacterium RIFOXYA12_64_32|2711768533
IMG2711768537	Bacteria|Candidatus Berkelbacteria|unclassified|unclassified|unclassified|unclassified|Candidatus Berkelbacteria bacterium RIFOXYA2_FULL_43_10|Candidatus Berkelbacteria bacterium RIFOXYA2_FULL_43_10|2711768537
IMG2711768538	Bacteria|Candidatus Omnitrophica|unclassified|unclassified|unclassified|unclassified|Omnitrophica WOR_2 bacterium RIFOXYA2_FULL_45_12|Omnitrophica WOR_2 bacterium RIFOXYA2_FULL_45_12|2711768538
IMG2711768548	Bacteria|Candidatus Veblenbacteria|unclassified|unclassified|unclassified|unclassified|Candidatus Veblenbacteria bacterium RIFOXYA2_FULL_43_9|Candidatus Veblenbacteria bacterium RIFOXYA2_FULL_43_9|2711768548
IMG2711768564	Bacteria|Candidatus Falkowbacteria|unclassified|unclassified|unclassified|unclassified|Candidatus Falkowbacteria bacterium RIFOXYA2_FULL_47_9|Candidatus Falkowbacteria bacterium RIFOXYA2_FULL_47_9|2711768564
IMG2711768570	Bacteria|Candidatus Raymondbacteria|unclassified|unclassified|unclassified|unclassified|Candidatus Raymondbacteria bacterium RIFOXYA2_FULL_49_16|Candidatus Raymondbacteria bacterium RIFOXYA2_FULL_49_16|2711768570
IMG2711768573	Bacteria|Elusimicrobia|unclassified|unclassified|unclassified|unclassified|Elusimicrobia bacterium RIFOXYA2_FULL_47_53|Elusimicrobia bacterium RIFOXYA2_FULL_47_53|2711768573
IMG2711768574	Bacteria|Elusimicrobia|unclassified|unclassified|unclassified|unclassified|Elusimicrobia bacterium RIFOXYA2_FULL_39_19|Elusimicrobia bacterium RIFOXYA2_FULL_39_19|2711768574
IMG2711768579	Bacteria|Candidatus Falkowbacteria|unclassified|unclassified|unclassified|unclassified|Candidatus Falkowbacteria bacterium RIFOXYA2_FULL_38_12|Candidatus Falkowbacteria bacterium RIFOXYA2_FULL_38_12|2711768579
IMG2711768666	Bacteria|Candidatus Nomurabacteria|unclassified|unclassified|unclassified|unclassified|Candidatus Nomurabacteria bacterium RIFOXYB1_FULL_43_14|Candidatus Nomurabacteria bacterium RIFOXYB1_FULL_43_14|2711768666
IMG2711768674	Bacteria|Candidatus Nealsonbacteria|unclassified|unclassified|unclassified|unclassified|Candidatus Nealsonbacteria bacterium RIFOXYB1_FULL_40_15|Candidatus Nealsonbacteria bacterium RIFOXYB1_FULL_40_15|2711768674
IMG2711768677	Bacteria|Candidatus Collierbacteria|unclassified|unclassified|unclassified|unclassified|Candidatus Collierbacteria bacterium RIFOXYB1_FULL_49_13|Candidatus Collierbacteria bacterium RIFOXYB1_FULL_49_13|2711768677
IMG2711768678	Bacteria|unclassified|unclassified|unclassified|unclassified|unclassified|candidate division WS6 bacterium RIFOXYB1_FULL_33_15|candidate division WS6 bacterium RIFOXYB1_FULL_33_15|2711768678
IMG2711768700	Bacteria|Candidatus Brennerbacteria|unclassified|unclassified|unclassified|unclassified|Candidatus Brennerbacteria bacterium RIFOXYB1_FULL_41_13|Candidatus Brennerbacteria bacterium RIFOXYB1_FULL_41_13|2711768700
IMG2711768718	Bacteria|Candidatus Komeilibacteria|unclassified|unclassified|unclassified|unclassified|Candidatus Komeilibacteria bacterium RIFOXYC1_FULL_37_11|Candidatus Komeilibacteria bacterium RIFOXYC1_FULL_37_11|2711768718
IMG2711768731	Bacteria|Candidatus Adlerbacteria|unclassified|unclassified|unclassified|unclassified|Candidatus Adlerbacteria bacterium RIFOXYC1_FULL_48_26|Candidatus Adlerbacteria bacterium RIFOXYC1_FULL_48_26|2711768731
IMG2711768738	Bacteria|Proteobacteria|Candidatus Lambdaproteobacteria|unclassified|unclassified|unclassified|Candidatus Lambdaproteobacteria bacterium RIFOXYC1_FULL_56_13|Candidatus Lambdaproteobacteria bacterium RIFOXYC1_FULL_56_13|2711768738
IMG2711768776	Bacteria|Elusimicrobia|unclassified|unclassified|unclassified|unclassified|Elusimicrobia bacterium RIFOXYD12_FULL_66_9|Elusimicrobia bacterium RIFOXYD12_FULL_66_9|2711768776
IMG2711768785	Bacteria|Candidatus Falkowbacteria|unclassified|unclassified|unclassified|unclassified|Candidatus Falkowbacteria bacterium RIFOXYD12_FULL_34_57|Candidatus Falkowbacteria bacterium RIFOXYD12_FULL_34_57|2711768785
IMG2713897203	Bacteria|Firmicutes|Clostridia|Clostridiales|Clostridiaceae|Clostridium|Clostridium botulinum|Clostridium botulinum Hall 8857Ab|2713897203
IMG2713897329	Bacteria|Candidatus Buchananbacteria|unclassified|unclassified|unclassified|unclassified|Candidatus Buchananbacteria bacterium RIFCSPHIGHO2_02_FULL_56_16|Candidatus Buchananbacteria bacterium RIFCSPHIGHO2_02_FULL_56_16|2713897329
IMG2713897330	Bacteria|Candidatus Pacebacteria|unclassified|unclassified|unclassified|unclassified|Candidatus Pacebacteria bacterium RIFCSPHIGHO2_02_FULL_46_9|Candidatus Pacebacteria bacterium RIFCSPHIGHO2_02_FULL_46_9|2713897330
IMG2713897331	Bacteria|Candidatus Nomurabacteria|unclassified|unclassified|unclassified|unclassified|Candidatus Nomurabacteria bacterium RIFCSPHIGHO2_02_FULL_38_15|Candidatus Nomurabacteria bacterium RIFCSPHIGHO2_02_FULL_38_15|2713897331
IMG2713897346	Bacteria|candidate division WWE3|unclassified|unclassified|unclassified|unclassified|candidate division WWE3 bacterium RIFOXYA2_FULL_46_9|candidate division WWE3 bacterium RIFOXYA2_FULL_46_9|2713897346
IMG2713897373	Bacteria|unclassified|unclassified|unclassified|unclassified|unclassified|candidate division WOR-1 bacterium RIFOXYB2_FULL_42_35|candidate division WOR-1 bacterium RIFOXYB2_FULL_42_35|2713897373
IMG2713897379	Bacteria|Elusimicrobia|unclassified|unclassified|unclassified|unclassified|Elusimicrobia bacterium RIFOXYB2_FULL_48_7|Elusimicrobia bacterium RIFOXYB2_FULL_48_7|2713897379
IMG2713897387	Bacteria|Candidatus Curtissbacteria|unclassified|unclassified|unclassified|unclassified|Candidatus Curtissbacteria bacterium RIFOXYB2_FULL_41_10|Candidatus Curtissbacteria bacterium RIFOXYB2_FULL_41_10|2713897387
IMG2713897388	Bacteria|Candidatus Omnitrophica|unclassified|unclassified|unclassified|unclassified|Omnitrophica WOR_2 bacterium RIFOXYB2_FULL_38_16|Omnitrophica WOR_2 bacterium RIFOXYB2_FULL_38_16|2713897388
IMG2713897397	Bacteria|Ignavibacteriae|Ignavibacteria|unclassified|unclassified|unclassified|Ignavibacteria bacterium RIFOXYB2_FULL_35_12|Ignavibacteria bacterium RIFOXYB2_FULL_35_12|2713897397
IMG2713897401	Bacteria|Candidatus Kerfeldbacteria|unclassified|unclassified|unclassified|unclassified|Candidatus Kerfeldbacteria bacterium RIFOXYB2_FULL_38_14|Candidatus Kerfeldbacteria bacterium RIFOXYB2_FULL_38_14|2713897401
IMG2713897423	Bacteria|unclassified|unclassified|unclassified|unclassified|unclassified|candidate division WOR-1 bacterium RIFOXYC2_FULL_46_14|candidate division WOR-1 bacterium RIFOXYC2_FULL_46_14|2713897423
IMG2716884109	Bacteria|Candidatus Firestonebacteria|unclassified|unclassified|unclassified|unclassified|Candidatus Firestonebacteria bacterium RIFOXYC2_FULL_39_67|Candidatus Firestonebacteria bacterium RIFOXYC2_FULL_39_67|2716884109
IMG2716884125	Bacteria|Candidatus Falkowbacteria|unclassified|unclassified|unclassified|unclassified|Candidatus Falkowbacteria bacterium RIFOXYC2_FULL_46_15|Candidatus Falkowbacteria bacterium RIFOXYC2_FULL_46_15|2716884125
IMG2716884135	Bacteria|Candidatus Falkowbacteria|unclassified|unclassified|unclassified|unclassified|Candidatus Falkowbacteria bacterium RIFOXYC2_FULL_36_12|Candidatus Falkowbacteria bacterium RIFOXYC2_FULL_36_12|2716884135
IMG2716884137	Bacteria|Candidatus Uhrbacteria|unclassified|unclassified|unclassified|unclassified|Candidatus Uhrbacteria bacterium RIFOXYC2_FULL_47_19|Candidatus Uhrbacteria bacterium RIFOXYC2_FULL_47_19|2716884137
IMG2716884139	Bacteria|Candidatus Falkowbacteria|unclassified|unclassified|unclassified|unclassified|Candidatus Falkowbacteria bacterium RIFOXYC2_FULL_48_21|Candidatus Falkowbacteria bacterium RIFOXYC2_FULL_48_21|2716884139
IMG2716884144	Bacteria|Candidatus Magasanikbacteria|unclassified|unclassified|unclassified|unclassified|Candidatus Magasanikbacteria bacterium RIFOXYC2_FULL_42_28|Candidatus Magasanikbacteria bacterium RIFOXYC2_FULL_42_28|2716884144
IMG2716884151	Bacteria|Proteobacteria|Oligoflexia|Bdellovibrionales|unclassified|unclassified|Bdellovibrionales bacterium RIFOXYD1_FULL_39_84|Bdellovibrionales bacterium RIFOXYD1_FULL_39_84|2716884151
IMG2716884166	Bacteria|Candidatus Roizmanbacteria|unclassified|unclassified|unclassified|unclassified|Candidatus Roizmanbacteria bacterium RIFOXYD1_FULL_41_24|Candidatus Roizmanbacteria bacterium RIFOXYD1_FULL_41_24|2716884166
IMG2716884177	Bacteria|Candidatus Harrisonbacteria|unclassified|unclassified|unclassified|unclassified|Candidatus Harrisonbacteria bacterium RIFOXYD1_FULL_40_9|Candidatus Harrisonbacteria bacterium RIFOXYD1_FULL_40_9|2716884177
IMG2716884189	Bacteria|Candidatus Peregrinibacteria|Candidatus Peribacteria|unclassified|unclassified|unclassified|Candidatus Peribacteria bacterium RIFOXYD1_FULL_54_13|Candidatus Peribacteria bacterium RIFOXYD1_FULL_54_13|2716884189
IMG2716884195	Bacteria|Candidatus Liptonbacteria|unclassified|unclassified|unclassified|unclassified|Candidatus Liptonbacteria bacterium RIFOXYD1_FULL_36_11|Candidatus Liptonbacteria bacterium RIFOXYD1_FULL_36_11|2716884195
IMG2716884318	Bacteria|Proteobacteria|Alphaproteobacteria|Pelagibacterales|Pelagibacteraceae|unclassified|Pelagibacteraceae bacterium AG-470-E16|Uncultured Pelagibacteraceae bacterium AG-470-E16|2716884318
IMG2716884339	Bacteria|Proteobacteria|Gammaproteobacteria|unclassified|unclassified|unclassified|SAR86 cluster bacterium AG-422-P06|SAR86 cluster gammaproteobacterium AG-422-P06|2716884339
IMG2716884528	Bacteria|Proteobacteria|Alphaproteobacteria|Pelagibacterales|Pelagibacteraceae|unclassified|Pelagibacteraceae bacterium AG-337-G06|Uncultured Pelagibacteraceae bacterium AG-337-G06|2716884528
IMG2716884588	Bacteria|Actinobacteria|Actinobacteria|unclassified|unclassified|unclassified|OCS155 cluster bacterium AG-414-G13|OCS155 cluster actinobacterium AG-414-G13|2716884588
IMG2716884814	Bacteria|Proteobacteria|Alphaproteobacteria|unclassified|unclassified|unclassified|SAR116 cluster bacterium AG-335-N04|SAR116 cluster alphaproteobacterium AG-335-N04|2716884814
IMG2716884830	Bacteria|Proteobacteria|Gammaproteobacteria|unclassified|unclassified|unclassified|SAR86 cluster bacterium AG-390-O18|SAR86 cluster gammaproteobacterium AG-390-O18|2716884830
IMG2716884869	Bacteria|Proteobacteria|Gammaproteobacteria|Oceanospirillales|unclassified|unclassified|unclassified|Oceanospirillales bacterium AAA076-L08|2716884869
IMG2716884906	Bacteria|Bacteroidetes|unclassified|unclassified|unclassified|unclassified|Bacteroidetes bacterium|Bacteroidetes bacterium JGI GBS_4_I17 (contamination screened)|2716884906
IMG2718218058	Bacteria|Chloroflexi|Anaerolineae|Anaerolineales|Anaerolineaceae|unclassified|Anaerolineaceae bacterium oral taxon 439|Anaerolineaceae bacterium oral taxon 439 W11661|2718218058
IMG2718218441	Bacteria|Cyanobacteria|unclassified|Synechococcales|Synechococcaceae|Synechococcus|Synechococcus sp. SynAce01|Synechococcus sp. SynAce01|2718218441
IMG2718218444	Bacteria|Actinobacteria|Actinobacteria|Propionibacteriales|Propionibacteriaceae|Acidipropionibacterium|Acidipropionibacterium acidipropionici|Acidipropionibacterium acidipropionici F3E8|2718218444
IMG2718218463	Bacteria|Tenericutes|Mollicutes|Acholeplasmatales|Acholeplasmataceae|Candidatus Phytoplasma|Maize bushy stunt phytoplasma|Candidatus Phytoplasma M3|2718218463
IMG2718218504	Bacteria|Proteobacteria|Alphaproteobacteria|unclassified|unclassified|Candidatus Puniceispirillum|Candidatus Puniceispirillum sp. JGI 01_H13|Puniceispirillum bacterium JGI 01_H13 (unscreened)|2718218504
IMG2721755101	Bacteria|Ignavibacteriae|Ignavibacteria|unclassified|unclassified|unclassified|Ignavibacteria bacterium GWA2_55_11|Ignavibacteria bacterium GWA2_55_11|2721755101
IMG2721755161	Bacteria|Ignavibacteriae|Ignavibacteria|unclassified|unclassified|unclassified|Ignavibacteria bacterium GWB2_35_12|Ignavibacteria bacterium GWB2_35_12|2721755161
IMG2721755190	Bacteria|Chloroflexi|unclassified|unclassified|unclassified|unclassified|Chloroflexi bacterium GWC2_73_18|Chloroflexi bacterium GWC2_73_18|2721755190
IMG2721755196	Bacteria|Elusimicrobia|unclassified|unclassified|unclassified|unclassified|Elusimicrobia bacterium GWC2_65_9|Elusimicrobia bacterium GWC2_65_9|2721755196
IMG2721755201	Bacteria|Actinobacteria|unclassified|unclassified|unclassified|unclassified|Actinobacteria bacterium GWC2_53_9|Actinobacteria bacterium GWC2_53_9|2721755201
IMG2721755230	Bacteria|Firmicutes|Clostridia|Clostridiales|unclassified|unclassified|Clostridiales bacterium GWD2_32_59|Clostridiales bacterium GWD2_32_59|2721755230
IMG2721755263	Bacteria|Firmicutes|Clostridia|Clostridiales|unclassified|unclassified|Clostridiales bacterium GWF2_38_85|Clostridiales bacterium GWF2_38_85|2721755263
IMG2721755267	Bacteria|Candidatus Margulisbacteria|Candidatus Riflemargulisbacteria|unclassified|unclassified|unclassified|Candidatus Margulisbacteria bacterium GWF2_35_9|Candidatus Margulisbacteria bacterium GWF2_35_9|2721755267
IMG2721755292	Bacteria|Proteobacteria|Deltaproteobacteria|unclassified|unclassified|unclassified|Deltaproteobacteria bacterium RBG_13_61_14|Deltaproteobacteria bacterium RBG_13_61_14|2721755292
IMG2721755294	Bacteria|Candidatus Portnoybacteria|unclassified|unclassified|unclassified|unclassified|Candidatus Portnoybacteria bacterium RBG_13_40_8|Candidatus Portnoybacteria bacterium RBG_13_40_8|2721755294
IMG2721755296	Bacteria|Candidatus Berkelbacteria|unclassified|unclassified|unclassified|unclassified|Candidatus Berkelbacteria bacterium RBG_13_40_8|Candidatus Berkelbacteria bacterium RBG_13_40_8|2721755296
IMG2721755299	Bacteria|Candidatus Woykebacteria|unclassified|unclassified|unclassified|unclassified|Candidatus Woykebacteria bacterium RBG_13_40_7b|Candidatus Woykebacteria bacterium RBG_13_40_7b|2721755299
IMG2721755301	Bacteria|Chloroflexi|unclassified|unclassified|unclassified|unclassified|Chloroflexi bacterium RBG_13_52_14|Chloroflexi bacterium RBG_13_52_14|2721755301
IMG2721755302	Bacteria|Chloroflexi|unclassified|unclassified|unclassified|unclassified|Chloroflexi bacterium RBG_13_54_9|Chloroflexi bacterium RBG_13_54_9|2721755302
IMG2721755304	Bacteria|Candidatus Fischerbacteria|unclassified|unclassified|unclassified|unclassified|Candidatus Fischerbacteria bacterium RBG_13_37_8|Candidatus Fischerbacteria bacterium RBG_13_37_8|2721755304
IMG2721755305	Bacteria|Candidatus Riflebacteria|unclassified|unclassified|unclassified|unclassified|Candidatus Riflebacteria bacterium RBG_13_59_9|Candidatus Riflebacteria bacterium RBG_13_59_9|2721755305
IMG2721755306	Bacteria|Candidatus Coatesbacteria|unclassified|unclassified|unclassified|unclassified|Candidatus Coatesbacteria bacterium RBG_13_66_14|Candidatus Coatesbacteria bacterium RBG_13_66_14|2721755306
IMG2721755314	Bacteria|Chloroflexi|unclassified|unclassified|unclassified|unclassified|Chloroflexi bacterium RBG_13_53_26|Chloroflexi bacterium RBG_13_53_26|2721755314
IMG2721755316	Bacteria|Actinobacteria|unclassified|unclassified|unclassified|unclassified|Actinobacteria bacterium RBG_13_63_9|Actinobacteria bacterium RBG_13_63_9|2721755316
IMG2721755317	Bacteria|Actinobacteria|unclassified|unclassified|unclassified|unclassified|Actinobacteria bacterium RBG_13_55_18|Actinobacteria bacterium RBG_13_55_18|2721755317
IMG2721755320	Bacteria|Acidobacteria|unclassified|unclassified|unclassified|unclassified|Acidobacteria bacterium RBG_13_68_16|Acidobacteria bacterium RBG_13_68_16|2721755320
IMG2721755325	Bacteria|Candidatus Falkowbacteria|unclassified|unclassified|unclassified|unclassified|Candidatus Falkowbacteria bacterium RBG_13_39_14|Candidatus Falkowbacteria bacterium RBG_13_39_14|2721755325
IMG2721755335	Bacteria|Chloroflexi|unclassified|unclassified|unclassified|unclassified|Chloroflexi bacterium RBG_13_68_17|Chloroflexi bacterium RBG_13_68_17|2721755335
IMG2721755336	Bacteria|Calditrichaeota|Calditrichae|Calditrichales|Calditrichaceae|Caldithrix|Caldithrix sp. RBG_13_44_9|Caldithrix sp. RBG_13_44_9|2721755336
IMG2721755340	Bacteria|Candidatus Portnoybacteria|unclassified|unclassified|unclassified|unclassified|Candidatus Portnoybacteria bacterium RBG_19FT_COMBO_36_7|Candidatus Portnoybacteria bacterium RBG_19FT_COMBO_36_7|2721755340
IMG2721755350	Bacteria|Proteobacteria|Deltaproteobacteria|unclassified|unclassified|unclassified|Deltaproteobacteria bacterium RBG_13_60_28|Deltaproteobacteria bacterium RBG_13_60_28|2721755350
IMG2721755354	Bacteria|Chloroflexi|unclassified|unclassified|unclassified|unclassified|Chloroflexi bacterium RBG_13_51_36|Chloroflexi bacterium RBG_13_51_36|2721755354
IMG2721755355	Bacteria|Candidatus Nealsonbacteria|unclassified|unclassified|unclassified|unclassified|Candidatus Nealsonbacteria bacterium RBG_13_36_15|Candidatus Nealsonbacteria bacterium RBG_13_36_15|2721755355
IMG2721755358	Bacteria|Candidatus Beckwithbacteria|unclassified|unclassified|unclassified|unclassified|Candidatus Beckwithbacteria bacterium RBG_13_42_9|Candidatus Beckwithbacteria bacterium RBG_13_42_9|2721755358
IMG2721755359	Bacteria|Candidatus Schekmanbacteria|unclassified|unclassified|unclassified|unclassified|Candidatus Schekmanbacteria bacterium RBG_13_48_7|Candidatus Schekmanbacteria bacterium RBG_13_48_7|2721755359
IMG2721755368	Bacteria|Proteobacteria|Deltaproteobacteria|unclassified|unclassified|unclassified|Deltaproteobacteria bacterium RBG_13_53_10|Deltaproteobacteria bacterium RBG_13_53_10|2721755368
IMG2721755370	Bacteria|Candidatus Woykebacteria|unclassified|unclassified|unclassified|unclassified|Candidatus Woykebacteria bacterium RBG_13_40_15|Candidatus Woykebacteria bacterium RBG_13_40_15|2721755370
IMG2721755372	Bacteria|Candidatus Portnoybacteria|unclassified|unclassified|unclassified|unclassified|Candidatus Portnoybacteria bacterium RBG_13_41_18|Candidatus Portnoybacteria bacterium RBG_13_41_18|2721755372
IMG2721755381	Bacteria|candidate division Zixibacteria|unclassified|unclassified|unclassified|unclassified|candidate division Zixibacteria bacterium RBG_16_48_11|candidate division Zixibacteria bacterium RBG_16_48_11|2721755381
IMG2721755386	Bacteria|Chloroflexi|unclassified|unclassified|unclassified|unclassified|Chloroflexi bacterium RBG_16_57_8|Chloroflexi bacterium RBG_16_57_8|2721755386
IMG2721755387	Bacteria|Chloroflexi|unclassified|unclassified|unclassified|unclassified|Chloroflexi bacterium RBG_16_68_14|Chloroflexi bacterium RBG_16_68_14|2721755387
IMG2721755395	Bacteria|Proteobacteria|Deltaproteobacteria|unclassified|unclassified|unclassified|Deltaproteobacteria bacterium RBG_16_48_10|Deltaproteobacteria bacterium RBG_16_48_10|2721755395
IMG2724678906	Bacteria|Candidatus Woesebacteria|unclassified|unclassified|unclassified|unclassified|Candidatus Woesebacteria bacterium RIFOXYD1_FULL_33_11|Candidatus Woesebacteria bacterium RIFOXYD1_FULL_33_11|2724678906
IMG2724678908	Bacteria|Candidatus Collierbacteria|unclassified|unclassified|unclassified|unclassified|Candidatus Collierbacteria bacterium RIFOXYD1_FULL_46_26|Candidatus Collierbacteria bacterium RIFOXYD1_FULL_46_26|2724678908
IMG2724678925	Bacteria|Elusimicrobia|unclassified|unclassified|unclassified|unclassified|Elusimicrobia bacterium RIFOXYD2_FULL_34_15|Elusimicrobia bacterium RIFOXYD2_FULL_34_15|2724678925
IMG2724678928	Bacteria|unclassified|unclassified|unclassified|unclassified|unclassified|Parcubacteria group bacterium RIFOXYD2_FULL_52_8|Parcubacteria group bacterium RIFOXYD2_FULL_52_8|2724678928
IMG2724678935	Bacteria|Candidatus Jacksonbacteria|unclassified|unclassified|unclassified|unclassified|Candidatus Jacksonbacteria bacterium RIFOXYD2_FULL_43_21|Candidatus Jacksonbacteria bacterium RIFOXYD2_FULL_43_21|2724678935
IMG2724678941	Bacteria|Candidatus Vogelbacteria|unclassified|unclassified|unclassified|unclassified|Candidatus Vogelbacteria bacterium RIFOXYD2_FULL_44_9|Candidatus Vogelbacteria bacterium RIFOXYD2_FULL_44_9|2724678941
IMG2724678947	Bacteria|Candidatus Collierbacteria|unclassified|unclassified|unclassified|unclassified|Candidatus Collierbacteria bacterium RIFOXYD2_FULL_45_13|Candidatus Collierbacteria bacterium RIFOXYD2_FULL_45_13|2724678947
IMG2728369262	Bacteria|Aquificae|Aquificae|Aquificales|Aquificaceae|Hydrogenobacter|Hydrogenobacter hydrogenophilus|Hydrogenobacter hydrogenophilus DSM 2913|2728369262
IMG2728369433	Bacteria|Chloroflexi|Dehalococcoidia|Dehalococcoidales|Dehalococcoidaceae|Dehalococcoides|Dehalococcoides sp. JdFR-54|Dehalococcoides sp. JdFR-54|2728369433
IMG2728369434	Bacteria|unclassified|unclassified|unclassified|unclassified|unclassified|bacterium JdFR-70|Unclassified bacterium JdFR-70|2728369434
IMG2728369436	Bacteria|unclassified|unclassified|unclassified|unclassified|unclassified|bacterium JdFR-66|Unclassified bacterium JdFR-66|2728369436
IMG2728369444	Bacteria|Deferribacteres|Deferribacteres|unclassified|unclassified|unclassified|Deferribacteres bacterium JdFR-76|Deferribacteres bacterium JdFR-76|2728369444
IMG2728369449	Bacteria|Chloroflexi|Anaerolineae|Anaerolineales|unclassified|unclassified|Anaerolineales bacterium JdFR-64|Anaerolineales bacterium JdFR-64|2728369449
IMG2728369450	Bacteria|Candidatus Hydrothermae|unclassified|unclassified|unclassified|unclassified|Candidatus Hydrothermae bacterium JdFR-72|Candidatus Hydrothermae bacterium JdFR-72|2728369450
IMG2728369482	Bacteria|Bacteroidetes|Cytophagia|Cytophagales|Cytophagaceae|Spirosoma|Spirosoma oryzae|Spirosoma oryzae DSM 28354|2728369482
IMG2728369508	Bacteria|Planctomycetes|Phycisphaerae|Sedimentisphaerales|Sedimentisphaeraceae|Sedimentisphaera|Sedimentisphaera salicampi|Sedimentisphaera salicampi ST-PulAB-D4 Reanalysis|2728369508
IMG2728369658	Bacteria|Proteobacteria|Betaproteobacteria|Rhodocyclales|Zoogloeaceae|Thauera|Thauera sp. DNT-1|Thauera sp. JCM 12309|2728369658
IMG2728369698	Bacteria|Proteobacteria|Deltaproteobacteria|Desulfovibrionales|Desulfovibrionaceae|Desulfovibrio|Desulfovibrio brasiliensis|Desulfovibrio brasiliensis JCM 12178|2728369698
IMG2731957565	Bacteria|Firmicutes|Bacilli|Lactobacillales|Enterococcaceae|Enterococcus|Enterococcus faecalis|Enterococcus faecalis NBRC 100480|2731957565
IMG2731957611	Bacteria|Actinobacteria|Actinobacteria|Micrococcales|Microbacteriaceae|Pseudoclavibacter|Pseudoclavibacter bifida|Pseudoclavibacter bifida NBRC 103089|2731957611
IMG2734481960	Bacteria|Actinobacteria|Actinobacteria|Corynebacteriales|Gordoniaceae|Gordonia|Gordonia amicalis|Gordonia amicalis IEGM|2734481960
IMG2734482300	Bacteria|Candidatus Parcubacteria|unclassified|unclassified|unclassified|unclassified|unclassified|Parcubacteria bacterium JGI MDM2 ZSSED05-1-F14 (unscreened)|2734482300
IMG2734482328	Bacteria|Candidatus Aerophobetes|unclassified|unclassified|unclassified|unclassified|unclassified|Aerophobetes bacterium JGI MDM2 LBsed72-2-J15 (unscreened)|2734482328
IMG2734482330	Bacteria|Candidatus Parcubacteria|unclassified|unclassified|unclassified|unclassified|unclassified|Parcubacteria bacterium JGI MDM2 ZSSED05-1-D19 (unscreened)|2734482330
IMG2734482391	Bacteria|Candidatus Bipolaricaulota|unclassified|unclassified|unclassified|unclassified|Candidatus Acetothermia bacterium JdFR-51|Candidatus Acetothermia bacterium JdFR-51|2734482391
IMG2737471645	Bacteria|Actinobacteria|Thermoleophilia|Solirubrobacterales|Solirubrobacteraceae|Solirubrobacter|Solirubrobacter pauli|Solirubrobacter pauli DSM 14954|2737471645
IMG2737471814	Bacteria|Candidatus Cloacimonetes|unclassified|unclassified|unclassified|unclassified|unclassified|Candidatus Cloacimonetes bacterium bin85|2737471814
IMG2737471816	Bacteria|Planctomycetes|Phycisphaerae|Phycisphaerales|unclassified|unclassified|Phycisphaerales bacterium Planc_01|Phycisphaerales bacterium Planc_01|2737471816
IMG2738541250	Bacteria|Proteobacteria|Alphaproteobacteria|Pelagibacterales|Pelagibacteraceae|Candidatus Pelagibacter|unclassified|Pelagibacter bacterium JGI 01_G11 (contamination screened)|2738541250
IMG2739367728	Bacteria|Planctomycetes|Planctomycetia|Planctomycetales|Planctomycetaceae|Planctomyces|unclassified|Planctomyces sp. JGI 01_M16_750m (contamination screened)|2739367728
IMG2739367826	Bacteria|Chloroflexi|unclassified|unclassified|unclassified|unclassified|unclassified|Chloroflexi bacterium JGI 01_L16_750m (contamination screened)|2739367826
IMG2740892203	Bacteria|Spirochaetes|Spirochaetia|Spirochaetales|Spirochaetaceae|Treponema|Treponema endosymbiont of Eucomonympha sp.|Treponema endosymbiont D11 of Eucomonympha sp.|2740892203
IMG2740892381	Bacteria|Firmicutes|Clostridia|Clostridiales|Oscillospiraceae|Oscillibacter|Oscillibacter sp. ER4|Oscillibacter sp. ER4|2740892381
IMG2740892452	Bacteria|Deinococcus-Thermus|Deinococci|Thermales|Thermaceae|Meiothermus|Meiothermus ruber|Meiothermus ruber A|2740892452
IMG2740892533	Bacteria|Cyanobacteria|unclassified|Synechococcales|Pseudanabaenaceae|Pseudanabaena|Pseudanabaena sp. 'Roaring Creek'|Pseudanabaena sp. Roaring Creek|2740892533
IMG2740892545	Bacteria|Fibrobacteres|Fibrobacteria|unclassified|unclassified|unclassified|Fibrobacteria bacterium GUT31|Fibrobacteria bacterium GUT31 IN01_31|2740892545
IMG2740892604	Bacteria|Firmicutes|Clostridia|Clostridiales|Eubacteriaceae|Eubacterium|Eubacterium limosum|Eubacterium limosum 8486cho|2740892604
IMG2744054668	Bacteria|Cyanobacteria|unclassified|Oscillatoriales|Oscillatoriaceae|Phormidium|Phormidium willei|Phormidium willei BDU 130791|2744054668
IMG2744054723	Bacteria|Proteobacteria|Alphaproteobacteria|Rickettsiales|Anaplasmataceae|Ehrlichia|Ehrlichia ruminantium|Ehrlichia ruminantium Palm River|2744054723
IMG2751185547	Bacteria|Candidatus Beckwithbacteria|unclassified|unclassified|unclassified|unclassified|Candidatus Beckwithbacteria bacterium GW2011_GWC1_49_16|Candidatus Beckwithbacteria bacterium GW2011_GWC1_49_16|2751185547
IMG2751185561	Bacteria|Firmicutes|Tissierellia|unclassified|unclassified|Ezakiella|Ezakiella massiliensis|Ezakiella massiliensis Marseille-P2951|2751185561
IMG2751185563	Bacteria|Proteobacteria|Gammaproteobacteria|unclassified|unclassified|unclassified|Bathymodiolus septemdierum thioautotrophic gill symbiont|Bathymodiolus septemdierum endosymbiont Myojin knoll A1|2751185563
IMG2751185571	Bacteria|Synergistetes|Synergistia|Synergistales|unclassified|unclassified|Synergistales bacterium Syner_03|Synergistales bacterium Syner_03|2751185571
IMG2751185601	Bacteria|Spirochaetes|Spirochaetia|Spirochaetales|unclassified|unclassified|Spirochaetales bacterium Spiro_01|Spirochaetales bacterium Spiro_01|2751185601
IMG2751185620	Bacteria|Bacteroidetes|Bacteroidia|Bacteroidales|unclassified|unclassified|Bacteroidales bacterium Bact_22|Bacteroidales bacterium Bact_22|2751185620
IMG2751185639	Bacteria|Firmicutes|Clostridia|Clostridiales|unclassified|unclassified|Clostridiales bacterium Firm_04|Clostridiales bacterium Firm_04|2751185639
IMG2751185642	Bacteria|Firmicutes|Clostridia|Clostridiales|unclassified|unclassified|Clostridiales bacterium Firm_10|Clostridiales bacterium Firm_10|2751185642
IMG2751185645	Bacteria|Firmicutes|Clostridia|Clostridiales|unclassified|unclassified|Clostridiales bacterium Firm_11|Clostridiales bacterium Firm_11|2751185645
IMG2751185646	Bacteria|Firmicutes|Clostridia|Clostridiales|unclassified|unclassified|Clostridiales bacterium Firm_14|Clostridiales bacterium Firm_14|2751185646
IMG2751185716	Bacteria|Verrucomicrobia|Verrucomicrobiae|Verrucomicrobiales|Akkermansiaceae|Akkermansia|Akkermansia glycaniphila|Akkermansia glycaniphila ERS1290231|2751185716
IMG2751185773	Bacteria|Proteobacteria|Betaproteobacteria|Rhodocyclales|Zoogloeaceae|Thauera|Thauera phenolivorans|Thauera phenolivorans ZV-1-C|2751185773
IMG2751185812	Bacteria|Proteobacteria|Gammaproteobacteria|Vibrionales|Vibrionaceae|Photobacterium|Photobacterium iliopiscarium|Photobacterium iliopiscarium ATCC 51760|2751185812
IMG2756170166	Bacteria|Thermotogae|Thermotogae|Petrotogales|Petrotogaceae|Petrotoga|Petrotoga sibirica|Petrotoga sibirica DSM 13575|2756170166
IMG2756170234	Bacteria|Synergistetes|Synergistia|Synergistales|Synergistaceae|Aminivibrio|Aminivibrio pyruvatiphilus|Aminivibrio pyruvatiphilus DSM 25964|2756170234
IMG2756170241	Bacteria|Lentisphaerae|Lentisphaeria|Victivallales|Victivallaceae|Victivallis|Victivallis vadensis|Victivallis vadensis DSM 14823|2756170241
IMG2756170310	Bacteria|Bacteroidetes|Bacteroidia|Bacteroidales|Balneicellaceae|Balneicella|Balneicella halophila|Balneicella halophila DSM 28579|2756170310
IMG2757320364	Bacteria|Proteobacteria|Gammaproteobacteria|Oceanospirillales|Alcanivoracaceae|Marinicella|Marinicella litoralis|Marinicella litoralis DSM 25488|2757320364
IMG2757320682	Bacteria|Firmicutes|unclassified|unclassified|unclassified|unclassified|endosymbiont 'TC1' of Trimyema compressum|endosymbiont 'TC1' of Trimyema compressum|2757320682
IMG2757320697	Bacteria|Chloroflexi|Ardenticatenia|Ardenticatenales|Ardenticatenaceae|Candidatus Promineofilum|Candidatus Promineofilum breve|Candidatus Promineofilum breve Cfx-K|2757320697
IMG2757320777	Bacteria|Planctomycetes|Planctomycetia|Planctomycetales|Planctomycetaceae|Thermogutta|Thermogutta terrifontis|Thermogutta terrifontis R1|2757320777
IMG2757320899	Bacteria|Chlorobi|Chlorobia|Chlorobiales|Chlorobiaceae|Prosthecochloris|Prosthecochloris sp. GSB1|Prosthecochloris sp. GSB1|2757320899
IMG2765235929	Bacteria|Actinobacteria|Actinobacteria|Corynebacteriales|Nocardiaceae|Rhodococcus|Rhodococcus sp. 06-156-3b|Rhodococcus sp. 06-156-3b|2765235929
IMG2767802763	Bacteria|Proteobacteria|Oligoflexia|Silvanigrellales|Silvanigrellaceae|Silvanigrella|Silvanigrella aquatica|Silvanigrella aquatica MWH-Nonnen-W8red|2767802763
IMG2770939511	Bacteria|Proteobacteria|Deltaproteobacteria|Bradymonadales|Bradymonadaceae|Bradymonas|Bradymonas sediminis|Bradymonas sediminis DSM 28820|2770939511
IMG2770939523	Bacteria|Chloroflexi|Dehalococcoidia|Dehalococcoidales|Dehalococcoidaceae|Dehalococcoides|unclassified|Dehalococcoides sp. BinDmb64|2770939523
IMG2770939558	Bacteria|Deinococcus-Thermus|Deinococci|Deinococcales|Deinococcaceae|Deinococcus|Deinococcus yavapaiensis|Deinococcus yavapaiensis DSM 18048|2770939558
IMG2770939607	Bacteria|unclassified|unclassified|unclassified|unclassified|unclassified|unclassified|unclassified bacterium BinDmb238|2770939607
IMG2770939611	Bacteria|Spirochaetes|Spirochaetia|unclassified|unclassified|unclassified|unclassified|unclassified Spirochaetia BinDmb77|2770939611
IMG2770939634	Bacteria|unclassified|unclassified|unclassified|unclassified|unclassified|unclassified|unclassified bacterium BinUmb30|2770939634
IMG2770939640	Bacteria|unclassified|unclassified|unclassified|unclassified|unclassified|unclassified|unclassified bacterium BinDG074mb34|2770939640
IMG2770939646	Bacteria|Planctomycetes|Planctomycetia|Planctomycetales|Planctomycetaceae|unclassified|unclassified|unclassified Planctomycetaceae BinDmb241|2770939646
IMG2770939649	Bacteria|unclassified|unclassified|unclassified|unclassified|unclassified|unclassified|unclassified bacterium BinDm28|2770939649
IMG2770939654	Bacteria|Spirochaetes|Spirochaetia|Spirochaetales|unclassified|unclassified|unclassified|unclassified Spirochaetales BinDmb272|2770939654
IMG2772190709	Bacteria|Actinobacteria|Actinobacteria|Streptosporangiales|Streptosporangiaceae|Microbispora|Microbispora rosea|Microbispora rosea rosea NRRL B-2630|2772190709
IMG2772190790	Bacteria|Planctomycetes|Planctomycetia|Planctomycetales|Planctomycetaceae|unclassified|unclassified|unclassified Planctomycetaceae BinDmb104|2772190790
IMG2772190819	Bacteria|unclassified|unclassified|unclassified|unclassified|unclassified|unclassified|unclassified bacterium BinDmb113|2772190819
IMG2772190982	Bacteria|Actinobacteria|Acidimicrobiia|Acidimicrobiales|Ilumatobacteraceae|Ilumatobacter|Ilumatobacter fluminis|Ilumatobacter fluminis DSM 18936|2772190982
IMG2773857624	Bacteria|unclassified|unclassified|unclassified|unclassified|unclassified|unclassified|unclassified bacterium BinDmb92|2773857624
IMG637000036	Bacteria|Spirochaetes|Spirochaetia|Spirochaetales|Borreliaceae|Borreliella|Borreliella burgdorferi|Borreliella burgdorferi B31|637000036
IMG637000191	Bacteria|Proteobacteria|Alphaproteobacteria|Rickettsiales|Anaplasmataceae|Neorickettsia|Neorickettsia sennetsu|Neorickettsia sennetsu Miyayama|637000191
IMG637000317	Bacteria|Proteobacteria|Deltaproteobacteria|Syntrophobacterales|Syntrophaceae|Syntrophus|Syntrophus aciditrophicus|Syntrophus aciditrophicus SB|637000317
IMG637000331	Bacteria|Actinobacteria|Actinobacteria|Micrococcales|unclassified|Tropheryma|Tropheryma whipplei|Tropheryma whipplei sv. 2A Twist|637000331
IMG637000348	Bacteria|Proteobacteria|Gammaproteobacteria|Xanthomonadales|Xanthomonadaceae|Xylella|Xylella fastidiosa|Xylella fastidiosa 9a5c|637000348
IMG638341074	Bacteria|Cyanobacteria|unclassified|Chroococcales|Aphanothecaceae|Crocosphaera|Crocosphaera watsonii|Crocosphaera watsonii WH 8501|638341074
IMG639633036	Bacteria|Proteobacteria|Alphaproteobacteria|Magnetococcales|Magnetococcaceae|Magnetococcus|Magnetococcus marinus|Magnetococcus marinus MC-1|639633036
IMG639633047	Bacteria|Firmicutes|Bacilli|Lactobacillales|Leuconostocaceae|Oenococcus|Oenococcus oeni|Oenococcus oeni PSU-1|639633047
IMG639633050	Bacteria|Proteobacteria|Deltaproteobacteria|Desulfuromonadales|Desulfuromonadaceae|Pelobacter|Pelobacter propionicus|Pelobacter propionicus DSM 2379|639633050
IMG640427112	Bacteria|Proteobacteria|Gammaproteobacteria|Cardiobacteriales|Cardiobacteriaceae|Dichelobacter|Dichelobacter nodosus|Dichelobacter nodosus VCS1703A|640427112
IMG640753026	Bacteria|Thermotogae|Thermotogae|Thermotogales|Fervidobacteriaceae|Fervidobacterium|Fervidobacterium nodosum|Fervidobacterium nodosum Rt17-B1|640753026
IMG640963040	Bacteria|Lentisphaerae|Lentisphaeria|Lentisphaerales|Lentisphaeraceae|Lentisphaera|Lentisphaera araneosa|Lentisphaera araneosa HTCC2155|640963040
IMG641228488	Bacteria|Deinococcus-Thermus|Deinococci|Deinococcales|Deinococcaceae|Deinococcus|Deinococcus geothermalis|Deinococcus geothermalis DSM 11300|641228488
IMG641522601	Bacteria|Tenericutes|Mollicutes|Acholeplasmatales|Acholeplasmataceae|Acholeplasma|Acholeplasma laidlawii|Acholeplasma laidlawii PG-8A|641522601
IMG641522617	Bacteria|Firmicutes|Clostridia|Clostridiales|Clostridiaceae|Clostridium|Clostridium botulinum|Clostridium botulinum sv. A BoNT/A3 Loch Maree|641522617
IMG641736151	Bacteria|Proteobacteria|Betaproteobacteria|Burkholderiales|Burkholderiaceae|Paraburkholderia|Paraburkholderia graminis|Paraburkholderia graminis C4D1M|641736151
IMG641736193	Bacteria|Firmicutes|Clostridia|Clostridiales|Eubacteriaceae|Anaerofustis|Anaerofustis stercorihominis|Anaerofustis stercorihominis DSM 17244|641736193
IMG642555101	Bacteria|Proteobacteria|Acidithiobacillia|Acidithiobacillales|Acidithiobacillaceae|Acidithiobacillus|Acidithiobacillus ferrooxidans|Acidithiobacillus ferrooxidans ATCC 53993|642555101
IMG642555114	Bacteria|Bacteroidetes|Cytophagia|Cytophagales|Amoebophilaceae|Candidatus Amoebophilus|Candidatus Amoebophilus asiaticus|Candidatus Amoebophilus asiaticus 5a2|642555114
IMG642555118	Bacteria|Tenericutes|Mollicutes|Acholeplasmatales|Acholeplasmataceae|Candidatus Phytoplasma|Candidatus Phytoplasma mali|Candidatus Phytoplasma mali AT|642555118
IMG642555127	Bacteria|Elusimicrobia|Elusimicrobia|Elusimicrobiales|Elusimicrobiaceae|Elusimicrobium|Elusimicrobium minutum|Elusimicrobium minutum Pei191|642555127
IMG642555145	Bacteria|Proteobacteria|Alphaproteobacteria|Rickettsiales|Rickettsiaceae|Orientia|Orientia tsutsugamushi|Orientia tsutsugamushi sv. Gilliam Ikeda|642555145
IMG643348507	Bacteria|Proteobacteria|Deltaproteobacteria|Myxococcales|Anaeromyxobacteraceae|Anaeromyxobacter|Anaeromyxobacter dehalogenans|Anaeromyxobacter dehalogenans 2CP-1|643348507
IMG643348542	Bacteria|Dictyoglomi|Dictyoglomia|Dictyoglomales|Dictyoglomaceae|Dictyoglomus|Dictyoglomus thermophilum|Dictyoglomus thermophilum H-6-12, ATCC 35947|643348542
IMG643692021	Bacteria|Proteobacteria|Deltaproteobacteria|Desulfobacterales|Desulfobacteraceae|Desulfobacterium|Desulfobacterium autotrophicum|Desulfobacterium autotrophicum HRM2, DSM 3382|643692021
IMG643692024	Bacteria|Gemmatimonadetes|Gemmatimonadetes|Gemmatimonadales|Gemmatimonadaceae|Gemmatimonas|Gemmatimonas aurantiaca|Gemmatimonas aurantiaca T-27T|643692024
IMG643692029	Bacteria|Proteobacteria|Epsilonproteobacteria|Nautiliales|Nautiliaceae|Nautilia|Nautilia profundicola|Nautilia profundicola Am-H|643692029
IMG643886056	Bacteria|Firmicutes|Negativicutes|Acidaminococcales|Acidaminococcaceae|Acidaminococcus|Acidaminococcus intestini|Acidaminococcus intestini D21|643886056
IMG643886110	Bacteria|Firmicutes|Erysipelotrichia|Erysipelotrichales|Erysipelotrichaceae|Catenibacterium|Catenibacterium mitsuokai|Catenibacterium mitsuokai DSM 15897|643886110
IMG645058705	Bacteria|Firmicutes|Clostridia|Clostridiales|Clostridiales Family XIII. Incertae Sedis|unclassified|[Eubacterium] saphenum|Eubacterium saphenum ATCC 49989|645058705
IMG646311933	Bacteria|Proteobacteria|Deltaproteobacteria|Myxococcales|Kofleriaceae|Haliangium|Haliangium ochraceum|Haliangium ochraceum SMP-2, DSM 14365|646311933
IMG646311952	Bacteria|Fusobacteria|Fusobacteriia|Fusobacteriales|Leptotrichiaceae|Sebaldella|Sebaldella termitidis|Sebaldella termitidis ATCC 33386|646311952
IMG646311953	Bacteria|Chloroflexi|Thermomicrobia|Sphaerobacterales|Sphaerobacteraceae|Sphaerobacter|Sphaerobacter thermophilus|Sphaerobacter thermophilus 4ac11, DSM 20745|646311953
IMG646311962	Bacteria|Chloroflexi|Thermobacula|Thermobaculales|Thermobaculaceae|Thermobaculum|terrenum|Thermobaculum terrenum YNP1, ATCC BAA-798|646311962
IMG646564518	Bacteria|Bacteroidetes|Flavobacteriia|Flavobacteriales|unclassified|Candidatus Sulcia|Candidatus Sulcia muelleri|Candidatus Sulcia muelleri DMIN|646564518
IMG646564521	Bacteria|Firmicutes|Clostridia|Clostridiales|Hungateiclostridiaceae|Mageeibacillus|Mageeibacillus indolicus|Mageeibacillus indolicus UPII9-5|646564521
IMG646564525	Bacteria|Deferribacteres|Deferribacteres|Deferribacterales|Deferribacteraceae|Deferribacter|Deferribacter desulfuricans|Deferribacter desulfuricans SSM1|646564525
IMG646564557	Bacteria|Actinobacteria|Actinobacteria|Streptosporangiales|Nocardiopsaceae|Nocardiopsis|Nocardiopsis dassonvillei|Nocardiopsis dassonvillei dassonvillei DSM 43111|646564557
IMG646564586	Bacteria|Deinococcus-Thermus|Deinococci|Deinococcales|Trueperaceae|Truepera|Truepera radiovictrix|Truepera radiovictrix RQ-24, DSM 17093|646564586
IMG648028014	Bacteria|Bacteroidetes|Flavobacteriia|Flavobacteriales|unclassified|Candidatus Sulcia|Candidatus Sulcia muelleri|Candidatus Sulcia muelleri CARI|648028014
IMG648028022	Bacteria|Chloroflexi|Dehalococcoidia|unclassified|unclassified|Dehalogenimonas|Dehalogenimonas lykanthroporepellens|Dehalogenimonas lykanthroporepellens BL-DC-9|648028022
IMG649633038	Bacteria|Chrysiogenetes|Chrysiogenetes|Chrysiogenales|Chrysiogenaceae|Desulfurispirillum|Desulfurispirillum indicum|Desulfurispirillum indicum S5, DSM 22839|649633038
IMG649633039	Bacteria|Aquificae|Aquificae|Desulfurobacteriales|Desulfurobacteriaceae|Desulfurobacterium|Desulfurobacterium thermolithotrophum|Desulfurobacterium thermolithotrophum BSA, DSM 11699|649633039
IMG649989983	Bacteria|Firmicutes|Negativicutes|Acidaminococcales|Acidaminococcaceae|Phascolarctobacterium|Phascolarctobacterium succinatutens|Phascolarctobacterium succinatutens YIT 12067|649989983
IMG649989996	Bacteria|Firmicutes|Negativicutes|Selenomonadales|Selenomonadaceae|Selenomonas|Selenomonas artemidis|Selenomonas artemidis F0399|649989996
IMG650377983	Bacteria|Synergistetes|Synergistia|Synergistales|Synergistaceae|Fretibacterium|Fretibacterium fastidiosum|Fretibacterium fastidiosum SGP1|650377983
IMG650716011	Bacteria|Bacteroidetes|Flavobacteriia|Flavobacteriales|Blattabacteriaceae|Blattabacterium|Blattabacterium sp. (Blattella germanica)|Blattabacterium sp. Bge|650716011
IMG650716099	Bacteria|Spirochaetes|Spirochaetia|Spirochaetales|Spirochaetaceae|Treponema|Treponema azotonutricium|Treponema azotonutricium ZAS-9|650716099
IMG651053014	Bacteria|Chlamydiae|Chlamydiia|Chlamydiales|Chlamydiaceae|Chlamydia|Chlamydia psittaci|Chlamydia psittaci 08DC60|651053014
IMG2263082000	Archaea|Thaumarchaeota|unclassified|unclassified|unclassified|unclassified|unclassified|Thaumarchaeota archaeon DS1 (unscreened)|2263082000
IMG2264265211	Archaea|Euryarchaeota|unclassified|unclassified|unclassified|unclassified|euryarchaeote SCGC AAA257-G14|Euryarchaeota archaeon SCGC AAA257-G14 (unscreened)|2264265211
IMG2264867017	Archaea|Thaumarchaeota|unclassified|unclassified|unclassified|Candidatus Caldiarchaeum|Candidatus Caldiarchaeum subterraneum|Candidatus Caldiarchaeum subterraneum (unscreened)|2264867017
IMG2264867067	Archaea|Diapherotrites|unclassified|unclassified|unclassified|Candidatus Iainarchaeum|andersonii|Candidatus Iainarchaeum andersonii SCGC AAA011-E11 (contamination screened)|2264867067
IMG2264867070	Archaea|Nanoarchaeota|unclassified|unclassified|unclassified|unclassified|unclassified|Nanoarchaeota archaeon SCGC AAA011-G17 (contamination screened)|2264867070
IMG2264867248	Archaea|Thaumarchaeota|unclassified|unclassified|unclassified|unclassified|unclassified|Thaumarchaeota archaeon SCGC AB-179-E04 (contamination screened)|2264867248
IMG2502422327	Archaea|Euryarchaeota|Nanohaloarchaea|unclassified|unclassified|Candidatus Nanosalinarum|Candidatus Nanosalinarum sp. J07AB56|Candidatus Nanosalinarum sp. J07AB56|2502422327
IMG2504756013	Archaea|Geoarchaeota|unclassified|unclassified|unclassified|unclassified|unclassified|Geoarchaeota archaeon OSPB-1|2504756013
IMG2505679052	Archaea|Crenarchaeota|Thermoprotei|Desulfurococcales|Desulfurococcaceae|Ignisphaera|unclassified|Ignisphaera sp.|2505679052
IMG2508501109	Archaea|Euryarchaeota|unclassified|unclassified|unclassified|Aciduliprofundum|Aciduliprofundum sp. MAR08-339|Aciduliprofundum sp. MAR08-339|2508501109
IMG2512564055	Archaea|Euryarchaeota|Methanomicrobia|Methanocellales|Methanocellaceae|Methanocella|Methanocella conradii|Methanocella conradii HZ254|2512564055
IMG2513237177	Archaea|Crenarchaeota|Thermoprotei|Fervidicoccales|Fervidicoccaceae|Fervidicoccus|Fervidicoccus fontis|Fervidicoccus fontis Kam940|2513237177
IMG2516653036	Archaea|Euryarchaeota|Methanobacteria|Methanobacteriales|Methanobacteriaceae|Methanobacterium|Methanobacterium sp. Maddingley MBC34|Methanobacterium sp. Maddingley MBC34|2516653036
IMG2518645513	Archaea|Euryarchaeota|Halobacteria|unclassified|unclassified|unclassified|unclassified|uncultured archaeon A07HR60|2518645513
IMG2522125074	Archaea|Euryarchaeota|Archaeoglobi|Archaeoglobales|Archaeoglobaceae|Archaeoglobus|Archaeoglobus sulfaticallidus|Archaeoglobus sulfaticallidus PM70-1, DSM 19444|2522125074
IMG2524023239	Archaea|unclassified|unclassified|unclassified|unclassified|unclassified|unclassified|NAG2_ff85-r04|2524023239
IMG2531839655	Archaea|Euryarchaeota|Halobacteria|Halobacteriales|Haloarculaceae|Haloarcula|Haloarcula californiae|Haloarcula californiae BJGN-2, ATCC 33799|2531839655
IMG2554235424	Archaea|Euryarchaeota|Thermoplasmata|Methanomassiliicoccales|Methanomassiliicoccaceae|Methanomassiliicoccus|Candidatus Methanomassiliicoccus intestinalis|Candidatus Methanomassiliicoccus intestinalis Issoire-Mx1|2554235424
IMG2554235461	Archaea|Crenarchaeota|Thermoprotei|Desulfurococcales|Desulfurococcaceae|Aeropyrum|Aeropyrum camini|Aeropyrum camini SY1, JCM 12091|2554235461
IMG2556793003	Archaea|Crenarchaeota|Thermoprotei|Sulfolobales|Sulfolobaceae|Sulfolobus|Sulfolobus acidocaldarius|Sulfolobus acidocaldarius SUSAZ|2556793003
IMG2558309099	Archaea|unclassified|unclassified|unclassified|unclassified|unclassified|archaeon SCGC AB-215-J19|Uncultured Crenarchaeota|2558309099
IMG2565956561	Archaea|Euryarchaeota|Thermoplasmata|Thermoplasmatales|unclassified|unclassified|Thermoplasmatales archaeon BRNA1|Thermoplasmatales archaeon BRNA1|2565956561
IMG2574179750	Archaea|Crenarchaeota|unclassified|unclassified|unclassified|unclassified|unclassified|Uncultured Crenarchaeota C2|2574179750
IMG2574179771	Archaea|Euryarchaeota|Methanobacteria|Methanobacteriales|Methanobacteriaceae|Methanobacterium|Methanobacterium arcticum|Methanobacterium arcticum M2, DSM 19844|2574179771
IMG2593339167	Archaea|Euryarchaeota|Methanobacteria|Methanobacteriales|Methanobacteriaceae|Methanobrevibacter|Methanobrevibacter millerae|Methanobrevibacter millerae DSM 16643|2593339167
IMG2617270704	Archaea|Euryarchaeota|unclassified|unclassified|unclassified|unclassified|uncultured euryarchaeote|Alpena fountain Bin 3|2617270704
IMG2619619229	Archaea|Thaumarchaeota|unclassified|unclassified|unclassified|unclassified|Thaumarchaeota archaeon N4|Thaumarchaeota archaeon N4|2619619229
IMG2622736428	Archaea|Euryarchaeota|Methanobacteria|Methanobacteriales|Methanobacteriaceae|Methanobrevibacter|Methanobrevibacter woesei|Methanobrevibacter woesei DSM 11979|2622736428
IMG2626541593	Archaea|Thaumarchaeota|unclassified|unclassified|unclassified|unclassified|unclassified|Uncultured Thaumarcheaota bin 8|2626541593
IMG2630968729	Archaea|Euryarchaeota|Methanomicrobia|Methanosarcinales|Methanosarcinaceae|Methanosarcina|Methanosarcina barkeri|Methanosarcina barkeri MS|2630968729
IMG2639762671	Archaea|Euryarchaeota|unclassified|unclassified|unclassified|unclassified|Euryarchaeota archaeon SCGC AAA008-E08|Euryarchaeota archaeon SCGC AAA008-E08 (unscreened)|2639762671
IMG2651870039	Archaea|Euryarchaeota|unclassified|unclassified|unclassified|unclassified|unclassified|unclassified Euryarchaeota Bin 17|2651870039
IMG2654588079	Archaea|Candidatus Bathyarchaeota|unclassified|unclassified|unclassified|unclassified|miscellaneous Crenarchaeota group archaeon SMTZ1-55|Crenarchaeota group archaeon SMTZ1-55|2654588079
IMG2654588138	Archaea|Euryarchaeota|Methanobacteria|Methanobacteriales|Methanobacteriaceae|Methanobrevibacter|Methanobrevibacter gottschalkii|Methanobrevibacter gottschalkii DSM 11978|2654588138
IMG2657245310	Archaea|Euryarchaeota|unclassified|unclassified|unclassified|unclassified|Euryarchaeota archaeon SCGC AC-312_F18|Euryarchaeota archaeon SCGC AC-312_F18 - v2 (unscreened)|2657245310
IMG2660238307	Archaea|Euryarchaeota|Thermoplasmata|unclassified|unclassified|unclassified|methanogenic archaeon ISO4-H5|Methanogenic archaeon ISO4-H5|2660238307
IMG2681812966	Archaea|Euryarchaeota|Methanobacteria|Methanobacteriales|Methanobacteriaceae|Methanobrevibacter|Methanobrevibacter olleyae|Methanobrevibacter olleyae YLM1|2681812966
IMG2681813017	Archaea|Crenarchaeota|Thermoprotei|Thermoproteales|Thermoproteaceae|Vulcanisaeta|Vulcanisaeta sp. JCM 16159|Vulcanisaeta sp. JCM 16159|2681813017
IMG2681813051	Archaea|Nanoarchaeota|unclassified|Nanoarchaeales|Nanopusillaceae|Candidatus Nanopusillus|Candidatus Nanopusillus acidilobi|Nanoarchaeota archaeon 7A|2681813051
IMG2681813396	Archaea|Euryarchaeota|unclassified|unclassified|unclassified|unclassified|candidate division MSBL1 archaeon SCGC-AAA259D14|candidate divison MSBL1 archaeon SCGC-AAA259D14|2681813396
IMG2684622733	Archaea|Crenarchaeota|Thermoprotei|Sulfolobales|Sulfolobaceae|Sulfolobus|Sulfolobus acidocaldarius|Sulfolobus acidocaldarius NG05B_CO5_12|2684622733
IMG2687453162	Archaea|Euryarchaeota|Thermococci|Thermococcales|Thermococcaceae|Thermococcus|Thermococcus peptonophilus|Thermococcus peptonophilus OG-1|2687453162
IMG2695421019	Archaea|Candidatus Bathyarchaeota|unclassified|unclassified|unclassified|unclassified|Candidatus Bathyarchaeota archaeon BA1|Candidatus Bathyarchaeota archaeon BA1|2695421019
IMG2698536755	Archaea|Candidatus Micrarchaeota|unclassified|unclassified|unclassified|unclassified|unclassified|Micrarchaeota archaeon_FK.AMD.2010.bin.24|2698536755
IMG2698536756	Archaea|Candidatus Micrarchaeota|unclassified|unclassified|unclassified|unclassified|unclassified|Micrarchaeota archaeon_FK.AMD.2014.bin.113|2698536756
IMG2698536757	Archaea|Candidatus Micrarchaeota|unclassified|unclassified|unclassified|unclassified|unclassified|Micrarchaeota archaeon_FK.AMD.2014.bin.115|2698536757
IMG2698536761	Archaea|Candidatus Micrarchaeota|unclassified|unclassified|unclassified|unclassified|unclassified|Micrarchaeota archaeon_FK.AMD.2014.bin.40|2698536761
IMG2698536765	Archaea|Candidatus Micrarchaeota|unclassified|unclassified|unclassified|unclassified|unclassified|Micrarchaeota archaeon_FK.AMD.2014.bin.88|2698536765
IMG2698536768	Archaea|Candidatus Micrarchaeota|unclassified|unclassified|unclassified|unclassified|unclassified|Micrarchaeota archaeon_FK.Sedi.bin.28|2698536768
IMG2698536769	Archaea|Candidatus Micrarchaeota|unclassified|unclassified|unclassified|unclassified|unclassified|Micrarchaeota archaeon_FK.Sedi.bin.35|2698536769
IMG2698536770	Archaea|Candidatus Micrarchaeota|unclassified|unclassified|unclassified|unclassified|unclassified|Micrarchaeota archaeon_FK.Sedi.bin.12.4|2698536770
IMG2698536773	Archaea|Candidatus Micrarchaeota|unclassified|unclassified|unclassified|unclassified|unclassified|Micrarchaeota archaeon_LR.AMD.A.bin.1|2698536773
IMG2698536786	Archaea|Candidatus Parvarchaeota|unclassified|unclassified|unclassified|unclassified|unclassified|Parvarchaeota archaeon_TC.Endo.bin.24|2698536786
IMG2700988733	Archaea|Candidatus Verstraetearchaeota|Candidatus Methanomethylia|Candidatus Methanomethyliales|Candidatus Methanomethyliaceae|Candidatus Methanomethylicus|Candidatus Methanomethylicus oleusabulum|Unclassified archaeon V3|2700988733
IMG2708742543	Archaea|unclassified|unclassified|unclassified|unclassified|unclassified|Candidatus Pacearchaeota archaeon RBG_13_36_9|Candidatus Pacearchaeota archaeon RBG_13_36_9|2708742543
IMG2708742544	Archaea|unclassified|unclassified|unclassified|unclassified|unclassified|Candidatus Pacearchaeota archaeon RBG_13_33_26|Candidatus Pacearchaeota archaeon RBG_13_33_26|2708742544
IMG2708742548	Archaea|Candidatus Bathyarchaeota|unclassified|unclassified|unclassified|unclassified|Candidatus Bathyarchaeota archaeon RBG_13_52_12|Candidatus Bathyarchaeota archaeon RBG_13_52_12|2708742548
IMG2708742552	Archaea|Thaumarchaeota|unclassified|unclassified|unclassified|unclassified|Thaumarchaeota archaeon RBG_16_49_8|Thaumarchaeota archaeon RBG_16_49_8|2708742552
IMG2708742554	Archaea|Candidatus Micrarchaeota|unclassified|unclassified|unclassified|unclassified|Candidatus Micrarchaeota archaeon RBG_16_49_10|Candidatus Micrarchaeota archaeon RBG_16_49_10|2708742554
IMG2708742555	Archaea|Candidatus Micrarchaeota|unclassified|unclassified|unclassified|unclassified|Candidatus Micrarchaeota archaeon RBG_16_36_9|Candidatus Micrarchaeota archaeon RBG_16_36_9|2708742555
IMG2708742561	Archaea|Candidatus Bathyarchaeota|unclassified|unclassified|unclassified|unclassified|Candidatus Bathyarchaeota archaeon RBG_16_48_13|Candidatus Bathyarchaeota archaeon RBG_16_48_13|2708742561
IMG2718217642	Archaea|Thaumarchaeota|unclassified|unclassified|unclassified|unclassified|unclassified|Unclassified Aigarchaeota JZ bin_40|2718217642
IMG2718217643	Archaea|Thaumarchaeota|unclassified|unclassified|unclassified|unclassified|unclassified|Unclassified Aigarchaeota JZ bin_15|2718217643
IMG2718217644	Archaea|Thaumarchaeota|unclassified|unclassified|unclassified|unclassified|unclassified|Unclassified Aigarchaeota JZ bin_19|2718217644
IMG2718217655	Archaea|Crenarchaeota|unclassified|unclassified|unclassified|unclassified|unclassified|Unclassfied Crenarchaeota DRTY7 bin_1|2718217655
IMG2718217667	Archaea|Crenarchaeota|unclassified|unclassified|unclassified|unclassified|unclassified|Unclassfied Crenarchaeota GMQ bin_14|2718217667
IMG2718217670	Archaea|Candidatus Bathyarchaeota|unclassified|unclassified|unclassified|unclassified|unclassified|Unclassified Bathyarchaeota JZ bin_23|2718217670
IMG2718217671	Archaea|Candidatus Bathyarchaeota|unclassified|unclassified|unclassified|unclassified|unclassified|Unclassified Bathyarchaeota JZ bin_32|2718217671
IMG2721755433	Archaea|Crenarchaeota|Thermoprotei|Thermoproteales|Thermofilaceae|Thermofilum|unclassified|Thermofilum sp. JZ bin_16|2721755433
IMG2721755437	Archaea|Crenarchaeota|unclassified|unclassified|unclassified|unclassified|unclassified|Unclassfied Crenarchaeota JZ bin_37|2721755437
IMG2721755438	Archaea|Crenarchaeota|unclassified|unclassified|unclassified|unclassified|unclassified|Unclassfied Crenarchaeota JZ bin_38|2721755438
IMG2721755440	Archaea|Crenarchaeota|unclassified|unclassified|unclassified|unclassified|unclassified|Unclassfied Crenarchaeota JZ bin_55|2721755440
IMG2721755844	Archaea|Thaumarchaeota|unclassified|unclassified|unclassified|unclassified|unclassified|Unclassified Thaumarchaeota DRTY-7 bin_36|2721755844
IMG2721755891	Archaea|Nanoarchaeota|unclassified|unclassified|unclassified|unclassified|unclassified|Unclassified Nanoarchaeota JZ bin_44|2721755891
IMG2721755893	Archaea|Candidatus Aenigmarchaeota|unclassified|unclassified|unclassified|unclassified|unclassified|Unclassified Candidatus Aenigmarchaeota DRTY7 bin_34|2721755893
IMG2721755895	Archaea|Candidatus Aenigmarchaeota|unclassified|unclassified|unclassified|unclassified|unclassified|Unclassified Candidatus Aenigmarchaeota GMQ bin_18-1|2721755895
IMG2721755896	Archaea|unclassified|unclassified|unclassified|unclassified|unclassified|unclassified|Unclassified archaeon DRTY7 bin_37|2721755896
IMG2721755897	Archaea|unclassified|unclassified|unclassified|unclassified|unclassified|unclassified|Unclassified archaeon JZ bin_4|2721755897
IMG2721755898	Archaea|unclassified|unclassified|unclassified|unclassified|unclassified|unclassified|Unclassified archaeon JZ bin_50|2721755898
IMG2721755899	Archaea|unclassified|unclassified|unclassified|unclassified|unclassified|unclassified|Unclassified archaeon DRTY7 bin_35|2721755899
IMG2721755900	Archaea|unclassified|unclassified|unclassified|unclassified|unclassified|unclassified|Unclassified archaeon JZ bin_30|2721755900
IMG2721755901	Archaea|unclassified|unclassified|unclassified|unclassified|unclassified|unclassified|Unclassified archaeon JZ bin_52|2721755901
IMG2728369302	Archaea|Euryarchaeota|unclassified|unclassified|unclassified|unclassified|Euryarchaeota archaeon JdFR-20|Euryarchaeota archaeon JdFR-20|2728369302
IMG2728369311	Archaea|unclassified|unclassified|unclassified|unclassified|unclassified|Candidatus Geothermarchaeota archaeon JdFR-13|Candidatus Geothermarchaeota archaeon JdFR-13|2728369311
IMG2728369318	Archaea|Euryarchaeota|Methanomicrobia|unclassified|unclassified|unclassified|Methanomicrobia archaeon JdFR-19|Methanomicrobia archaeon JdFR-19|2728369318
IMG2728369320	Archaea|Euryarchaeota|unclassified|unclassified|unclassified|unclassified|Candidatus Hydrothermarchaeota archaeon JdFR-18|Candidatus Hydrothermarchaeota archaeon JdFR-18|2728369320
IMG2728369323	Archaea|Candidatus Bathyarchaeota|unclassified|unclassified|unclassified|unclassified|Candidatus Bathyarchaeota archaeon JdFR-11|Candidatus Bathyarchaeota archaeon JdFR-11|2728369323
IMG2728369530	Archaea|Euryarchaeota|Thermoplasmata|Thermoplasmatales|unclassified|unclassified|Thermoplasmatales archaeon I-plasma|Thermoplasmatales archaeon I-plasma|2728369530
IMG2728369542	Archaea|Crenarchaeota|Thermoprotei|Desulfurococcales|Pyrodictiaceae|Pyrodictium|Pyrodictium occultum|Pyrodictium occultum PL-19 1|2728369542
IMG2740891980	Archaea|Euryarchaeota|unclassified|Candidatus Altiarchaeales|unclassified|unclassified|Candidatus Altiarchaeales archaeon WOR_SM1_86-2|Candidatus Altiarchaeales archaeon WOR_SM1_86-2|2740891980
IMG2740891981	Archaea|Candidatus Thorarchaeota|unclassified|unclassified|unclassified|unclassified|Candidatus Thorarchaeota archaeon SMTZ1-83|Candidatus Thorarchaeota archaeon SMTZ1-83|2740891981
IMG2740891984	Archaea|Euryarchaeota|Theionarchaea|unclassified|unclassified|unclassified|Theionarchaea archaeon DG-70-1|Theionarchaea archaeon DG-70-1|2740891984
IMG2740891985	Archaea|Candidatus Lokiarchaeota|unclassified|unclassified|unclassified|unclassified|Candidatus Lokiarchaeota archaeon CR_4|Candidatus Lokiarchaeota archaeon CR_4|2740891985
IMG2740891986	Archaea|Candidatus Odinarchaeota|unclassified|unclassified|unclassified|unclassified|Candidatus Odinarchaeota archaeon LCB_4|Candidatus Odinarchaeota archaeon LCB_4|2740891986
IMG2740891990	Archaea|Candidatus Heimdallarchaeota|unclassified|unclassified|unclassified|unclassified|Candidatus Heimdallarchaeota archaeon AB_125|Candidatus Heimdallarchaeota archaeon AB_125|2740891990
IMG2740891991	Archaea|Candidatus Heimdallarchaeota|unclassified|unclassified|unclassified|unclassified|Candidatus Heimdallarchaeota archaeon LC_2|Candidatus Heimdallarchaeota archaeon LC_2|2740891991
IMG2740891993	Archaea|Candidatus Heimdallarchaeota|unclassified|unclassified|unclassified|unclassified|Candidatus Heimdallarchaeota archaeon LC_3|Candidatus Heimdallarchaeota archaeon LC_3|2740891993
IMG2757320680	Archaea|Candidatus Micrarchaeota|unclassified|unclassified|unclassified|Candidatus Mancarchaeum|Candidatus Mancarchaeum acidiphilum|Candidatus Mancarchaeum acidiphilum Mia14|2757320680
IMG2757320861	Archaea|Euryarchaeota|Methanopyri|Methanopyrales|Methanopyraceae|Methanopyrus|Methanopyrus sp. KOL6|Methanopyrus sp. KOL6|2757320861
IMG2770939522	Archaea|Euryarchaeota|Methanomicrobia|Methanosarcinales|Methanosaetaceae|Methanothrix|unclassified|Methanosaeta sp. BinDG074mb30|2770939522
IMG2770939652	Archaea|unclassified|unclassified|unclassified|unclassified|unclassified|unclassified|unclassified archaeon BinDm68|2770939652
IMG637000187	Archaea|Euryarchaeota|Halobacteria|Halobacteriales|Haloarculaceae|Natronomonas|Natronomonas pharaonis|Natronomonas pharaonis Gabara, DSM 2160|637000187
IMG638154511	Archaea|Nanoarchaeota|unclassified|Nanoarchaeales|Nanoarchaeaceae|Nanoarchaeum|Nanoarchaeum equitans|Nanoarchaeum equitans Kin4-M|638154511
IMG638341092	Archaea|Euryarchaeota|Thermoplasmata|Thermoplasmatales|Ferroplasmaceae|Ferroplasma|Ferroplasma acidarmanus|Ferroplasma acidarmanus Fer1|638341092
IMG639633064	Archaea|Crenarchaeota|Thermoprotei|Thermoproteales|Thermofilaceae|Thermofilum|Thermofilum pendens|Thermofilum pendens Hrk 5|639633064
IMG640069316	Archaea|Euryarchaeota|Methanococci|Methanococcales|Methanococcaceae|Methanococcus|Methanococcus maripaludis|Methanococcus maripaludis C5|640069316
IMG640069317	Archaea|Euryarchaeota|Methanomicrobia|Methanomicrobiales|Methanocorpusculaceae|Methanocorpusculum|Methanocorpusculum labreanum|Methanocorpusculum labreanum Z|640069317
IMG640069326	Archaea|Crenarchaeota|Thermoprotei|Thermoproteales|Thermoproteaceae|Pyrobaculum|Pyrobaculum calidifontis|Pyrobaculum calidifontis JCM 11548|640069326
IMG640753029	Archaea|Crenarchaeota|Thermoprotei|Desulfurococcales|Desulfurococcaceae|Ignicoccus|Ignicoccus hospitalis|Ignicoccus hospitalis KIN4/I, DSM 18386|640753029
IMG641228483	Archaea|Crenarchaeota|Thermoprotei|Thermoproteales|Thermoproteaceae|Caldivirga|Caldivirga maquilingensis|Caldivirga maquilingensis IC-167|641228483
IMG641522611	Archaea|Candidatus Korarchaeota|unclassified|unclassified|unclassified|Candidatus Korarchaeum|Candidatus Korarchaeum cryptofilum|Candidatus Korarchaeum cryptofilum OPF8|641522611
IMG643348540	Archaea|Crenarchaeota|Thermoprotei|Desulfurococcales|Desulfurococcaceae|Desulfurococcus|Desulfurococcus amylolyticus|Desulfurococcus kamchatkensis 1221n|643348540
IMG644736373	Archaea|Euryarchaeota|Halobacteria|Halobacteriales|Haloarculaceae|Halorhabdus|Halorhabdus utahensis|Halorhabdus utahensis AX-2, DSM 12940|644736373
IMG646311943	Archaea|Euryarchaeota|Methanobacteria|Methanobacteriales|Methanobacteriaceae|Methanobrevibacter|Methanobrevibacter ruminantium|Methanobrevibacter ruminantium M1|646311943
IMG646311944	Archaea|Euryarchaeota|Methanococci|Methanococcales|Methanocaldococcaceae|Methanocaldococcus|Methanocaldococcus vulcanius|Methanocaldococcus vulcanius M7, DSM 12094|646311944
IMG648028003	Archaea|Crenarchaeota|Thermoprotei|Acidilobales|Acidilobaceae|Acidilobus|Acidilobus saccharovorans|Acidilobus saccharovorans 345-15|648028003
IMG648028062	Archaea|Crenarchaeota|Thermoprotei|Thermoproteales|Thermoproteaceae|Vulcanisaeta|Vulcanisaeta distributa|Vulcanisaeta distributa DSM 14429|648028062
color:#cc0000:Ga0070027 Ga0070031 Ga0070033 Ga0070035 Ga0070037 Ga0070039 Ga0070041 Ga0070043 Ga0070049 Ga0070051 Ga0070053 Ga0070055 Ga0070057 Ga0070059 Ga0070061 Ga0070065 Ga0070067 Ga0070069 Ga0070071 Ga0070075 Ga0070079 Ga0070081 Ga0070083 Ga0070085 Ga0070087 Ga0070089 Ga0070091 Ga0070093 Ga0070095 Ga0070097 Ga0070099 Ga0070101 Ga0070103 Ga0070105 Ga0070109 Ga0070111 Ga0070113 Ga0070115 Ga007…
