# Supplementary material for: Ancestral Absence of Electron Transport Chains in Patescibacteria and DPANN
Source: Front Microbiol. 2020 Aug 17;11:1848. doi: 10.3389/fmicb.2020.01848 (PMC7507113; doi:10.3389/fmicb.2020.01848)
Supplement: DATA S2 — Source files for maximum likelihood phylogenetic trees of 16S rRNA genes from Bacteria and Archaea (Figure 8). [file Data_Sheet_2.ZIP]

Archive with 3 entries (2 files):
- Data_2_16S_trees/
- Data_2_16S_trees/mdm_jgi_align_8feb2019.bacteria.mask.seqr.nwk
- Data_2_16S_trees/mdm_jgi_align_8feb2019.archaea.seqr.nwk
