# Supplementary material for: Ancestral Absence of Electron Transport Chains in Patescibacteria and DPANN
Source: Front Microbiol. 2020 Aug 17;11:1848. doi: 10.3389/fmicb.2020.01848 (PMC7507113; doi:10.3389/fmicb.2020.01848)
Supplement: DATA S2 — Source files for maximum likelihood phylogenetic trees of 16S rRNA genes from Bacteria and Archaea (Figure 8). [file Data_Sheet_2.ZIP › Data_2_16S_trees/mdm_jgi_align_8feb2019.bacteria.mask.seqr.nwk]

(((((((((Ga0187018_113:0.03645,Ga0187020_1029:0.03530)1.000:0.07731,(2571042012_Q363DRAFT_scaffold00003.3:0.07286,2619618849_Ga0074141_114:0.15065)0.953:0.04707)0.973:0.03864,((((Ga0137206_1065:0.00056,(Ga0170328_1106:0.00055,Ga0170545_116:0.00056)0.452:0.00056)0.718:0.00056,(((Ga0070091_1067:0.00055,Ga0137147_1016:0.00085)0.000:0.00056,(Ga0170570_1030:0.0,Ga0256648_1019:0.0):0.00056)0.379:0.00056,Ga0170566_119:0.00056)0.000:0.00056)0.811:0.00084,Ga0170319_1095:0.00083)0.916:0.00246,(Ga0070348_101:0.00163,Ga0070308_1024:0.00085)0.682:0.00084)1.000:0.10405)0.971:0.02442,2721755320_Ga0154638_1066:0.08462)0.232:0.00794,(2630968266_Ga0081188_11:0.06739,(Ga0215219_153:0.00056,2523231062_G398DRAFT_scaffold00028.28:0.00665)1.000:0.12706)0.975:0.03432)0.976:0.01645,((Ga0170765_117:0.11527,((2517287004_NC10aus_phy_paired_raw_reads_trimmed_paired_contig_51.24:0.05099,(Ga0184711_1004:0.01669,((Ga0184708_1017:0.0,Ga0184709_1044:0.0,Ga0184714_1046:0.0):0.00056,Ga0184716_1042:0.00056)0.945:0.00856)0.999:0.03283)1.000:0.05844,(Ga0111113_102:0.04679,(((Ga0111111_110:0.01331,Ga0111106_1024:0.01592)0.945:0.00633,(Ga0111112_1029:0.00967,Ga0206062_1015:0.01317)0.696:0.00313)0.772:0.00293,(Ga0206065_1006:0.01746,(Ga0206063_127:0.01102,(Ga0105719_1016:0.02437,Ga0111115_1071:0.00519)0.352:0.00055)1.000:0.02860)0.889:0.00784)1.000:0.06477)1.000:0.03306)0.891:0.00742)0.814:0.00907,(2687453524_Ga0129158_11:0.09007,((2711768373_Ga0156236_111:0.01488,(Ga0179997_115:0.01158,Ga0179960_142:0.02297)0.856:0.01631)1.000:0.18828,(2505119042_NC_015681:0.09061,646564525_NC_013939:0.12009)0.917:0.02691)0.822:0.01098)0.978:0.02500)0.940:0.01399)0.980:0.01725,(((Ga0184702_110:0.05338,((Ga0170706_101:0.00688,(Ga0170703_103:0.00056,(Ga0170705_106:0.00078,(Ga0170704_116:0.00056,Ga0170707_101:0.00056)0.731:0.00056)0.778:0.00078)0.999:0.03098)1.000:0.11385,(Ga0070049_1088:0.01483,Ga0214606_1062:0.05133)0.894:0.00922)0.326:0.01097)1.000:0.10303,(2509601044_SynarDRAFT_SAI.2:0.08664,((2540341086_AP012342:0.13526,Ga0179727_172:0.11977)0.918:0.03801,2529292556_H530DRAFT_scaffold00008.8:0.12077)0.715:0.01872)0.819:0.00995)0.961:0.02257,(((2728369698_Ga0128338_1134:0.06652,2523231027_G450DRAFT_scaffold00025.25:0.06173)1.000:0.06255,(2512564091_Desace_Contig268.2:0.09493,(643692029_NC_012115:0.07241,(((2648501445_Ga0077940_11:0.07047,2531839094_AKKQ01000024:0.07332)0.560:0.01883,(2684622609_Ga0129035_105:0.08407,2657244987_Ga0112156_1016:0.08587)0.265:0.01214)0.359:0.00969,(Ga0197069_101:0.04433,2663763041_Ga0110618_1057:0.05752)0.994:0.02606)1.000:0.07876)1.000:0.06197)0.998:0.04665)0.958:0.02285,(((2622736562_Ga0074592_1082:0.14490,2710264661_Ga0155351_112:0.10449)0.980:0.03520,((2541047022_CP003537:0.08244,Ga0071258_118:0.08095)0.999:0.06297,(((Ga0184703_1002:0.09568,(2556793040_AdiuTri_2021715573.40:0.09828,Ga0071244_134:0.09698)0.100:0.01284)0.277:0.01113,((((2509601019_Desti_Contig107.1:0.02379,Ga0187155_1006:0.03258)1.000:0.04138,((2502957028_Dalke_NC_011768:0.03209,(2524023145_G492DRAFT_scaffold00031.31:0.04124,(2616644807_Ga0066824_147:0.04993,643692021_NC_012108:0.03907)1.000:0.05225)0.000:0.00854)1.000:0.03842,637000317_NC_007759:0.06600)0.418:0.00673)0.934:0.01178,((Ga0184700_1004:0.02269,2654587567_Ga0081924_1001:0.03291)1.000:0.06652,(Ga0184701_1029:0.03711,Ga0071254_101:0.02275)0.997:0.02912)0.961:0.01845)0.043:0.00620,(Ga0187060_1007:0.01116,2504136006_Dace11109_unknown1:0.01389)1.000:0.05411)0.905:0.01134)0.609:0.00606,(2721755316_Ga0154634_1180:0.07578,(((643348507_NC_011891:0.07233,(Ga0071264_1008:0.07072,(2636416168_Ga0097779_1051:0.09245,646311933_NC_013440:0.06470)0.955:0.02282)0.997:0.03200)0.971:0.02083,(2770939511_Ga0244577_117:0.11211,(639633050_NC_008609:0.05410,2522572047_D888DRAFT_scaffold00001.1:0.04928)0.931:0.01212)0.470:0.00876)0.979:0.01854,(Ga0187111_1005:0.06951,2517093047_DefcaDRAFT_chromosome1.1:0.07993)0.947:0.02501)0.811:0.00505)0.816:0.00421)0.675:0.00792)0.840:0.00583)0.816:0.00347,((Ga0071230_101:0.01858,Ga0071236_13:0.01669)1.000:0.08924,(((2708742533_Ga0139084_155:0.11909,2767802763_Ga0248411_12:0.10497)0.999:0.05833,((639633036_NC_008576:0.09829,(((2639762714_Ga0098856_113:0.07195,2503982041_HIMB59b_HIMB59_cons:0.09476)0.730:0.02279,(2716884528_Ga0172121_103:0.06749,(2738541250_Ga0190643_117:0.06380,(2503283019_HIMB114_HIMB114:0.00504,2716884318_Ga0172186_102:0.00179)1.000:0.06612)1.000:0.07043)0.978:0.03289)0.980:0.03345,(((2568526683_AWTR02000005:0.10864,2609460328_Ga0057441_12:0.12319)0.930:0.02013,((2512564067_CP003340:0.03213,642555145_NC_010793:0.06015)1.000:0.04261,(2636415417_Ga0072931_1036:0.08584,(2744054723_Ga0133012_1068:0.07133,(2576861681_AXCJ01000001:0.11375,637000191_NC_007798:0.08618)0.997:0.04228)0.978:0.02880)0.781:0.01012)0.877:0.01679)0.953:0.01825,(2708742859_Ga0154910_12:0.07739,(2690315885_Ga0133843_106:0.06884,((((2521172690_CP003789:0.04574,(Ga0184651_1106:0.03476,(2684623064_Ga0133289_11:0.01632,2585427632_CP006986:0.02166)0.958:0.01331)0.867:0.00735)0.841:0.01342,((2684623052_Ga0125067_11:0.04713,2671180457_Ga0123589_11:0.02701)0.945:0.01844,(2643221866_Ga0102326_101:0.05503,2600255394_Ga0063995_138:0.06617)0.647:0.00888)0.948:0.01568)1.000:0.03675,(((2675903070_CP015848:0.05511,(2551306538_I71DRAFT_BADK01000995_1.534:0.03478,(2524023250_G473DRAFT_scaffold00021.21:0.04082,2551306655_I55DRAFT_BACU01000126_1.126:0.01763)0.806:0.01960)0.967:0.02021)0.939:0.01405,(Ga0187108_110:0.03939,Ga0187151_102:0.11999)0.956:0.02367)0.456:0.00648,((2579778724_JCM25330DRAFT_BAJW01000143_1.143:0.03075,2690315884_Ga0132429_11:0.01166)1.000:0.04000,(2558309106_BT98DRAFT_scaffold00067.67:0.02665,2513237333_NZ_ADVL01000363:0.03030)0.995:0.02535)1.000:0.04735)0.927:0.01377)0.985:0.02308,(2630968337_Ga0077301_109:0.07051,(2718218504_Ga0180836_104:0.05284,2716884814_Ga0172097_122:0.03786)0.999:0.04139)0.605:0.01306)0.698:0.00840)0.227:0.01048)0.712:0.01034)0.046:0.00332)1.000:0.04055)0.924:0.02277,((((2562617193_AFNV02000017:0.07800,(2681812884_Ga0131086_110:0.07934,((2657245022_Ga0113476_120:0.06490,((2517572241_CycpuDRAFT_chromosome1.1:0.06156,(2571042363_BS76DRAFT_scf7180000000002_quiver_dupTrim_10022.1:0.08606,2751185563_Ga0174835_11:0.05260)0.601:0.02596)0.866:0.01685,(((((2617271321_Ga0059184_123:0.06214,2585427912_JCM21037DRAFT_BALO01000089_1.89:0.03331)1.000:0.04148,(2687453610_Ga0123804_11:0.06639,2684623181_Ga0123734_11:0.09178)1.000:0.05011)0.214:0.01205,((2663762776_Ga0104668_134:0.02359,2663763599_Ga0104673_155:0.02513)0.999:0.03205,(2663763040_Ga0106244_129:0.03258,2687453149_Ga0129144_12:0.04697)1.000:0.04600)0.942:0.02089)0.153:0.00921,2523231065_G516DRAFT_scaffold00037.37:0.05379)0.235:0.00960,2563367223_AONB01000049:0.04533)0.992:0.01930)0.878:0.00745)0.964:0.01192,((2757320364_Ga0215704_111:0.08542,(2716884869_AAA076-L08_NODE_1:0.06223,(2651870266_Ga0114113_1007:0.05708,2716884830_Ga0172199_12:0.04997)0.996:0.02963)1.000:0.03690)0.901:0.02025,(2698537120_Ga0099197_1036:0.08694,(2616645016_ETFinal:0.10142,(2504756040_FSC776_contig_44:0.04707,2648501871_Ga0081767_11:0.06049)1.000:0.04722)0.936:0.01812)0.936:0.01491)0.867:0.00882)0.915:0.01557)0.860:0.01473)0.143:0.00914,(2563367222_AONC01000053:0.06068,2617271046_Ga0055379_1065:0.05492)0.660:0.02045)0.516:0.00243,(640427112_NC_009446:0.09045,(((2568526636_AZSN01000015:0.01994,2551306097_A612DRAFT_ALEE01000063_1.63:0.04530)0.996:0.02328,((2751185773_Ga0165188_101:0.00882,2728369658_Ga0128277_10098:0.00834)1.000:0.03331,(2663763046_Ga0109233_118:0.04110,Ga0214623_107:0.04420)0.912:0.01023)0.894:0.00585)1.000:0.06851,(2619618926_Ga0073649_1171:0.04705,637000348_NC_002488:0.05393)0.992:0.03088)0.701:0.01523)0.973:0.01910)0.948:0.01493,(Ga0184550_108:0.11471,642555101_NC_011206:0.07696)0.014:0.02171)1.000:0.05184)0.910:0.01539)0.850:0.01082,((2571042359_DIS1DRFT_DIS1-NEB_NODE_31_len_28174_cov_109_816_ID_61.31:0.08972,Ga0071176_110:0.14551)0.948:0.03096,2619618919_Ga0073642_113:0.16148)0.965:0.02133)0.446:0.01728)0.481:0.00794)0.891:0.00941)0.993:0.02282)0.580:0.00384)0.874:0.00794,(((((Ga0184745_1002:0.12006,(Ga0186968_1140:0.03250,(2264867254_A252E7DRAFT_contig_86_0.87:0.02620,(Ga0184742_1061:0.00838,Ga0184744_1102:0.01124)0.999:0.02052)0.891:0.00715)1.000:0.05708)0.593:0.02105,((Ga0170789_101:0.09210,(Ga0170790_118:0.07112,(Ga0170788_101:0.05400,Ga0179728_146:0.09749)0.415:0.01316)0.907:0.01219)0.998:0.03454,((Ga0170718_106:0.00056,Ga0206070_1001:0.00214)1.000:0.07971,((Ga0170720_1008:0.04480,(Ga0170713_110:0.02517,Ga0170719_1005:0.02715)0.970:0.02003)0.999:0.05013,(Ga0206068_102:0.05077,((Ga0184749_1045:0.00075,Ga0184751_1008:0.00056)1.000:0.03730,(Ga0170712_101:0.02644,(Ga0184750_1007:0.01914,Ga0206066_101:0.04097)0.983:0.01467)0.978:0.01560)0.677:0.00958)1.000:0.05107)1.000:0.04003)0.981:0.02082)0.415:0.00827)0.941:0.01438,(((2711768570_Ga0156439_1026:0.12765,((2703719264_Ga0136290_118:0.05985,Ga0179400_1002:0.04041)1.000:0.15748,(2565956826_ASJR01000046:0.12885,(2636415956_Ga0081123_1096:0.05566,Ga0071262_1021:0.05808)0.625:0.03263)0.984:0.03712)0.115:0.00922)0.983:0.02637,(((((Ga0184689_103:0.00056,Ga0184686_108:0.00056)1.000:0.08174,(2634166714_Ga0006894_112:0.10322,2264867243_DRAFT_contig_2_0.3:0.15451)0.962:0.04460)0.998:0.04003,((2654588063_Ga0111191_1213:0.06440,(Ga0184706_1049:0.00056,Ga0184707_1123:0.00056)1.000:0.08782)1.000:0.05045,((Ga0071256_105:0.11143,2561511127_Calab_Cab_131026.1:0.04467)0.994:0.03750,(Ga0186949_1018:0.07509,2728369444_Ga0180853_1144:0.07619)0.924:0.01832)0.478:0.01024)0.761:0.00562)0.937:0.01230,((((2582580610_ME9147DRAFT_MEint_metabat_9147_1799000282.1:0.13078,(((((2548877032_NoneDRAFT_AJLT01000015_1.15:0.03399,(Ga0179729_1056:0.03043,2663763042_Ga0114161_11:0.04347)0.645:0.01727)1.000:0.05588,(650716011_NC_013454:0.04202,(648028014_NC_014499:0.00871,(2630968813_Ga0069321_11:0.03402,646564518_NC_014004:0.02049)0.957:0.01294)1.000:0.05612)1.000:0.06320)0.981:0.03494,((((2576861544_JGEW01000031:0.03364,2513237313_NZ_ACZK01000043:0.11201)0.999:0.05167,(2517093003_B088DRAFT_scaffold_87.88:0.09765,(2528311143_L215DRAFT_scaffold00008.8:0.07749,(2681813040_Ga0129040_1002:0.06479,2582581320_EI39DRAFT_scaffold00032.32:0.04090)0.333:0.01896)0.820:0.03162)0.999:0.04696)0.982:0.03112,2756170310_Ga0215712_109:0.07125)0.972:0.02653,Ga0184667_1029:0.04581)0.781:0.01671)0.694:0.02566,(Ga0187051_102:0.08113,2751185620_Ga0154242_142:0.10621)0.997:0.04640)0.951:0.01822,((2636415932_Ga0040854_11:0.07693,642555114_NC_010830:0.02892)1.000:0.10741,(2711768363_Ga0156225_139:0.09757,(2634166301_Ga0074784_123:0.10592,2623620582_Ga0078228_1175:0.10597)0.572:0.03243)0.272:0.00998)0.380:0.01486)0.825:0.02267)1.000:0.08577,(2622736637_Ga0070579_104:0.06365,2619618896_Ga0073619_1048:0.10422)0.976:0.03431)0.993:0.03767,((Ga0185739_148:0.13578,(Ga0187053_157:0.05604,((Ga0187136_108:0.00056,(Ga0187054_102:0.00401,Ga0187055_115:0.00245)0.930:0.00312)1.000:0.07228,(Ga0187138_1033:0.02580,(2721755161_Ga0154404_1057:0.02933,Ga0187137_1023:0.04388)0.931:0.01315)0.936:0.01537)0.944:0.01585)0.948:0.02626)1.000:0.05951,((2599185255_JGI3_Kryptonium_JGI_3_Gongxiaoshe_NODE_3_len_528056_cov_23_5693_ID_5.1:0.00177,((Ga0137241_101:0.00055,Ga0137268_169:0.00055)0.000:0.00056,((Ga0137273_1067:0.00813,(Ga0137167_101:0.0,Ga0137277_1054:0.0):0.00056)0.710:0.00056,Ga0137243_101:0.00056)0.000:0.00054)0.970:0.01111)1.000:0.13376,(((Ga0186939_102:0.00056,Ga0186941_110:0.00056)1.000:0.06591,(Ga0071280_1011:0.06701,(Ga0187139_1006:0.03103,(Ga0071278_113:0.05366,Ga0187142_1010:0.03317)0.804:0.01088)0.993:0.02899)0.989:0.02590)0.978:0.02357,(2757320899_Ga0226291_11:0.15561,Ga0179972_1002:0.06795)0.509:0.01352)0.000:0.00773)0.958:0.02234)0.911:0.01696)0.991:0.03547,(Ga0170695_1004:0.06147,(2657245283_Ga0101232_136:0.05265,Ga0186947_1170:0.05090)0.728:0.01563)1.000:0.07660)0.715:0.01416)0.931:0.01247,((Ga0196991_1027:0.00056,Ga0197054_1001:0.00056)1.000:0.18767,Ga0170697_1019:0.12519)0.993:0.03976)0.843:0.01031)0.233:0.01038,(Ga0215204_124:0.10992,(2708742734_Ga0154746_1072:0.08729,(2773857624_Ga0263215_1004:0.09543,(Ga0186950_130:0.05894,(Ga0179797_170:0.01818,Ga0170736_113:0.01269)0.996:0.03118)0.922:0.02147)0.309:0.01221)0.999:0.03893)0.955:0.01751)0.145:0.00872)0.953:0.01862,(((Ga0179983_108:0.06945,643692024_NC_012489:0.11740)0.987:0.03217,((Ga0206047_1007:0.05582,Ga0206048_1035:0.03318)1.000:0.07776,Ga0070531_160:0.12850)0.214:0.01022)1.000:0.06018,((Ga0170696_1012:0.10704,2654588067_Ga0111195_1079:0.07372)0.944:0.02170,(Ga0098002_1110:0.20122,(((2728369450_Ga0180883_118:0.06781,(Ga0097881_1080:0.00080,Ga0097895_1092:0.00055)0.998:0.04601)0.999:0.05269,(2547132491_TollT1r02_Toll_T1-r02_scf1119030633697.32:0.11259,(2695420562_Ga0073667_1035:0.00593,(Ga0170334_1052:0.00173,(Ga0256642_1024:0.00056,(Ga0256650_105:0.00055,(Ga0170567_1033:0.00056,Ga0256651_1069:0.00056)0.736:0.00056)0.865:0.00156)0.617:0.00164)0.880:0.00386)1.000:0.05548)0.977:0.02628)1.000:0.11302,(Ga0232591_112:0.08961,(Ga0232594_101:0.06462,(Ga0186971_113:0.00056,Ga0187065_151:0.00056)1.000:0.09482)0.000:0.02387)0.999:0.05542)0.903:0.02228)0.970:0.03351)0.981:0.03017)0.977:0.02393)0.911:0.01055,((2527291518_NKB19COM1_contig_5_0.6:0.13594,(Ga0170690_1020:0.07084,Ga0170692_109:0.11256)1.000:0.07315)0.973:0.03715,((Ga0180001_103:0.12743,Ga0186938_111:0.11206)0.989:0.03846,((((2739367728_Ga0191263_103:0.10180,(2534681958_AFAR01000001:0.08296,(2757320777_Ga0226287_11:0.05345,Ga0187150_1039:0.05400)0.894:0.02835)0.970:0.03105)1.000:0.05452,(2561511149_AP012338:0.15498,(2728369508_Ga0186019_11:0.09684,(Ga0170723_1116:0.03339,2737471816_Ga0154202_1014:0.04134)0.990:0.04113)0.997:0.06059)0.999:0.07052)0.998:0.06365,((2619619302_Ga0073661_11:0.02764,2531839184_BAFH01000004:0.02689)1.000:0.09349,(Ga0187107_1123:0.09570,2654588057_Ga0111189_1134:0.11865)0.995:0.04881)0.893:0.02304)1.000:0.06209,(((((Ga0179773_135:0.08200,(Ga0179758_114:0.03863,Ga0179780_120:0.05936)0.997:0.04636)1.000:0.06681,(Ga0206037_103:0.10365,(Ga0179406_1027:0.09241,(Ga0179421_108:0.07133,(Ga0179755_1023:0.03369,(Ga0179822_142:0.03741,(Ga0179701_1060:0.02886,Ga0179435_1011:0.03813)0.953:0.01386)0.513:0.00909)0.999:0.03940)0.975:0.03279)1.000:0.05088)0.305:0.01442)0.837:0.00998,(Ga0214632_112:0.09640,(Ga0070069_129:0.09677,Ga0179396_148:0.09079)0.942:0.02841)0.941:0.02330)0.909:0.01601,(((((Ga0070075_178:0.05371,((Ga0179391_1030:0.04671,((Ga0071286_103:0.02447,2713897388_Ga0156549_165:0.04571)0.477:0.01370,(Ga0179413_1014:0.05743,(Ga0179751_108:0.04004,Ga0179776_112:0.03513)0.762:0.01313)0.922:0.01658)0.993:0.02020)0.800:0.00995,(Ga0179766_111:0.09327,(Ga0179682_140:0.02965,Ga0179702_1033:0.02291)0.967:0.01464)0.595:0.00739)0.998:0.04048)0.994:0.03080,(2711768538_Ga0156407_1007:0.06141,(Ga0071216_151:0.08914,((Ga0179394_122:0.03162,Ga0179403_1003:0.03020)0.972:0.01267,(((Ga0179427_1076:0.01429,Ga0179861_138:0.04850)0.727:0.01218,Ga0179429_101:0.02953)0.895:0.01251,Ga0179856_101:0.05606)0.280:0.00503)0.930:0.01371)0.978:0.02444)0.986:0.02548)0.524:0.01103,Ga0179881_148:0.09865)0.998:0.05484,Ga0071204_106:0.16852)0.185:0.01811,(Ga0170742_181:0.13491,(Ga0180003_113:0.09759,((Ga0170739_108:0.02667,Ga0170745_121:0.03243)1.000:0.09818,((Ga0179393_1008:0.03732,((Ga0138151_106:0.03232,(Ga0170744_107:0.01960,Ga0179412_102:0.00742)1.000:0.02622)0.989:0.02041,(Ga0179661_1020:0.03335,(Ga0179648_1006:0.02393,((Ga0138116_101:0.02617,Ga0170737_103:0.03310)0.782:0.00550,(Ga0179749_132:0.02046,(Ga0179679_153:0.00473,Ga0179712_106:0.00160)0.948:0.00592)0.998:0.01477)0.824:0.00245)0.211:0.00490)0.734:0.00604)0.778:0.00929)1.000:0.04716,((Ga0170738_101:0.02131,Ga0179964_110:0.01283)0.986:0.01434,(Ga0138117_113:0.03326,Ga0179649_1005:0.06811)0.840:0.00869)0.958:0.01405)1.000:0.05788)0.347:0.02349)0.989:0.03913)0.044:0.01113)0.918:0.02203)1.000:0.03647,((Ga0071232_121:0.11191,(Ga0170694_1015:0.04983,Ga0170768_1001:0.03638)1.000:0.06999)0.942:0.02638,(((((Ga0071240_1024:0.04447,2711768533_Ga0156402_1001:0.07356)0.952:0.01759,(2756170241_Ga0215691_169:0.09711,640963040_NZ_ABCK01000020:0.13476)0.976:0.02597)0.688:0.00873,2708742684_Ga0154561_1069:0.06233)1.000:0.07171,(((Ga0186984_112:0.03667,(Ga0232583_108:0.00056,Ga0232585_1019:0.00056)1.000:0.04065)1.000:0.05539,((Ga0186988_136:0.00078,Ga0187104_138:0.00056)1.000:0.07383,(Ga0187009_118:0.02427,Ga0187058_1071:0.03595)0.997:0.03084)0.980:0.02687)0.328:0.02173,(2540341242_G346DRAFT_scf7180000000013_quiver.1:0.09617,((2609460309_Ga0056855_1187:0.05834,Ga0232559_1067:0.05931)0.933:0.01892,(2751185716_Ga0175004_11:0.07410,(2517572140_VerrucomO14_gi399211258.1594:0.05243,2518645606_F454DRAFT_scaffold00031.31:0.05329)0.994:0.03382)0.957:0.01833)1.000:0.08114)1.000:0.05338)0.963:0.02083)0.980:0.02422,(Ga0187147_1024:0.15855,(2541047134_ATNA01000008:0.07172,Ga0170730_1050:0.06169)1.000:0.14533)0.941:0.03149)0.616:0.01024)0.893:0.01414)0.846:0.01901)0.975:0.01669)0.839:0.01218)0.907:0.01202)0.910:0.00772)0.858:0.01005,((2626542186_Ga0075566_109:0.08800,(Ga0071180_103:0.05793,((2636415818_Ga0081675_11:0.04403,(2626542148_Ga0075558_121:0.05380,(Ga0179645_103:0.05297,2626542149_Ga0075559_13:0.03818)0.849:0.02088)0.990:0.02285)0.568:0.01059,(2710723622_Ga0155577_105:0.06218,Ga0215263_129:0.07783)0.725:0.01461)0.995:0.03642)0.780:0.01470)1.000:0.14206,(Ga0170761_124:0.16860,((Ga0187064_1059:0.08232,(2506520013_Contig189:0.11647,(2526164642_AHNG02000022:0.08180,2506783010_Contig58:0.09000)0.999:0.04828)0.255:0.01810)0.989:0.03063,(2537561856_ALNZ01000011:0.19746,(((650716099_NC_015577:0.06922,(2541046989_AHAB01000001:0.06751,((2558860124_T530DRAFT_scaffold00022.22:0.06658,(2504557012_Tsuc2489_Contig97:0.10769,2509276055_TresaDRAFT_Contig193.2:0.09400)0.590:0.02371)0.850:0.02735,2740892203_Ga0132278_1012:0.08515)0.927:0.02190)0.937:0.02154)1.000:0.06058,((Ga0071242_106:0.05415,637000036_NC_001318:0.15778)0.093:0.00936,2509276057_Spiaf_Contig254.1:0.05742)0.746:0.02327)0.672:0.00947,(Ga0187112_1041:0.06495,Ga0187158_171:0.05533)0.937:0.01717)1.000:0.06661)0.948:0.02960)0.993:0.02490)0.535:0.01669)0.791:0.00425,(((((Ga0215264_151:0.11932,(Ga0192177_107:0.00805,Ga0192187_106:0.00661)1.000:0.10561)1.000:0.13651,(Ga0170733_132:0.14198,((2710723795_Ga0155753_162:0.07064,((((Ga0179438_1109:0.03362,(2711768776_Ga0156774_1037:0.06979,Ga0097960_1100:0.02145)1.000:0.05782)0.908:0.01485,(Ga0184673_108:0.08381,642555127_NC_010644:0.11294)0.385:0.02173)1.000:0.06414,2711768574_Ga0156443_151:0.18256)0.809:0.00836,Ga0179726_106:0.09555)0.880:0.02112)0.780:0.01499,(Ga0170735_121:0.02174,(2710724074_Ga0156032_122:0.02749,Ga0097958_116:0.04287)0.856:0.01545)1.000:0.06440)0.865:0.02461)0.999:0.06854)0.927:0.02203,(((Ga0215201_1008:0.00738,(Ga0215197_1072:0.00056,Ga0215199_1090:0.00056)0.838:0.00256)1.000:0.08416,(Ga0071194_105:0.00056,Ga0071198_1152:0.00056)1.000:0.06928)0.992:0.03065,((Ga0170773_1006:0.00056,(Ga0179454_1009:0.00469,(Ga0071220_101:0.00055,Ga0170762_121:0.00056)0.794:0.00080)0.726:0.00073)1.000:0.09771,(Ga0071186_113:0.01612,Ga0071196_1019:0.00826)1.000:0.10158)0.990:0.03441)0.985:0.03184)0.962:0.01708,((Ga0185719_1029:0.11560,2716884109_Ga0156663_147:0.12440)0.991:0.04392,(2721755304_Ga0154622_1080:0.15095,(((Ga0186957_1025:0.00056,Ga0186953_1012:0.00056)0.955:0.00447,(Ga0186954_1021:0.00056,Ga0186955_1090:0.00056)0.838:0.00184)1.000:0.03393,((Ga0184731_1060:0.00078,((Ga0184723_1009:0.0,Ga0184729_1007:0.0):0.00056,Ga0184728_1065:0.00056)0.000:0.00056)1.000:0.03240,((Ga0184721_1014:0.0,Ga0184725_1007:0.0):0.03954,(Ga0192175_135:0.00055,(Ga0184738_110:0.00056,Ga0184741_107:0.00056)0.936:0.00225)0.995:0.02009)0.795:0.01320)0.794:0.01155)1.000:0.06526)0.375:0.02557)0.825:0.01601)0.865:0.00885,(((2619619099_Ga0040203_1223:0.09829,(Ga0186961_105:0.04821,((Ga0215247_1034:0.00223,(Ga0215261_1029:0.00056,((Ga0215253_1057:0.00056,Ga0215254_1032:0.00080)0.901:0.00056,((Ga0215258_1002:0.00056,Ga0215260_1034:0.00158)0.901:0.00055,(Ga0215256_1006:0.00056,(Ga0192186_1108:0.00080,Ga0215262_120:0.00056)0.000:0.00056)0.978:0.00055)0.155:0.00080)0.901:0.00056)0.000:0.00091)0.999:0.02234,(Ga0186959_102:0.00056,Ga0186962_1029:0.00056)0.979:0.01093)0.965:0.01975)1.000:0.07430)0.000:0.02044,((Ga0206058_1107:0.09750,(Ga0184650_1038:0.02536,(Ga0070272_1072:0.02721,(Ga0070264_142:0.00094,(Ga0070117_1153:0.00055,(Ga0070121_1097:0.00056,(Ga0070125_1075:0.00056,Ga0070268_1061:0.00081)0.000:0.00056)0.847:0.00056)0.949:0.00386)0.999:0.02617)0.984:0.02350)1.000:0.13047)0.989:0.04785,(((((2740892452_Ga0132578_1157:0.06366,((2617270932_Ga0070173_167:0.00203,(Ga0170514_103:0.00056,Ga0170526_1033:0.00056)0.997:0.01198)0.740:0.00416,((Ga0170540_1006:0.00056,(Ga0170560_1008:0.00486,(Ga0170562_122:0.00085,Ga0170337_1018:0.00085)0.973:0.00414)0.906:0.00245)0.876:0.00330,((Ga0170568_1011:0.00056,(Ga0170563_1064:0.00056,((Ga0137232_134:0.00056,(Ga0137250_1056:0.00056,Ga0170327_1065:0.00056)0.736:0.00085)0.642:0.00056,((Ga0170564_1072:0.00085,((Ga0170572_1068:0.0,Ga0170544_1034:0.0):0.00056,Ga0137221_114:0.00056)0.000:0.00056)0.921:0.00079,((Ga0170546_1067:0.00056,Ga0170336_1120:0.00056)0.000:0.00056,Ga0170565_140:0.00056)1.000:0.00056)0.617:0.00164)0.988:0.00483)1.000:0.00056)0.762:0.00165,Ga0170507_122:0.00055)0.873:0.00051)0.981:0.01590)1.000:0.07185)0.999:0.06161,(646564586_NC_014221:0.08208,(2770939558_Ga0244513_143:0.07710,641228488_NC_008025:0.06030)1.000:0.08476)0.629:0.01410)1.000:0.09612,((2687453671_Ga0075004_101:0.10797,(Ga0179750_107:0.10970,Ga0179786_105:0.07359)1.000:0.09340)0.996:0.04457,((Ga0187143_105:0.03233,Ga0192117_102:0.03233)1.000:0.10632,((((2708742708_Ga0154720_105:0.22417,((((Ga0071270_1047:0.02011,Ga0071272_1041:0.01380)0.943:0.01754,(Ga0071268_134:0.03447,(Ga0206044_112:0.00459,Ga0206046_101:0.00974)0.996:0.02076)0.908:0.01805)1.000:0.19834,(Ga0071178_103:0.10234,Ga0071260_103:0.16104)0.860:0.02999)0.782:0.01588,((Ga0097966_120:0.17076,((2626542066_Ga0076336_112:0.06707,(((2711768222_Ga0156079_101:0.10102,2693429797_Ga0136512_110:0.08080)0.951:0.01964,Ga0197030_102:0.05186)0.868:0.01464,(2711768515_Ga0156383_152:0.13005,((2626541877_Ga0076342_103:0.05145,((2710723777_Ga0155735_161:0.03399,Ga0184660_111:0.02436)0.990:0.02146,(Ga0097930_112:0.02362,(Ga0179739_106:0.00918,(Ga0070059_137:0.00374,Ga0179736_107:0.00683)0.993:0.03152)0.998:0.03124)0.132:0.01162)1.000:0.11084)0.984:0.03034,2626541878_Ga0076343_114:0.11406)0.770:0.02555)0.504:0.01715)0.260:0.00479)0.114:0.01745,(Ga0179692_135:0.06959,2626542067_Ga0076337_111:0.14450)0.955:0.02362)0.876:0.01656)0.939:0.02005,(Ga0179722_105:0.10673,(Ga0179657_116:0.06488,((Ga0097962_101:0.07970,Ga0179782_110:0.05802)0.998:0.05238,(Ga0179687_104:0.09612,(Ga0179778_126:0.04852,2716884189_Ga0156744_122:0.03605)0.972:0.03098)0.274:0.01768)0.990:0.03846)1.000:0.10483)0.812:0.02096)0.902:0.01616)0.965:0.02752)0.998:0.05637,((2710723970_Ga0155928_11:0.10117,Ga0186945_110:0.08904)1.000:0.08204,(Ga0192164_105:0.18105,(Ga0197013_126:0.05433,(2698536890_Ga0098987_114:0.04321,(Ga0179863_120:0.00056,Ga0179866_105:0.00056)1.000:0.03766)0.987:0.02522)1.000:0.07276)0.256:0.02382)0.844:0.01787)0.306:0.01792,(((2626542019_Ga0076300_116:0.19447,(2711768537_Ga0156406_150:0.07102,2698536877_Ga0098999_136:0.06055)1.000:0.10038)0.992:0.04125,((2710723874_Ga0155832_12:0.22410,(2721755296_Ga0154614_119:0.21873,Ga0179806_137:0.09732)0.831:0.03154)0.928:0.03142,2626541828_Ga0076299_124:0.17022)0.774:0.02252)0.931:0.02222,(((2626542063_Ga0076327_103:0.15819,(((Ga0197083_104:0.01514,Ga0197026_105:0.01459)1.000:0.05781,(2626541870_Ga0076328_11:0.08049,Ga0197005_106:0.05468)0.059:0.00796)1.000:0.09320,(Ga0197063_111:0.18488,(Ga0098012_107:0.12190,Ga0197022_107:0.09193)0.999:0.06279)0.807:0.01662)0.996:0.05008)0.952:0.02000,((((((2582580534_ME15468DRAFT_MEint_metabat_15468_151000238.60:0.06874,Ga0184653_106:0.09369)1.000:0.12461,(2626542193_Ga0075574_115:0.10288,(2711768463_Ga0156327_134:0.09257,2713897346_Ga0156455_108:0.10573)0.105:0.01674)1.000:0.09680)0.115:0.02151,Ga0171376_102:0.30883)0.881:0.02450,(2710723873_Ga0155831_101:0.14041,2708742816_Ga0154864_101:0.16843)0.684:0.02401)0.940:0.02062,Ga0179711_103:0.24552)0.962:0.02531,((((((2626541959_Ga0075852_108:0.05610,(Ga0179814_103:0.00056,Ga0179831_111:0.00056)0.986:0.03914)1.000:0.24640,((Ga0097952_145:0.18357,(2710723880_Ga0155838_101:0.15523,(((Ga0186935_113:0.00165,(Ga0186930_103:0.00056,Ga0186931_106:0.00056)0.853:0.00056)1.000:0.08687,(2626542458_Ga0075736_102:0.11484,(2711768458_Ga0156322_122:0.06386,(Ga0179917_103:0.06721,(Ga0179744_106:0.12729,(Ga0179572_105:0.05179,(Ga0179538_104:0.06764,Ga0179928_112:0.05362)0.034:0.00944)1.000:0.06370)0.973:0.02974)0.999:0.04748)0.800:0.02085)0.851:0.02119)0.927:0.02136,Ga0179898_107:0.10996)0.984:0.03484)0.998:0.06017)0.134:0.02328,((2716884166_Ga0156721_102:0.13657,(2710723527_Ga0155481_109:0.12134,(Ga0097986_101:0.10140,((Ga0179785_113:0.08972,(Ga0179849_102:0.00082,Ga0179852_103:0.00056)1.000:0.05063)1.000:0.04591,(((Ga0186999_105:0.00054,Ga0187149_134:0.00807)1.000:0.12082,(Ga0179707_106:0.09446,((Ga0179873_109:0.00056,Ga0179879_127:0.00056)1.000:0.07534,(Ga0179579_115:0.05605,(Ga0179790_107:0.01806,(Ga0097984_120:0.00208,(Ga0179803_113:0.01499,Ga0179845_108:0.00846)0.975:0.00887)0.725:0.00506)0.999:0.05085)0.103:0.01431)0.974:0.02937)0.139:0.00420)0.918:0.01332,Ga0138128_122:0.09570)0.671:0.01312)0.656:0.01626)0.998:0.04540)0.997:0.05515)1.000:0.11279,((((Ga0179837_103:0.00055,(Ga0179836_126:0.00055,Ga0138181_106:0.00408)0.918:0.00229)1.000:0.17973,2710723706_Ga0155661_13:0.09380)0.916:0.04524,((2626541995_Ga0075858_104:0.11974,((Ga0179551_109:0.00056,Ga0179533_105:0.00056)1.000:0.07982,(Ga0179544_120:0.10737,(Ga0184672_108:0.04999,2713897330_Ga0155438_117:0.08533)0.694:0.02197)0.994:0.03581)0.974:0.03712)0.997:0.05431,(2708743021_Ga0155073_102:0.09865,2708742751_Ga0154763_135:0.10500)0.008:0.01821)0.755:0.01951)0.136:0.01930,((Ga0197042_121:0.05368,2751185547_Ga0172410_11:0.05460)1.000:0.08797,(((Ga0179549_102:0.00056,Ga0179565_127:0.00056)1.000:0.05080,(Ga0179802_104:0.02810,2724678908_Ga0156764_136:0.03413)1.000:0.05505)1.000:0.05505,((2711768677_Ga0156478_127:0.07218,((Ga0186929_101:0.00056,Ga0186937_103:0.00056)0.876:0.00131,((Ga0179580_113:0.0,Ga0179543_114:0.0):0.00056,Ga0179552_106:0.00056)0.890:0.00114)1.000:0.06743)0.930:0.03685,(2724678947_Ga0156832_11:0.11658,(Ga0179819_114:0.00426,Ga0179807_106:0.00056)1.000:0.08788)0.993:0.04015)1.000:0.05154)0.904:0.02200)0.340:0.01118)1.000:0.07565)0.218:0.02447)0.948:0.01578)0.950:0.02148,((2698536831_Ga0098895_127:0.19965,(2710723792_Ga0155750_101:0.06803,((Ga0179821_109:0.0,Ga0179801_112:0.0):0.07085,2264867151_A11B20DRAFT_contig_11_0.12:0.07229)0.929:0.01742)1.000:0.08645)0.971:0.04508,(((Ga0097998_101:0.07313,(2710723951_Ga0155909_143:0.08675,(Ga0138159_101:0.05851,2710723765_Ga0155721_107:0.03912)0.289:0.01191)0.825:0.02117)1.000:0.08787,(Ga0179843_110:0.11409,((Ga0179878_111:0.04728,((Ga0097974_110:0.00240,Ga0097982_130:0.00055)1.000:0.06165,(2710723882_Ga0155840_11:0.06308,(Ga0179918_108:0.07324,Ga0179840_113:0.05175)0.857:0.01613)0.922:0.01223)0.068:0.00885)0.926:0.01013,(Ga0179817_114:0.08145,Ga0179795_148:0.07312)0.861:0.01756)0.999:0.05469)0.938:0.03921)0.996:0.04816,((2710264569_Ga0155259_14:0.13233,(((Ga0179804_102:0.0,Ga0179830_107:0.0):0.03675,Ga0215195_101:0.05151)0.996:0.03012,((Ga0179896_112:0.03409,Ga0179920_104:0.04603)0.998:0.03378,(((Ga0179651_109:0.03133,Ga0097964_115:0.02477)1.000:0.05144,Ga0138175_136:0.11570)0.347:0.00740,((Ga0214596_120:0.0,Ga0214600_124:0.0):0.04783,(Ga0214597_128:0.00298,Ga0214611_116:0.01944)0.980:0.04733)0.998:0.04264)0.550:0.01548)0.247:0.00576)0.327:0.02159)0.999:0.05945,(Ga0179841_107:0.17409,((2710723582_Ga0155537_104:0.05375,Ga0179545_111:0.05982)0.999:0.04883,((Ga0179740_107:0.05013,(Ga0179870_101:0.05270,Ga0179965_107:0.05116)0.957:0.02001)1.000:0.05321,(Ga0179754_102:0.09188,2626541729_Ga0075693_134:0.08337)0.808:0.02559)0.270:0.01548)1.000:0.05894)0.887:0.02352)0.890:0.02034)0.960:0.02746)0.714:0.03164)0.965:0.02249,(2710723864_Ga0155822_141:0.11850,(2721755299_Ga0154617_143:0.13735,2721755370_Ga0154688_132:0.11422)0.995:0.05529)0.999:0.04606)0.419:0.01154,((2713897387_Ga0156548_105:0.08652,(Ga0097980_104:0.03554,Ga0097972_108:0.07854)0.582:0.01678)1.000:0.08488,(Ga0214594_104:0.07187,Ga0214603_111:0.14743)0.978:0.05580)0.995:0.05990)0.578:0.00583,Ga0192188_106:0.27644)0.998:0.04611)0.132:0.01646)0.999:0.04310,((2517572135_SR1_c02:0.37052,(2626542255_Ga0076085_105:0.09303,(Ga0137156_106:0.13402,Ga0179665_115:0.11724)0.570:0.02252)1.000:0.15281)0.985:0.06460,((((2582580562_ME30805DRAFT_MEint_metabat_30805_1704001931.145:0.06155,Ga0197037_110:0.11144)1.000:0.27674,(Ga0170774_106:0.09088,(Ga0179698_119:0.14834,(2708742960_Ga0155012_118:0.09044,Ga0170721_113:0.05348)0.999:0.06538)0.987:0.05256)0.790:0.04650)0.985:0.06362,2582580579_ME46339DRAFT_MEint_metabat_46339_55002487.21:0.21964)0.888:0.03547,((((((((((2711768264_Ga0156121_127:0.07790,(Ga0179686_130:0.01819,2626542133_Ga0076022_116:0.01680)1.000:0.10772)0.408:0.01367,(2710724025_Ga0155983_107:0.10554,Ga0179667_103:0.13593)0.955:0.03587)0.534:0.01918,(2708742883_Ga0154935_127:0.12876,(2710723812_Ga0155770_106:0.08820,(((Ga0179859_113:0.07530,((Ga0179775_111:0.06705,(Ga0179753_112:0.05503,(Ga0179771_108:0.01737,Ga0179542_111:0.02056)1.000:0.07452)0.724:0.01620)0.987:0.02862,((2626541779_Ga0076255_109:0.11106,(Ga0179763_104:0.00056,Ga0179748_103:0.00056)1.000:0.08695)0.960:0.02150,(((2710723800_Ga0155758_113:0.14414,Ga0179700_104:0.09154)0.906:0.02645,((Ga0171381_111:0.03731,(Ga0179705_164:0.00943,(Ga0179853_101:0.00730,(Ga0179813_110:0.00056,Ga0179818_103:0.00056)0.972:0.00655)0.659:0.00617)0.979:0.01796)1.000:0.03438,(2713897331_Ga0155439_109:0.07734,(2626542216_Ga0076075_101:0.00056,2626541802_Ga0076170_11:0.00056)1.000:0.04386)0.982:0.02526)0.635:0.01781)0.895:0.01938,(2582580693_TH4964DRAFT_TBhypo_metabat_4964_10000319.5:0.07965,2651869525_Ga0105423_109:0.12435)0.982:0.03061)0.605:0.01201)0.461:0.00588)0.691:0.00760)0.958:0.01248,(Ga0179915_148:0.11247,(Ga0179820_102:0.05556,(2626542127_Ga0076064_125:0.11252,(Ga0179827_103:0.05141,(Ga0179826_114:0.05628,(Ga0179834_111:0.00056,Ga0179860_103:0.00171)0.999:0.03639)0.832:0.01312)0.403:0.01236)0.847:0.01218)0.999:0.05775)0.995:0.03519)0.883:0.01357,((Ga0179550_107:0.04911,(Ga0179742_101:0.08869,Ga0179564_119:0.04201)0.591:0.02337)0.999:0.04658,((Ga0179781_104:0.04152,2711768731_Ga0156605_101:0.08618)1.000:0.05344,(((Ga0179767_101:0.13797,(Ga0179774_114:0.04785,Ga0179563_103:0.03342)0.967:0.03593)0.997:0.04126,(Ga0179691_101:0.08665,(Ga0179839_105:0.03937,Ga0171371_101:0.07200)1.000:0.05505)0.831:0.02627)0.500:0.01240,((((Ga0179615_120:0.0,Ga0179634_123:0.0):0.03933,Ga0179635_112:0.04286)1.000:0.06926,(Ga0071288_103:0.11550,2547132497_NitCGTAGA464_NODE_15_len_15891_cov_152_602_ID_2390934.15:0.10306)0.305:0.01920)0.706:0.01798,2626542247_Ga0076181_118:0.09942)0.494:0.02162)0.953:0.02035)0.949:0.02270)0.993:0.02259)0.993:0.03267)0.831:0.02251)1.000:0.05721)0.999:0.04544,(((Ga0179674_103:0.13191,(2710723794_Ga0155752_111:0.17350,Ga0179646_103:0.18481)0.068:0.02366)0.922:0.02491,((2626542217_Ga0076076_101:0.11476,2626542368_Ga0075919_103:0.16678)0.945:0.02894,(2710723828_Ga0155786_127:0.08575,(Ga0138200_103:0.01696,(Ga0138173_116:0.06547,2626542292_Ga0076197_132:0.04250)0.497:0.01494)1.000:0.11424)0.970:0.05184)0.794:0.02934)0.430:0.00480,(((Ga0179871_134:0.13288,(Ga0138164_120:0.00055,2264867144_A10E9DRAFT_contig_11_0.12:0.00056)1.000:0.12136)0.942:0.03223,(2708742972_Ga0155024_115:0.19128,(Ga0097970_129:0.01626,Ga0097978_101:0.03777)1.000:0.11623)0.996:0.05316)0.326:0.01019,((2626541851_Ga0076219_15:0.12122,(((((2711768344_Ga0156201_104:0.09211,2711768443_Ga0156307_107:0.10161)0.991:0.04592,(2711768389_Ga0156252_110:0.12814,(2710723526_Ga0155480_106:0.08252,2710723751_Ga0155706_115:0.11357)0.969:0.04182)0.103:0.01268)0.154:0.01111,(Ga0179724_103:0.07881,(Ga0215196_112:0.08567,Ga0179791_103:0.07697)1.000:0.05327)0.738:0.01568)0.978:0.02234,((Ga0179696_108:0.09092,(Ga0179768_102:0.0,Ga0179783_106:0.0):0.12846)0.978:0.03273,Ga0179573_106:0.09056)0.892:0.01688)0.879:0.00770,(((2626542119_Ga0076054_103:0.08551,(2626542118_Ga0076053_15:0.06637,((2710264694_Ga0155384_123:0.13396,(Ga0179930_101:0.02970,((Ga0184670_103:0.00056,Ga0179571_112:0.00087)1.000:0.06236,(Ga0179611_103:0.00090,Ga0179548_109:0.00075)0.998:0.03123)0.845:0.01965)0.189:0.01531)0.996:0.02930,(Ga0179888_101:0.05739,(Ga0179794_101:0.05330,Ga0179906_112:0.02416)0.997:0.04041)0.988:0.02873)0.000:0.00855)0.977:0.02724)0.974:0.03146,(Ga0179765_102:0.13432,2710723824_Ga0155782_108:0.09163)0.214:0.02892)0.668:0.01086,2708742571_Ga0154297_103:0.13768)0.951:0.01598)0.809:0.01794)0.967:0.02031,(Ga0179541_102:0.06125,(2708742993_Ga0155045_111:0.00056,2710723741_Ga0155696_123:0.00056)1.000:0.06851)0.998:0.03677)0.991:0.04003)0.997:0.03295)0.946:0.01859)0.873:0.01460,(((Ga0179678_111:0.10797,(Ga0138138_103:0.10751,Ga0179713_109:0.06108)0.835:0.02262)1.000:0.05984,((2708742602_Ga0154378_114:0.12512,(Ga0097954_103:0.09808,Ga0192168_105:0.15239)0.970:0.02868)0.928:0.01823,((Ga0196928_133:0.08705,(Ga0196934_109:0.14764,2711768674_Ga0156475_115:0.13294)0.459:0.01930)0.977:0.02221,(Ga0179485_103:0.14493,(Ga0197074_103:0.07661,Ga0197000_118:0.04668)1.000:0.07495)0.909:0.01900)0.959:0.02102)0.922:0.02228)0.999:0.04976,((Ga0179471_122:0.07104,((Ga0071208_101:0.0,Ga0071218_102:0.0):0.02832,(Ga0179451_108:0.00056,Ga0179465_111:0.00080)1.000:0.03540)0.999:0.03681)1.000:0.12965,(Ga0197066_121:0.09252,(Ga0179449_114:0.00055,Ga0179455_126:0.00056)1.000:0.17448)0.964:0.03719)0.928:0.02520)0.999:0.03262)0.960:0.01555,(2708743053_Ga0155105_106:0.17878,(Ga0179815_106:0.11324,(2721755340_Ga0154658_121:0.07306,2626542136_Ga0076025_123:0.09990)0.982:0.04351)0.530:0.02243)0.216:0.04441)0.563:0.01285,(2548877146_PhyCGACTC494_NODE_6_len_24413_cov_93_7507_ID_283654.6:0.07859,(2710723803_Ga0155761_136:0.00056,2711768339_Ga0156196_124:0.00054)1.000:0.08661)1.000:0.06861)0.989:0.02349,((2626541716_Ga0076124_102:0.10957,(Ga0179536_117:0.04768,(Ga0070031_103:0.00079,(Ga0070027_145:0.00056,Ga0070033_135:0.00056)0.000:0.00056)1.000:0.06739)1.000:0.09494)0.997:0.05767,2626542365_Ga0075916_112:0.17129)0.514:0.01092)0.978:0.02158,(Ga0215246_101:0.00056,((Ga0215243_113:0.0,Ga0192162_101:0.0):0.00056,Ga0215245_137:0.00056)0.750:0.00056)1.000:0.18121)0.478:0.01433,(((((((2721755325_Ga0154643_1036:0.08996,2626542364_Ga0075915_106:0.10790)0.913:0.02725,(2626541940_Ga0075925_105:0.09379,2716884135_Ga0156689_11:0.07405)1.000:0.04109)0.746:0.00704,(Ga0179812_117:0.10696,(2713897329_Ga0155437_129:0.06106,(Ga0179842_102:0.07403,Ga0179568_102:0.07937)0.849:0.02131)0.996:0.04563)0.976:0.02752)0.222:0.01386,((2626542069_Ga0075987_116:0.14369,(Ga0192182_102:0.03565,Ga0196923_115:0.02478)1.000:0.08497)0.921:0.01805,(((2626541824_Ga0076285_114:0.02062,(Ga0179867_111:0.04753,Ga0179844_107:0.05455)0.919:0.02227)1.000:0.05547,(2708742915_Ga0154967_112:0.09276,(Ga0179796_113:0.05358,2711768718_Ga0156592_103:0.06303)0.987:0.02720)0.981:0.02175)0.969:0.01926,((Ga0179825_133:0.05828,Ga0187106_114:0.03166)1.000:0.09698,Ga0138176_102:0.13675)0.686:0.02586)0.914:0.01359)0.987:0.02251)0.336:0.01042,((2711768579_Ga0156448_106:0.11011,(Ga0179666_132:0.12689,(Ga0138137_109:0.05940,(2626541717_Ga0076125_102:0.06405,Ga0138196_112:0.04901)0.992:0.04256)0.993:0.03569)0.906:0.01252)0.914:0.01610,(((Ga0179876_116:0.0,Ga0179858_111:0.0):0.07755,(Ga0179832_102:0.02633,(Ga0179733_121:0.04283,2711768548_Ga0156417_137:0.02574)0.590:0.01004)1.000:0.07447)1.000:0.05171,((2716884137_Ga0156691_119:0.09612,(2710723555_Ga0155510_104:0.07692,Ga0179566_117:0.04083)0.999:0.03761)0.231:0.02323,(((Ga0138163_109:0.04748,(Ga0179556_137:0.04712,2716884144_Ga0156699_101:0.05673)0.935:0.01752)0.999:0.03698,(Ga0138177_124:0.06560,Ga0138184_126:0.08201)0.971:0.02613)0.999:0.04844,(2711768209_Ga0156066_128:0.13156,(Ga0179743_133:0.10885,(2626542128_Ga0076065_101:0.12793,(2711768205_Ga0156062_101:0.05263,(Ga0179816_102:0.02964,Ga0179746_103:0.05384)0.995:0.04796)1.000:0.07148)0.484:0.02829)0.720:0.02002)0.713:0.03096)0.973:0.02984)0.961:0.02061)0.604:0.00668)1.000:0.03478)0.906:0.00972,((2626541982_Ga0075938_155:0.12024,((Ga0197023_110:0.0,Ga0197064_105:0.0):0.16257,(Ga0179469_143:0.00132,Ga0179475_131:0.00353)1.000:0.13464)0.631:0.02131)0.976:0.03756,(Ga0179534_103:0.08927,(2710724097_Ga0156056_128:0.09496,((2622736563_Ga0074593_109:0.08357,(Ga0184669_103:0.02927,2626541974_Ga0076275_11:0.04102)0.996:0.04141)0.746:0.01763,((Ga0196994_145:0.04291,2711768785_Ga0156783_115:0.05755)0.993:0.02713,Ga0179902_109:0.08231)0.334:0.00969)0.959:0.02110)0.997:0.03387)0.833:0.02178)0.850:0.01604)0.813:0.01048,(Ga0179423_149:0.16732,(2713897401_Ga0156562_108:0.15833,(2711768255_Ga0156112_113:0.12309,Ga0179857_113:0.12723)0.550:0.01963)0.918:0.01860)0.838:0.01380)1.000:0.04212)0.929:0.01683)0.919:0.01597)0.989:0.03204)0.252:0.00794)0.918:0.01592)0.527:0.01653,Ga0187000_109:0.15073)0.619:0.01426)0.988:0.02980)0.992:0.03790)0.950:0.02205,(Ga0170764_118:0.10147,((Ga0192179_122:0.04838,2713897373_Ga0156534_101:0.04362)0.974:0.03099,(Ga0197086_102:0.03233,Ga0179884_122:0.07438)0.995:0.04263)1.000:0.08194)0.999:0.07105)0.950:0.01993,(((((2524614646_unknown_id:0.12729,(2703719177_Ga0139342_1001:0.06003,Ga0186944_1041:0.03545)0.640:0.02644)0.981:0.02514,((Ga0187071_1064:0.00056,Ga0187072_148:0.00140)1.000:0.11411,(Ga0179988_107:0.05781,2585427636_CP007139:0.07507)1.000:0.09273)0.988:0.03748)0.935:0.01478,(2654588087_Ga0111223_1073:0.10690,2700988623_Ga0139171_145:0.23326)0.992:0.04806)0.981:0.03018,(Ga0179440_1025:0.16686,2522572051_D890DRAFT_scaffold00001.1:0.15403)0.988:0.04052)0.913:0.01308,(((2517487012_GCWU000281_A_hydrogeniformans-1_0_1_Cont0_1.1:0.08592,((2508501068_TheveDRAFT_TVB.1:0.04563,(2609460167_Ga0055081_149:0.07356,2751185571_Ga0154187_1021:0.03121)1.000:0.05983)0.546:0.01331,(((2541046969_K360DRAFT_scaffold00002.2:0.05067,2756170234_Ga0215706_144:0.05667)0.896:0.01481,(2508501103_JonanDRAFT_JAB.1:0.06801,2501533205_Dpe_Contig10279:0.05858)0.999:0.04197)0.860:0.01887,(2541046957_K349DRAFT_scf7180000000016_quiver.5:0.06517,2505119043_Contig223:0.05177)0.628:0.01282)0.896:0.01756)0.986:0.03424)1.000:0.06485,((643348542_NC_011297:0.10197,(2579779163_EK18DRAFT_scaffold00029.29:0.13825,(2660238650_Ga0036045_119:0.13458,((2756170166_Ga0215640_131:0.15671,2508501120_Marpi_Contig565.1:0.08660)1.000:0.07826,((2558309103_Q395DRAFT_scaffold00001.1:0.05586,2627853791_Ga0077854_11:0.03715)0.972:0.02313,(2517572017_Contig19:0.03386,640753026_NC_009718:0.10215)0.911:0.02745)0.924:0.03323)0.000:0.01128)0.999:0.05596)0.944:0.02576)0.955:0.02096,((Ga0215211_1035:0.00372,(Ga0215218_119:0.01217,((((Ga0215217_1048:0.00098,(Ga0215215_134:0.00083,(Ga0215214_103:0.00056,Ga0215210_168:0.00056)0.000:0.00056)0.863:0.00064)0.302:0.00082,Ga0215212_193:0.00379)0.833:0.00056,Ga0215216_1001:0.00160)0.000:0.00056,Ga0215207_184:0.00056)0.000:0.00056)0.765:0.00055)1.000:0.16221,((649633039_NC_015185:0.08851,(2562617012_BO13DRAFT_scf7180000000013_quiver.3:0.06440,(2510461075_HydSO_HSF.1:0.11181,(2728369262_Ga0170388_110:0.00414,(Ga0137245_1004:0.00086,(Ga0170550_1002:0.00163,(((Ga0137087_1033:0.00055,Ga0170331_1058:0.00084)0.000:0.00056,((Ga0170508_1013:0.00055,Ga0137030_1151:0.00085)0.000:0.00056,(Ga0170521_125:0.0,Ga0170524_104:0.0,Ga0170314_104:0.0,Ga0173342_104:0.0,Ga0137282_1009:0.0):0.00056)0.500:0.00056)0.473:0.00056,(Ga0170512_102:0.0,Ga0170499_112:0.0,Ga0170561_102:0.0,Ga0170571_1003:0.0,Ga0170525_1047:0.0):0.00056)0.529:0.00056)0.995:0.00766)0.991:0.01369)1.000:0.04641)0.998:0.06785)0.999:0.05150)0.997:0.03857,((2639762629_Ga0097867_114:0.00056,(Ga0097861_102:0.00056,(Ga0097863_1034:0.00056,Ga0097873_109:0.00056)0.000:0.00056)0.919:0.00142)1.000:0.20092,(Ga0070362_1018:0.05314,((2616644805_Ga0070088_124:0.0,Ga0170322_115:0.0):0.00056,Ga0070085_1043:0.00056)0.984:0.02675)1.000:0.13605)0.240:0.02133)0.859:0.01714)0.987:0.03046)0.294:0.00610)0.947:0.01562,(((((2540341180_AP011801:0.00786,(Ga0232563_118:0.00056,Ga0232572_107:0.00056)0.976:0.01662)1.000:0.10015,(((Ga0232564_111:0.0,Ga0232570_116:0.0):0.00056,Ga0232566_125:0.00056)0.997:0.02916,(Ga0232567_113:0.00764,((Ga0232565_152:0.00086,(Ga0232554_140:0.00088,Ga0232561_101:0.00056)0.000:0.00056)0.996:0.00962,((((((Ga0215227_147:0.00086,Ga0215232_105:0.00056)0.797:0.00086,Ga0215237_128:0.00056)0.000:0.00056,Ga0215236_103:0.00056)0.982:0.00053,((Ga0215231_135:0.00087,Ga0215230_157:0.00056)0.811:0.00086,Ga0215225_104:0.00056)0.998:0.00054)0.407:0.00086,(Ga0215224_140:0.00056,Ga0215241_109:0.00086)0.963:0.00056)0.982:0.00056,Ga0215239_104:0.00056)0.829:0.00132)0.117:0.00364)1.000:0.06318)0.995:0.04777)1.000:0.07717,(Ga0070639_1064:0.11265,2597490362_Ga0008019_scaffold00029.29:0.22601)1.000:0.07261)0.913:0.01981,(((2140918011_NODE_11_length_70852_cov_308.715576:0.00053,(Ga0170519_1028:0.00165,Ga0170542_1016:0.00089)0.636:0.00056)1.000:0.07596,((Ga0070109_120:0.03645,2698536735_Ga0137693_159:0.03609)1.000:0.12970,((646311962_NC_013525:0.08839,((((2506520040_ChY396_CYB:0.08224,2510461066_CCHmeta_chlorothrix_dir._Contig492.492:0.08251)0.996:0.04954,(2540341237_K361DRAFT_scf7180000000008_quiver.2:0.11065,2508501111_Haur_641228502:0.13612)0.883:0.03050)1.000:0.07931,(2574180439_N675DRAFT_scf7180000000034_quiver.3:0.07512,646311953_NC_013523:0.03986)0.992:0.04006)0.268:0.01627,2561511072_N688DRAFT_scf7180000000002_quiver_dupTrim_7460.1:0.17392)0.954:0.02343)0.786:0.01684,((((2619619054_Ga0073696_1044:0.10726,(2634166716_Ga0006896_104:0.04603,2663763555_Ga0116867_118:0.09118)0.991:0.03888)0.901:0.01906,(2634166736_Ga0006921_101:0.13270,(Ga0170323_101:0.00056,Ga0170495_142:0.00056)1.000:0.08997)0.569:0.02977)0.985:0.02668,((2615840657_Ga0070143_11:0.11052,2706794988_Ga0153892_104:0.04450)0.983:0.02614,(2728369433_Ga0180909_108:0.06011,(((2706794984_Ga0153888_116:0.03614,(Ga0184693_109:0.04540,Ga0184698_120:0.02761)0.951:0.01432)0.976:0.02491,(648028022_NC_014314:0.05580,2540341062_CP004079:0.04793)0.999:0.03879)0.975:0.02026,(2710264761_Ga0158887_112:0.05419,(Ga0184691_166:0.03964,Ga0184692_107:0.04827)0.995:0.02571)1.000:0.04244)0.652:0.01300)0.421:0.02024)0.848:0.01315)0.981:0.02290,(2739367826_Ga0191329_106:0.16597,(2721755302_Ga0154620_1058:0.11900,((2728369449_Ga0180882_1390:0.06169,Ga0187045_117:0.06271)0.288:0.00889,(2710264500_Ga0153694_1022:0.11799,((2602041904_Ga0063436_1391:0.10342,(2718218058_Ga0174840_11:0.15139,2645727612_Ga0098739_12:0.04458)0.431:0.02218)0.070:0.02181,2757320697_Ga0226582_13:0.11871)0.733:0.01165)0.979:0.02504)0.979:0.02317)0.871:0.01849)0.863:0.00873)0.834:0.01676)0.923:0.02466)0.906:0.02078)0.974:0.02648,((Ga0185755_1159:0.04050,(((((Ga0137290_1042:0.0,Ga0137200_1004:0.0):0.00056,Ga0137126_1031:0.00056)0.898:0.00142,Ga0256641_1142:0.00056)0.535:0.00056,(((((Ga0137049_101:0.00815,Ga0170342_1163:0.00173)0.805:0.00056,Ga0256643_1081:0.00055)0.748:0.00085,Ga0137224_1127:0.00056)0.000:0.00056,Ga0137157_1133:0.00056)0.000:0.00056,Ga0256649_1029:0.00056)0.000:0.00056)0.887:0.00355,(Ga0097891_1036:0.01421,(Ga0070338_1065:0.01283,2645728126_Ga0097869_1058:0.00056)0.902:0.00561)0.929:0.00582)1.000:0.05906)1.000:0.11616,(Ga0256634_112:0.00161,(Ga0070097_110:0.00314,Ga0070105_104:0.02435)0.434:0.00348)1.000:0.06354)0.954:0.02319)0.916:0.02184)0.931:0.01795,Ga0215220_1014:0.14203)0.804:0.01376)0.988:0.03014)0.979:0.02429)0.825:0.01334)0.396:0.00943)0.870:0.00770,((2642422587_Ga0073283_180:0.14276,(Ga0215191_1074:0.00243,Ga0070330_1016:0.00485)1.000:0.18231)0.946:0.04807,(((Ga0187115_101:0.00056,Ga0187116_139:0.00076)1.000:0.10304,(((2634166451_Ga0069492_11:0.07359,(2657244903_Ga0104371_121:0.02301,2687453331_Ga0133507_11:0.00447)0.999:0.03937)1.000:0.07129,(2721755201_Ga0154469_1102:0.05622,(Ga0071222_113:0.00081,(Ga0170693_124:0.00056,Ga0071224_108:0.00056)0.000:0.00056)1.000:0.07701)0.294:0.01128)0.986:0.02595,((Ga0187066_137:0.04232,(2574179822_CP007514:0.13759,(2524614558_F593DRAFT_scaffold00029.29:0.04645,2737471645_Ga0183450_12:0.02382)0.968:0.02331)0.943:0.02782)0.995:0.02593,(((2585428127_AFO_contig00146_ace.55:0.04344,(2565956804_NoneDRAFT_BAOL01000001_1.1:0.02486,2772190982_Ga0074717_11:0.01126)1.000:0.05915)0.956:0.01956,(2648501571_Ga0104772_13:0.08346,2630968948_Ga0081073_110:0.07344)0.039:0.00934)0.984:0.02683,(2716884588_Ga0171670_102:0.17214,(((((((((((Ga0179719_1041:0.02109,2547132188_H490DRAFT_APJM01000001_1.1:0.02280)0.263:0.00556,2634166279_Ga0074735_11:0.01569)0.760:0.00583,2731957611_Ga0128563_125:0.02315)0.885:0.01136,637000331_NC_004572:0.05243)0.579:0.00919,2734481966_Ga0128454_10004:0.01850)0.977:0.01270,(2576861783_JFYP01000057:0.01675,(2602041911_Ga0035753_1172:0.01437,Ga0185707_117:0.00899)0.993:0.01371)0.982:0.01254)0.884:0.00567,(((2675903157_Ga0104498_126:0.04945,(2617271076_Ga0055353_11:0.06686,2600255107_Ga0060231_1269:0.03121)0.803:0.02301)0.273:0.01013,2600255109_Ga0060234_108:0.01927)0.635:0.01249,(2516653079_HalalDRAFT_chromosome1.1:0.10649,2568526667_P272DRAFT_AWUN01000009_1.9:0.10629)0.984:0.02907)0.987:0.02304)0.986:0.01294,(646564557_NC_014210:0.04819,2772190709_Ga0158376_102418:0.02280)0.995:0.02200)0.891:0.00976,2734481924_Ga0128406_10111:0.03341)0.681:0.00736,((2765235929_Ga0228353_104:0.02732,(2579778595_JAOU01000003:0.02559,2734481960_Ga0128444_10451:0.02068)0.239:0.00492)0.999:0.02562,((2643221962_Ga0102087_11:0.00411,2585427695_C225DRAFT_AUZE01000009_1.9:0.00776)1.000:0.04070,(2558860125_T493DRAFT_scaffold00036.36:0.03234,(2718218444_Ga0175210_11:0.01132,2545824790_PBTM_TM11_20.20:0.01575)0.991:0.02400)0.999:0.03129)0.999:0.02199)0.722:0.01218)0.998:0.03096,(2513020036_NitalDRAFT_Scaffold1.1:0.08483,Ga0179927_120:0.07918)0.713:0.02584)0.768:0.00585)0.919:0.01482)0.985:0.01597)0.985:0.02122)0.989:0.02760)0.995:0.02944,((((2515154092_B064DRAFT_scaffold_19.20:0.09372,(2693429901_Ga0131233_161:0.08158,(Ga0197077_1089:0.00056,Ga0197080_1029:0.00071)1.000:0.07410)0.295:0.01571)0.939:0.01816,(((((((639633047_NC_008528:0.15051,(2681813063_Ga0129038_1002:0.06517,2687453381_Ga0125239_11:0.06394)0.342:0.01730)0.994:0.03303,((((((2556921632_T380DRAFT_scaffold00013.13:0.06573,(2636415538_Ga0081726_11:0.03732,(2519899698_F808DRAFT_scaffold00043.43:0.02681,2519899818_AJFQ01000001:0.02111)0.983:0.02164)0.996:0.02645)0.954:0.01650,(2534682365_F800DRAFT_scaffold00001.1:0.05420,(637000184_NC_002771:0.03817,2585428149_EI84DRAFT_scaffold00006.6:0.04391)0.991:0.02275)0.637:0.01028)0.957:0.01407,(2558309109_BU19DRAFT_scaffold00005.5:0.01515,2561511076_T403DRAFT_scaffold00001.1:0.03862)1.000:0.03248)0.484:0.01301,637000180_NC_006908:0.04924)1.000:0.11429,((637000158_NC_006055:0.04747,2563366575_CP006682:0.01916)1.000:0.04788,(2576861450_CP006932:0.13259,((649633073_NC_014970:0.09175,2554235465_CP006771:0.15500)1.000:0.15166,((2556921633_T384DRAFT_scaffold00002.2:0.03533,2667527669_Ga0112408_113:0.04806)0.994:0.03385,(2630968516_Ga0069340_11:0.07667,(637000182_NC_004432:0.06699,2565956531_T416DRAFT_scaffold_1000:0.09333)0.525:0.01117)0.289:0.01686)0.198:0.02005)1.000:0.09526)0.995:0.04484)0.794:0.02392)1.000:0.03280,((643886110_NZ_ACCK01000460:0.11963,(2531839268_ACTK01000034:0.07799,(2562617150_ACLK02000002:0.05337,2562617196_T373DRAFT_scaffold00075.74:0.08151)0.931:0.02178)0.955:0.02167)0.973:0.02774,((2687453348_Ga0123664_11:0.03927,2562617192_AFNU02000027:0.03475)0.993:0.02427,(2597490271_Ga0059246_gi685629397.1:0.09055,(2523533587_G336DRAFT_scaffold00021.21:0.04812,(2619619113_Ga0048255_11:0.04302,((2718218463_Ga0175198_11:0.02763,((2645728025_Ga0100778_123:0.02275,2651869833_Ga0100841_101:0.04117)0.999:0.02572,642555118_NC_011047:0.03402)0.830:0.00835)1.000:0.03879,641522601_NC_010163:0.04893)0.150:0.01133)0.221:0.00927)1.000:0.06082)0.970:0.02521)0.869:0.01082)0.096:0.01232)0.980:0.02039)1.000:0.03725,(649633038_NC_014836:0.12116,646311952_NC_013517:0.25093)0.926:0.04718)0.876:0.01212,((((641736193_NZ_ABIL02000005:0.06382,2740892604_Ga0206405_122:0.06671)0.997:0.04381,(2534681894_AFXV01000269:0.12699,(641522617_NC_010520:0.00056,2713897203_Ga0125743_105:0.00222)1.000:0.04947)1.000:0.05742)0.472:0.00896,((2526164522_G483DRAFT_scaffold00018.18:0.07280,(645058705_NZ_ACON01000003:0.03446,(2558860283_JALU01000029:0.06441,2657244902_Ga0105815_172:0.09204)0.430:0.02293)0.998:0.04526)0.988:0.02811,(2513237357_NZ_AGEI01000004:0.09273,(2579778771_T262DRAFT_AXUQ01000035_1.35:0.06962,(2600255149_Ga0057063_1110:0.10301,((2602041582_Ga0038538_14:0.03437,2519899691_F594DRAFT_scaffold00020.20:0.05643)0.967:0.02755,((2751185561_Ga0175867_11:0.07026,2585427699_NoneDRAFT_CALI02000005_1.5:0.04058)0.965:0.01972,2600255236_Ga0032376_1146:0.07789)0.089:0.01069)0.869:0.01731)0.806:0.01509)0.162:0.01152)0.999:0.03632)0.954:0.01916)0.946:0.02409,(2517287003_Epulo_Contig_4.4:0.09403,(2706794656_Ga0124151_1056:0.02968,(2526164529_H204DRAFT_scaffold00001.1:0.03029,2593339157_IE13DRAFT_NODE_3_len_1563_cov_65_750481.40:0.02561)0.507:0.00617)0.999:0.04628)0.995:0.03754)0.037:0.01708)0.265:0.00843,(((2593339149_IE40DRAFT_scaffold00043.43:0.03654,(2558309005_T488DRAFT_scaffold00028.28:0.00223,2558309013_T497DRAFT_scaffold00029.29:0.00574)1.000:0.04797)0.813:0.00748,(2585427812_VE20213DRAFT_BAIA02000175_1.175:0.02412,2619619242_Ga0055386_1093:0.07228)0.982:0.02338)0.995:0.02483,((646564521_NC_013895:0.04284,(2606217800_Ga0059115_118:0.01797,2751185646_Ga0154210_145:0.02652)0.999:0.03576)1.000:0.04010,(2588254267_EJ70DRAFT_scaffold00003.3:0.03838,(2597489878_Ga0062113_gi690807100.142:0.03349,2740892381_Ga0132503_1126:0.04103)0.987:0.01750)0.913:0.01014)0.997:0.02129)1.000:0.05060)0.876:0.01349,(2757320682_Ga0226480_11:0.10485,2519899550_AKZN01000077:0.09932)0.229:0.02009)0.197:0.00886,(Ga0197087_103:0.07904,2501915963_Dest_Contig00037:0.03257)1.000:0.04152)0.785:0.00683)0.920:0.02403,((2517093043_SucmoDRAFT_scaffold1.1:0.03262,(649989983_NZ_AEVN01000008:0.03642,643886056_NZ_ACGB01000071:0.03300)0.964:0.01542)0.979:0.02036,(2651870363_Ga0105829_163:0.05288,(2547132182_NoneDRAFT_CAVO010000012_1.12:0.03720,(2675903428_Ga0129033_1022:0.03834,(2513237349_NZ_ADLT01000002:0.02285,2595698240_IE56DRAFT_NODE_1_len_1484_cov_102_789085.40:0.03027)1.000:0.05095)0.393:0.01291)0.999:0.03911)0.970:0.01927)1.000:0.06046)0.933:0.01906,((((2568526428_BG35DRAFT_JENA01000091_1.91:0.02648,(2718218441_Ga0175214_11:0.02068,2667527363_Ga0115799_101:0.01023)0.704:0.00968)1.000:0.06068,(2740892533_Ga0132671_1034:0.07665,(638341074_NZ_AADV02000003:0.00153,2503283009_CWat_WH8501_draft2_cwa_Contig233:0.00056)1.000:0.05757)0.558:0.02168)1.000:0.06357,((Ga0206050_138:0.08578,(Ga0206049_1036:0.05797,2600254900_Ga0063022_contig_30.26:0.04727)1.000:0.07746)0.372:0.01468,((Ga0206051_130:0.11309,2582580591_ME6097DRAFT_MEint_metabat_6097_2767.14:0.09735)0.919:0.03666,2582580516_ME10873DRAFT_MEint_metabat_10873_181001307.107:0.13936)0.853:0.03719)0.957:0.02419)0.991:0.04151,((Ga0187145_1030:0.08042,Ga0184656_1015:0.09932)0.996:0.04161,(2721755267_Ga0154585_1040:0.12174,((Ga0170727_102:0.06694,Ga0206055_140:0.05843)0.508:0.01142,(Ga0170728_132:0.06943,(Ga0138206_103:0.02229,Ga0170726_1014:0.02500)0.996:0.02373)0.945:0.01283)0.999:0.04866)1.000:0.05349)0.252:0.01885)0.987:0.03303)0.873:0.01025)0.595:0.01607)0.883:0.01197)0.987:0.01680)0.967:0.00990);
