# Supplementary material for: Ancestral Absence of Electron Transport Chains in Patescibacteria and DPANN
Source: Front Microbiol. 2020 Aug 17;11:1848. doi: 10.3389/fmicb.2020.01848 (PMC7507113; doi:10.3389/fmicb.2020.01848)
Supplement: DATA S2 — Source files for maximum likelihood phylogenetic trees of 16S rRNA genes from Bacteria and Archaea (Figure 8). [file Data_Sheet_2.ZIP › Data_2_16S_trees/mdm_jgi_align_8feb2019.archaea.seqr.nwk]

((((640069317_NC_008942:0.39737,(2512564055_CP003243:0.31631,(Ga0184684_148:0.08976,(2630968729_Ga0072459_11:0.15851,2728369318_Ga0180888_116:0.14606)0.377:0.03104)1.000:0.11402)0.952:0.06054)0.995:0.11586,(2502422327_J07NFR5_J07NFR56scf39101:0.60523,(637000187_NC_007426:0.06555,(2518645513_A07HR60_scf7180000001775.6:0.24559,644736373_NC_013158:0.13065)0.822:0.03486)1.000:0.19231)0.995:0.15267)0.931:0.05224,(2574179771_EI99DRAFT_scaffold00031.31:0.06694,((2681812966_Ga0129133_11:0.00922,646311943_NC_013790:0.02330)0.946:0.03466,(2622736428_Ga0074445_108:0.02653,(2654588138_Ga0104357_110:0.02784,2593339167_IE19DRAFT_scaffold00030.30:0.01420)1.000:0.03452)0.989:0.03940)0.993:0.07410)1.000:0.20968)0.868:0.05584,(((((2721755895_Ga0181639_105:0.49051,(2681813051_Ga0129117_11:0.27588,638154511_AE017199:0.21669)1.000:0.25867)0.983:0.08246,((2721755891_Ga0181643_109:0.45537,641522611_NC_010482:0.30101)0.640:0.08996,(((2524023239_NAG2ff85r04_contig00002.1:0.30695,(((2700988733_Ga0138509_184:0.07109,Ga0186936_114:0.04488)1.000:0.24177,(2721755900_Ga0181710_101:0.07225,Ga0097887_1063:0.05398)1.000:0.14625)0.419:0.02751,(((2721755437_Ga0180367_106:0.14077,Ga0097925_107:0.10030)0.995:0.03939,(Ga0170549_113:0.06128,(2504756013_scf1118686596894:0.09020,Ga0097871_126:0.16918)0.309:0.04632)1.000:0.31621)0.614:0.01071,((((648028062_NC_014537:0.00616,2681813017_Ga0128371_111:0.01374)0.917:0.03399,(640069326_NC_009073:0.11195,641228483_NC_009954:0.13472)0.537:0.03594)1.000:0.18155,(((2728369542_Ga0118740_11:0.06561,(648028003_NC_014374:0.12092,2554235461_AP012489:0.08837)0.951:0.04016)0.899:0.03150,((2513237177_NC_017461:0.19690,(2718217655_Ga0180331_106:0.15163,2556793003_CP006977:0.24120)0.887:0.02675)0.938:0.02590,(640753029_NC_009776:0.10989,(Ga0071154_1014:0.07672,643348540_NC_011766:0.10965)0.927:0.02512)0.968:0.03065)0.799:0.01052)0.648:0.01591,2505679052_GBSEBIIGNIS_chromosome:0.13718)1.000:0.11201)0.656:0.03355,(2721755433_Ga0180352_126:0.08336,639633064_NC_008698:0.11795)0.989:0.05024)0.999:0.06499)0.888:0.01765)0.980:0.04355)0.492:0.02323,((2708742561_Ga0154853_107:0.26932,(2695421019_Ga0136912_185:0.12144,(Ga0232587_116:0.04862,(2574179750_none_contig_70_366_len_18504_read_count_94435.22:0.10362,Ga0192161_1066:0.05888)1.000:0.13108)0.998:0.06104)0.635:0.02797)0.989:0.05123,((2263082000_Dthaum_scf1119010716242.11:0.26474,((2721755844_Ga0181444_1013:0.01326,Ga0097889_1115:0.00942)1.000:0.18556,(2264867248_AB179E04DRAFT_contig_2_0.3:0.10145,((((Ga0071164_140:0.01766,Ga0071166_111:0.02461)0.995:0.05734,(2626541593_Ga0078905_1041:0.07288,(Ga0179986_116:0.05300,(2619619229_Ga0055351_108:0.02659,Ga0215193_166:0.05048)0.999:0.05792)0.947:0.03529)0.693:0.03367)1.000:0.22631,(Ga0180004_155:0.03915,(Ga0179969_107:0.02559,Ga0097936_1049:0.00873)0.980:0.03541)1.000:0.10075)1.000:0.13923,(2708742552_Ga0154844_1035:0.12414,(2558309099_DRAFT_contig_70_444_len_12584_read_count_230646.38:0.22659,Ga0179967_101:0.14559)0.482:0.02730)0.480:0.02659)0.820:0.02402)0.851:0.04276)0.967:0.06617)1.000:0.11601,((Ga0097915_146:0.15583,(Ga0070344_190:0.01870,(Ga0097905_1023:0.00138,Ga0097921_108:0.00146)0.900:0.01033)1.000:0.11970)0.995:0.05690,((Ga0070340_1090:0.11555,(Ga0070342_1038:0.00144,2264867017_CandCaldi1_gi343484215.1:0.00180)1.000:0.14902)1.000:0.16081,2721755897_Ga0181715_145:0.31059)0.949:0.05569)0.903:0.03484)0.345:0.03481)0.908:0.02821)0.642:0.03264,(2740891986_Ga0197644_17:0.18515,(2740891981_Ga0197634_1239:0.69794,2740891990_Ga0197640_1036:0.69967)0.995:0.24616)0.934:0.14928)0.996:0.08871)0.997:0.08869)0.894:0.02975,((Ga0232574_103:0.0,Ga0232576_120:0.0):0.28822,2681813396_Ga0126886_1004:0.30370)0.985:0.10476)0.941:0.04081,((2728369302_Ga0180926_1020:0.12478,2522125074_Asulf_Archaeoglobus.1:0.18886)1.000:0.09696,(2757320861_Ga0226396_11:0.30932,2687453162_Ga0133415_11:0.15214)0.982:0.06837)0.897:0.02780)0.886:0.04630,((640069316_NC_009135:0.23453,646311944_NC_013407:0.08839)0.999:0.12036,(2728369320_Ga0180886_105:0.32800,(((Ga0179694_114:0.22447,(2554235424_CP005934:0.12183,(2565956561_CP002916:0.04243,2660238307_Ga0114162_11:0.06283)1.000:0.16781)0.995:0.09037)0.966:0.04990,(Ga0179882_113:0.25889,(Ga0197067_1023:0.06618,Ga0197071_1019:0.08637)1.000:0.18253)0.933:0.04923)1.000:0.17207,(2508501109_AciM339_Contig149.1:0.09727,(638341092_NZ_AABC04000003:0.31861,2728369530_Ga0052123_16:0.21307)1.000:0.16546)0.880:0.06565)1.000:0.16432)0.683:0.03686)0.379:0.03140)0.995:0.09870,((2740891980_Ga0197631_1108:0.43387,((((Ga0179671_110:0.39439,(((2698536755_Ga0137719_102:0.17990,2698536756_Ga0137720_120:0.11344)0.998:0.07740,((2698536768_Ga0137732_11:0.12670,2757320680_Ga0226486_11:0.33949)0.400:0.05273,(2698536773_Ga0137737_101:0.01641,2698536770_Ga0137734_119:0.34542)0.998:0.16262)0.999:0.09871)1.000:0.27188,(Ga0197034_115:0.35111,((Ga0179811_107:0.11287,Ga0179850_134:0.18769)1.000:0.20170,(Ga0179885_109:0.18241,(Ga0192174_102:0.15908,(Ga0187067_106:0.00146,Ga0187118_102:0.00146)1.000:0.13733)0.965:0.07629)1.000:0.16024)0.000:0.06525)0.000:0.01893)0.279:0.05666)0.997:0.13005,(Ga0197036_115:0.30885,(Ga0179872_105:0.32291,((Ga0179875_112:0.18100,(2264867067_A11E11DRAFT_contig_17_0.18:0.12182,Ga0138197_107:0.12243)0.999:0.11724)0.980:0.08303,(Ga0171349_101:0.22469,Ga0179433_114:0.25348)0.908:0.07381)0.727:0.05653)1.000:0.24373)0.947:0.08496)0.778:0.05591,((2698536786_Ga0137752_101:0.60541,(Ga0179823_102:0.27959,((Ga0187121_102:0.24723,(((Ga0170746_156:0.14311,Ga0179422_107:0.11286)1.000:0.14007,(Ga0179824_102:0.14376,Ga0179788_101:0.09940)1.000:0.09165)0.274:0.04230,((Ga0138122_117:0.18922,Ga0187119_106:0.17209)0.990:0.05708,(Ga0179685_104:0.23283,(Ga0179417_114:0.12995,(Ga0170747_105:0.07601,(Ga0170785_119:0.03131,Ga0179789_106:0.03656)1.000:0.11817)0.695:0.03264)1.000:0.09768)0.132:0.02245)0.000:0.02431)0.905:0.04798)0.999:0.10212,Ga0187117_101:0.22988)0.670:0.05674)1.000:0.33895)0.368:0.08238,(Ga0197092_110:0.44407,((Ga0179675_132:0.42453,2657245310_Ga0101275_11:0.29173)0.999:0.14031,(((Ga0071146_104:0.25604,Ga0071170_117:0.30442)0.988:0.06051,((Ga0179577_133:0.23099,((Ga0179987_101:0.27357,2639762671_Ga0099423_105:0.18675)0.972:0.06423,(Ga0179770_102:0.09695,Ga0179419_146:0.12290)1.000:0.24304)0.715:0.04886)0.786:0.02852,((Ga0179437_101:0.34788,((Ga0179430_109:0.16914,Ga0071168_1087:0.17666)0.983:0.04633,(Ga0071158_108:0.19751,((Ga0138121_108:0.10954,Ga0179998_116:0.05615)0.573:0.01366,(Ga0179652_1042:0.07610,Ga0179655_132:0.14150)0.957:0.03305)1.000:0.12853)0.920:0.02751)0.825:0.02225)0.282:0.01663,(Ga0138115_145:0.23941,2770939652_Ga0256705_1073:0.29064)0.948:0.04028)0.963:0.02929)0.834:0.01756)0.969:0.04248,(Ga0170780_117:0.58261,((((2264265211_A3KCDRAFT_NODE-unique_7_len_26300.7:0.21961,Ga0138204_120:0.19886)0.909:0.03660,(2264867070_A11G17DRAFT_contig_10_0.11:0.23037,2710724087_Ga0156046_136:0.25325)0.696:0.03674)0.955:0.04883,((Ga0179676_109:0.12363,(Ga0179669_102:0.18473,Ga0170783_107:0.15604)0.933:0.04234)1.000:0.12224,Ga0179735_116:0.43824)0.973:0.07571)0.996:0.05590,Ga0179398_101:0.25924)0.000:0.00739)0.870:0.03968)1.000:0.14109)0.962:0.05638)0.802:0.01753)0.995:0.12244)0.927:0.07976,Ga0097942_112:0.46989)0.538:0.05265)0.581:0.04823,Ga0197015_1001:0.43031)0.381:0.04757);
